# Supplementary material for: Cellular microRNA networks regulate host dependency of hepatitis C virus infection
Source: Nat Commun. 2017 Nov 27;8:1789. doi: 10.1038/s41467-017-01954-x (PMC5702611; doi:10.1038/s41467-017-01954-x)
Supplement: Supplementary file 4 — Supplementary Data 1 [file 41467_2017_1954_MOESM4_ESM.xlsx]

## Sheet: Mimic screen
Mature Sanger ID	Gene Accession	Mature Sequence	Vendor ID	Normalized Percentage Infected Cells Part-one (Relative values*)							Normalized Percentage Infected Cells Part-two (Relative values*)							Mimic Screen Primary Hits
				Well 1	Well 2	Well 3	Average	SD	P value	Z score	Well 1	Well 2	Well 3	Average	SD	P value	Z score	Part-one	Part-two
hsa-let-7a	MI0000060	UGAGGUAGUAGGUUGUAUAGUU	C-300473-05	0.282002	0.143778	0.485194	0.303658	0.171735	0.00535496	-1.6501	0.337221	0.466749	0.179825	0.327932	0.143687	0.0053333	-1.6352	Antiviral	Antiviral
hsa-let-7a	MI0000062	UGAGGUAGUAGGUUGUAUAGUU	C-300475-05	0.40613	Tox	0.0520192	0.229074	0.250394	0.0111197	-1.82684	0.235429	0.527675	0.305471	0.356192	0.152582	0.00736079	-1.56644	Antiviral	Antiviral
hsa-let-7a	MI0000061	UGAGGUAGUAGGUUGUAUAGUU	C-300474-03	0.0708454	0.0618214	0.151341	0.0946692	0.0492861	0.00096811	-2.14533	0.926456	0.649796	0.476865	0.684372	0.226781	0.183289	-0.76795	Antiviral
hsa-let-7a-2*	MI0000061	CUGUACAGCCUCCUAGCUUUCC	C-301297-00	1.3434	1.35382	1.39278	1.36333	0.0260298	0.131453	0.860983	0.973983	1.19689	0.715397	0.962089	0.240966	0.871968	-0.0922408
hsa-let-7a*	MI0000060	CUAUACAAUCUACUGUCUUUC	C-301142-01	0.898139	1.32844	0.99473	1.07377	0.225779	0.746842	0.174813	1.30337	1.2657	0.983404	1.18416	0.174874	0.439503	0.448069
hsa-let-7a*	MI0000062	CUAUACAAUCUACUGUCUUUC	C-301141-01	1.25083	1.12857	1.06379	1.14773	0.094982	0.531295	0.350064	0.872388	1.11022	1.04332	1.00864	0.12265	0.97346	0.0210259
hsa-let-7b	MI0000063	UGAGGUAGUAGGUUGUGUGGUU	C-300476-05	0.0519907	0.0365079	0.0522343	0.046911	0.00901013	0.000845065	-2.2585	0.255522	0.273649	0.163166	0.230779	0.0592521	0.00192375	-1.87158	Antiviral	Antiviral
hsa-let-7b*	MI0000063	CUAUACAACCUACUGCCUUCCC	C-301198-01	0.968472	0.636909	0.959462	0.854947	0.188881	0.566881	-0.343727	1.16782	1.25372	1.05687	1.15947	0.098689	0.503453	0.388005
hsa-let-7c	MI0000064	UGAGGUAGUAGGUUGUAUGGUU	C-300477-03	0.670837	Tox	0.0840187	0.377428	0.414943	0.0395089	-1.47529	Tox	0.33591	0.183709	0.259809	0.107622	0.0115428	-1.80095	Antiviral	Antiviral
hsa-let-7c*	MI0000064	UAGAGUUACACCCUGGGAGUUA	C-301016-01	1.0526	1.78075	1.37188	1.40174	0.364991	0.0960051	0.951997	1.88701	1.38602	1.54454	1.60586	0.256066	0.011484	1.4741		Proviral
hsa-let-7d	MI0000065	AGAGGUAGUAGGUUGCAUAGUU	C-300478-07	Tox	Tox	0.320108	0.320108	/	/	/	0.705823	0.398974	0.303995	0.469597	0.210017	0.0259713	/		Toxic in Part 1
hsa-let-7d*	MI0000065	CUAUACGACCUGCUGCCUUUCU	C-301188-01	1.37371	1.34891	1.31631	1.34631	0.0287857	0.150184	0.820636	1.29477	1.33037	1.23584	1.28699	0.047744	0.227826	0.698282
hsa-let-7e	MI0000066	UGAGGUAGGAGGUUGUAUAGUU	C-300479-05	0.0750723	0.110875	0.287381	0.157776	0.113659	0.00134609	-1.99579	0.329497	0.575646	0.230188	0.378444	0.177854	0.00949045	-1.5123	Antiviral	Antiviral
hsa-let-7e*	MI0000066	CUAUACGGCCUCCUAGCUUUCC	C-301017-01	1.34732	1.26572	1.10439	1.23914	0.123627	0.317062	0.566681	1.09696	1.11981	1.40826	1.20835	0.17351	0.381624	0.506923
hsa-let-7f	MI0000067	UGAGGUAGUAGAUUGUAUAGUU	C-300480-05	Tox	0.110077	0.0315745	0.0708258	0.0555097	0.00273032	-2.20183	0.0453953	0.209883	0.238192	0.16449	0.104106	0.00117033	-2.03287	Antiviral	Antiviral
hsa-let-7f	MI0000068	UGAGGUAGUAGAUUGUAUAGUU	C-300481-05	0.0126596	Tox	Tox	0.0126596	/	/	/	0.366598	0.56423	0.345958	0.425595	0.120504	0.0161219	/		Toxic in Part 1
hsa-let-7f-1*	MI0000067	CUAUACAAUCUAUUGCCUUCCC	C-301204-01	0.859772	1.03749	0.700157	0.865806	0.168747	0.597396	-0.317995	0.90401	0.984414	1.05048	0.979633	0.0733496	0.930513	-0.0495539
hsa-let-7f-2*	MI0000068	CUAUACAGUCUACUGUCUUUCC	C-301140-01	0.633825	0.686367	0.800294	0.706829	0.0850999	0.238255	-0.694718	2.09979	1.23777	2.09795	1.81184	0.497156	0.00137678	1.97527		Proviral
hsa-let-7g	MI0000433	UGAGGUAGUAGUUUGUACAGUU	C-300583-05	0.390379	Tox	0.492151	0.441265	0.0719636	0.0645597	-1.32402	0.453377	0.671663	0.267006	0.464015	0.202538	0.0244768	-1.3041		Antiviral
hsa-let-7g*	MI0000433	CUGUACAGGCCACUGCCUUGC	C-301043-01	Tox	Tox	Tox	/	/	/	/	0.659272	0.317784	0.385844	0.4543	0.180744	0.0220576	/		Toxic in Part 1
hsa-let-7i	MI0000434	UGAGGUAGUAGUUUGUGCUGUU	C-300584-05	Tox	0.38351	0.186629	0.285069	0.139216	0.0182488	-1.69415	0.427163	0.322667	0.533406	0.427745	0.105371	0.0165087	-1.39235	Antiviral	Antiviral
hsa-let-7i*	MI0000434	CUGCGCAAGCUACUGCCUUGCU	C-301044-01	0.665304	0.51928	0.75301	0.645865	0.118071	0.153127	-0.839183	1.02126	1.10028	1.21936	1.11364	0.0997205	0.634135	0.276484
hsa-miR-1	MI0000651	UGGAAUGUAAAGAAGUAUGUAU	C-300586-05	0.98744	1.10796	1.20614	1.10051	0.109541	0.66539	0.238183	1.22137	1.3521	1.3334	1.30229	0.070697	0.203982	0.735498
hsa-miR-1	MI0000437	UGGAAUGUAAAGAAGUAUGUAU	C-300585-05	1.13197	1.38142	1.18474	1.23271	0.131465	0.329968	0.551443	1.13191	1.20212	1.38138	1.23847	0.128644	0.316458	0.580216
hsa-miR-100	MI0000102	AACCCGUAGAUCCGAACUUGUG	C-300517-03	0.412919	0.304699	0.292589	0.336736	0.0662542	0.0077251	-1.57172	Tox	0.898517	0.830901	0.864709	0.047812	0.640762	-0.329175	Antiviral
hsa-miR-100*	MI0000102	CAAGCUUGUAUCUAUAGGUAUG	C-301032-01	1.17817	0.999678	1.1948	1.12421	0.108171	0.596356	0.294346	1.20132	1.25518	1.08342	1.17998	0.0878499	0.449975	0.437896
hsa-miR-101	MI0000103	UACAGUACUGUGAUAACUGAA	C-300518-07	0.682901	0.85633	1.13577	0.891666	0.228491	0.672942	-0.256716	0.946883	1.31411	1.10323	1.12141	0.184285	0.610999	0.295395
hsa-miR-101	MI0000739	UACAGUACUGUGAUAACUGAA	C-300519-05	0.871617	0.869879	0.981521	0.907672	0.0639609	0.721446	-0.218786	1.25865	1.11329	0.819007	1.06365	0.223984	0.790874	0.154859
hsa-miR-101*	MI0000103	CAGUUAUCACAGUGCUGAUGCU	C-301135-01	Tox	0.579862	0.822035	0.700948	0.171242	0.325767	-0.708653	0.607355	0.859515	1.10549	0.857452	0.249071	0.547052	-0.346833
hsa-miR-103	MI0000109	AGCAGCAUUGUACAGGGCUAUGA	C-300523-03	1.32817	0.468113	1.01104	0.935775	0.434941	0.809407	-0.152193	Tox	1.49463	1.61615	1.55539	0.0859257	0.0568853	1.35131
hsa-miR-103	MI0000108	AGCAGCAUUGUACAGGGCUAUGA	C-300522-03	1.39136	Tox	1.07177	1.23156	0.225988	0.428628	0.548732	Tox	1.65624	1.33422	1.49523	0.227702	0.0893347	1.20493
hsa-miR-103-2*	MI0000108	AGCUUCUUUACAGUGCUGCCUUG	C-301298-00	1.15179	0.592927	0.877101	0.873939	0.279444	0.620772	-0.298722	0.652846	0.845197	0.893995	0.797346	0.127497	0.392304	-0.493075
hsa-miR-103-as	MI0007261	UCAUAGCCCUGUACAAUGCUGCU	C-301453-00	1.04033	1.1833	1.4103	1.21131	0.186568	0.375335	0.500744	1.39158	1.23643	1.52593	1.38464	0.144876	0.106097	0.935873
hsa-miR-105	MI0000112	UCAAAUGCUCAGACUCCUGUGGU	C-300525-07	1.00378	1.05514	0.892365	0.983759	0.0832115	0.964522	-0.0384852	1.09617	1.46388	1.11788	1.22598	0.206313	0.342561	0.549819
hsa-miR-105	MI0000111	UCAAAUGCUCAGACUCCUGUGGU	C-300524-07	0.964037	1.31209	1.22197	1.16603	0.180644	0.48329	0.393445	1.12934	1.04618	1.01274	1.06276	0.0600399	0.793753	0.152689
hsa-miR-105*	MI0000112	ACGGAUGUUUGAGCAUGUGCUA	C-301203-01	0.642135	0.751047	0.621902	0.671695	0.0694616	0.185817	-0.777975	1.3022	1.44613	1.15741	1.30191	0.144364	0.20456	0.734583
hsa-miR-105*	MI0000111	ACGGAUGUUUGAGCAUGUGCUA	C-301195-01	0.780242	0.73812	0.744147	0.754169	0.0227794	0.324328	-0.582537	1.00161	0.899129	1.08346	0.994736	0.0923601	0.981242	-0.0128078
hsa-miR-106a	MI0000113	AAAAGUGCUUACAGUGCAGGUAG	C-300526-07	0.746364	0.807829	0.754368	0.76952	0.0334165	0.356145	-0.546161	1.16235	1.08934	1.15927	1.13699	0.0412874	0.565743	0.333297
hsa-miR-106a*	MI0000113	CUGCAAUGUAAGCACUUCUUAC	C-301159-01	1.0509	0.888413	0.83955	0.926289	0.110651	0.779337	-0.174671	0.770163	0.75468	0.666169	0.730337	0.0561078	0.25531	-0.656114
hsa-miR-106b	MI0000734	UAAAGUGCUGACAGUGCAGAU	C-300649-05	1.19225	1.67602	0.935189	1.26782	0.376154	0.263729	0.634648	1.40344	1.399	1.54648	1.44964	0.0838945	0.0590542	1.09401
hsa-miR-106b*	MI0000734	CCGCACUGUGGGUACUUGCUGC	C-301175-01	1.62462	1.29454	1.34426	1.42114	0.177959	0.0811835	0.997963	1.46985	1.33925	1.55041	1.45317	0.106562	0.057105	1.10261
hsa-miR-107	MI0000114	AGCAGCAUUGUACAGGGCUAUCA	C-300527-03	1.30945	1.33378	1.50358	1.38227	0.105763	0.112829	0.90585	1.43296	1.31299	Tox	1.37297	0.0848278	0.200499	0.907481
hsa-miR-10a	MI0000266	UACCCUGUAGAUCCGAAUUUGUG	C-300549-03	1.50475	1.25341	1.61286	1.45701	0.184423	0.0588217	1.08295	1.33813	1.46847	1.65318	1.4866	0.158305	0.041207	1.18393		Proviral
hsa-miR-10a*	MI0000266	CAAAUUCGUAUCUAGGGGAAUA	C-301038-01	1.19219	1.41299	1.09299	1.23272	0.163809	0.329948	0.551477	0.671472	0.97597	0.981495	0.876312	0.177418	0.601152	-0.300944
hsa-miR-10b	MI0000267	UACCCUGUAGAACCGAAUUUGUG	C-300550-07	0.717375	0.892061	0.737991	0.782475	0.0954618	0.384489	-0.515461	1.09773	0.895558	0.919488	0.970926	0.110467	0.901384	-0.0707397
hsa-miR-10b*	MI0000267	ACAGAUUCGAUUCUAGGGGAAU	C-301173-01	0.603062	0.646534	0.822017	0.690538	0.11592	0.21277	-0.733323	1.4876	1.724	1.81353	1.67504	0.168389	0.00521966	1.64244		Proviral
hsa-miR-1178	MI0006271	UUGCUCACUGUUCUUCCCUAG	C-301319-00	0.687332	0.741029	0.482672	0.637011	0.136331	0.142999	-0.860164	1.09763	0.948443	1.07537	1.04048	0.0804816	0.866952	0.0984964
hsa-miR-1179	MI0006272	AAGCAUUCUUUCAUUGGUUGG	C-301320-00	0.748415	0.709986	0.913813	0.790738	0.108304	0.403266	-0.495881	0.959218	1.07632	1.15113	1.06222	0.0967281	0.795487	0.151393
hsa-miR-1180	MI0006273	UUUCCGGCUCGCGUGGGUGUGU	C-301321-00	0.843139	0.888048	1.07218	0.934457	0.12137	0.805152	-0.155315	1.37833	1.33329	1.40545	1.37236	0.0364502	0.117689	0.90598
hsa-miR-1181	MI0006274	CCGUCGCCGCCACCCGAGCCG	C-301322-00	0.633239	0.940613	0.59696	0.723604	0.188809	0.26672	-0.654967	0.977886	1.13398	0.995454	1.03577	0.085504	0.882594	0.0870428
hsa-miR-1182	MI0006275	GAGGGUCUUGGGAGGGAUGUGAC	C-301323-00	1.11547	1.13458	0.863842	1.03796	0.151096	0.860304	0.0899622	1.07044	1.20187	1.13014	1.13415	0.0658063	0.573861	0.326395
hsa-miR-1183	MI0006276	CACUGUAGGUGAUGGUGAGAGUGGGCA	C-301324-00	0.833564	0.637123	0.534126	0.668271	0.15213	0.181224	-0.786088	0.989417	0.952819	0.909495	0.950577	0.0400082	0.833888	-0.120251
hsa-miR-1184	MI0006277	CCUGCAGCGACUUGAUGGCUUCC	C-301325-00	0.824583	0.677092	0.807818	0.769831	0.0807505	0.356815	-0.545424	1.14956	1.16006	0.979525	1.09638	0.101339	0.686798	0.234512
hsa-miR-1185	MI0003821	AGAGGAUACCCUUUGUAUGUU	C-301314-00	0.950727	0.91237	1.11317	0.992088	0.106597	0.99177	-0.018748	1.27954	1.4735	1.23251	1.32852	0.127742	0.167436	0.799317
hsa-miR-1197	MI0006656	UAGGACACAUGGUCUACUUCU	C-301438-00	0.861274	1.00464	1.25433	1.04008	0.198908	0.853496	0.0949768	1.24843	1.13419	0.914686	1.0991	0.169614	0.678408	0.241121
hsa-miR-1200	MI0006332	CUCCUGAGCCAUUCUGAGCCUC	C-301326-00	0.93985	1.30661	0.899084	1.04852	0.224446	0.826458	0.114965	1.0138	1.42298	0.867743	1.10151	0.287826	0.67103	0.246977
hsa-miR-1201	MI0006333	AGCCUGAUUAAACACAUGCUCUGA	C-301327-00	0.825474	1.14914	1.23759	1.07073	0.216956	0.75629	0.167617	0.919252	1.21667	0.750515	0.962145	0.236018	0.872154	-0.0921038
hsa-miR-1202	MI0006334	GUGCCAGCUGCAGUGGGGGAG	C-301328-00	0.848133	1.193	0.762768	0.934632	0.227783	0.805723	-0.1549	1.5203	0.865195	0.9255	1.10367	0.362075	0.664443	0.252228
hsa-miR-1203	MI0006335	CCCGGAGCCAGGAUGCAGCUC	C-301329-00	1.15163	1.03646	1.16931	1.11913	0.0721403	0.610871	0.282308	1.19016	0.897897	1.30991	1.13266	0.211942	0.578183	0.322766
hsa-miR-1204	MI0006337	UCGUGGCCUGGUCUCCAUUAU	C-301468-00	0.796197	0.232147	0.726621	0.584989	0.307544	0.0936212	-0.983439	1.20032	0.34926	1.19488	0.914819	0.489797	0.71863	-0.207252
hsa-miR-1205	MI0006338	UCUGCAGGGUUUGCUUUGAG	C-301331-00	Tox	Tox	0.728519	0.728519	/	/	/	0.954183	0.247106	0.733489	0.644926	0.361763	0.134627	/
hsa-miR-1206	MI0006339	UGUUCAUGUAGAUGUUUAAGC	C-301332-00	1.0168	0.977047	1.18863	1.06083	0.112453	0.78735	0.14414	0.819368	0.534947	0.784459	0.712924	0.155118	0.225995	-0.698481
hsa-miR-1207-3p	MI0006340	UCAGCUGGCCCUCAUUUC	C-301334-00	0.818348	0.500252	0.81006	0.709553	0.181307	0.242747	-0.688262	1.05738	1.16124	1.08939	1.10267	0.0531911	0.667408	0.249807
hsa-miR-1207-5p	MI0006340	UGGCAGGGAGGCUGGGAGGGG	C-301333-00	1.19314	1.11991	1.27009	1.19438	0.0750977	0.413802	0.460622	1.11129	0.860604	1.02676	0.999552	0.127539	0.997444	-0.00109005
hsa-miR-1208	MI0006341	UCACUGUUCAGACAGGCGGA	C-301335-00	0.842951	1.02623	1.07444	0.981207	0.122136	0.956179	-0.0445339	1.42142	1.19728	0.95416	1.19095	0.233694	0.422775	0.464602
hsa-miR-122*	MI0000442	AACGCCAUUAUCACACUAAAUA	C-301046-01	1.85689	1.76965	1.71182	1.77945	0.0730281	0.00204464	1.84705	1.12858	1.23385	1.62762	1.33001	0.263054	0.165558	0.802954	Proviral
hsa-miR-1224-3p	MI0003764	CCCCACCUCCUCUCUCCUCAG	C-301278-01	1.31642	0.990713	1.39452	1.23388	0.214182	0.327614	0.554228	1.04396	0.88851	1.19026	1.04091	0.150896	0.865539	0.0995369
hsa-miR-1224-5p	MI0003764	GUGAGGACUCGGGAGGUGG	C-301277-01	0.811723	1.02619	1.41678	1.0849	0.306769	0.712589	0.201173	1.0724	1.0894	1.01148	1.05776	0.0409684	0.810041	0.140531
hsa-miR-1225-3p	MI0006311	UGAGCCCCUGUGCCGCCCCCAG	C-301282-01	1.01218	Tox	0.711262	0.86172	0.212781	0.656486	-0.327677	1.31449	0.879005	1.22928	1.14093	0.230797	0.554603	0.342886
hsa-miR-1225-5p	MI0006311	GUGGGUACGGCCCAGUGGGGGG	C-301281-01	1.3123	0.682442	1.15927	1.05134	0.32851	0.817472	0.121657	1.211	0.717223	1.45814	1.12879	0.377238	0.589451	0.313354
hsa-miR-1226	MI0006313	UCACCAGCCCUGUGUUCCCUAG	C-301284-01	1.01501	Tox	0.667348	0.84118	0.245835	0.60759	-0.376351	1.21173	0.92494	1.26373	1.13347	0.182451	0.575843	0.324736
hsa-miR-1226*	MI0006313	GUGAGGGCAUGCAGGCCUGGAUGGGG	C-301283-01	1.06926	Tox	1.09638	1.08282	0.0191752	0.768953	0.196262	1.03668	0.273716	1.19268	0.83436	0.491757	0.48442	-0.403018
hsa-miR-1227	MI0006316	CGUGCCACCCUUUUCCCCAG	C-301285-01	0.632265	0.388196	0.55036	0.523607	0.124214	0.0540723	-1.12889	1.06195	0.649251	0.952228	0.88781	0.213759	0.635305	-0.272968
hsa-miR-1228	MI0006318	UCACACCUGCCUCGCCCCCC	C-301286-01	0.611895	0.732118	0.784065	0.709359	0.0883122	0.242402	-0.688722	0.878265	0.842462	0.94777	0.889499	0.053545	0.640359	-0.268859
hsa-miR-1228*	MI0006318	GUGGGCGGGGGCAGGUGUGUG	C-301287-01	0.96882	0.855208	0.876337	0.900121	0.0604251	0.698394	-0.236679	0.980291	1.08651	0.632268	0.899691	0.237607	0.671427	-0.244061
hsa-miR-1229	MI0006319	CUCUCACCACUGCCCUCCCACAG	C-301288-01	1.16692	1.29908	1.38629	1.2841	0.110453	0.236206	0.673212	1.10358	1.22397	1.0404	1.12265	0.0932591	0.607318	0.298416
hsa-miR-122a	MI0000442	UGGAGUGUGACAAUGGUGUUUG	C-300591-05	2.16813	1.91883	2.04004	2.04233	0.124667	0.000759738	2.46998	1.17154	1.33066	1.249	1.2504	0.0795698	0.292803	0.609239	Proviral
hsa-miR-1231	MI0006321	GUGUCUGGGCGGACAGCUGC	C-301289-01	1.09223	0.837208	0.902478	0.943973	0.13248	0.835495	-0.132765	1.16858	1.18981	1.05465	1.13768	0.0726848	0.563768	0.334987
hsa-miR-1233	MI0006323	UGAGCCCUGUCCUCCCGCAG	C-301290-01	1.02175	1.12168	1.01559	1.05301	0.0595513	0.812118	0.125612	1.27392	1.42539	1.30783	1.33571	0.0794918	0.158321	0.816822
hsa-miR-1234	MI0006324	UCGGCCUGACCACCCACCCCAC	C-301291-01	1.07847	1.25028	1.13257	1.15377	0.0878442	0.515168	0.364391	1.44214	1.19676	1.20272	1.28054	0.13998	0.238485	0.682575
hsa-miR-1236	MI0006326	CCUCUUCCCCUUGUCUCUCCAG	C-301292-01	1.14518	1.47115	1.07411	1.23015	0.21172	0.335226	0.545378	1.2303	1.12484	1.04555	1.13356	0.092682	0.575546	0.324971
hsa-miR-1237	MI0006327	UCCUUCUGCUCCGUCCCCCAG	C-301293-01	0.979641	1.29715	0.98874	1.08851	0.180744	0.701532	0.209741	1.39175	1.33026	1.21887	1.31362	0.0876324	0.187529	0.763075
hsa-miR-1238	MI0006328	CUUCCUCGUCUGUCUGCCCC	C-301294-01	1.38183	1.3212	0.80015	1.16773	0.319771	0.479036	0.397457	1.29422	1.13033	1.24728	1.22394	0.0843979	0.346891	0.544877
hsa-miR-124*	MI0000443	CGUGUUCACAGCGGACCUUGAU	C-301047-01	0.476169	0.316081	Tox	0.396125	0.113199	0.0457628	-1.43098	0.769567	0.798931	0.680555	0.749684	0.0616418	0.290907	-0.609041	Antiviral
hsa-miR-124*	MI0000445	CGUGUUCACAGCGGACCUUGAU	C-301049-01	0.422799	0.179226	0.244886	0.282304	0.126024	0.00423828	-1.7007	0.679501	0.83703	1.10695	0.874494	0.216174	0.595842	-0.305367	Antiviral
hsa-miR-124*	MI0000444	CGUGUUCACAGCGGACCUUGAU	C-301048-01	0.382597	0.275912	0.133987	0.264165	0.124721	0.00349021	-1.74368	0.822698	1.10459	0.953538	0.960274	0.141064	0.865934	-0.0966575	Antiviral
hsa-miR-1243	MI0006373	AACUGGAUCAAUUAUAGGAGUG	C-301365-00	0.969948	Tox	1.04127	1.00561	0.0504316	0.971943	0.0132904	1.03081	0.655724	0.806781	0.831104	0.188721	0.475707	-0.410939
hsa-miR-1244	MI0006379	AAGUAGUUGGUUUGUAUGAGAUGGUU	C-301371-00	0.833358	Tox	0.843826	0.838592	0.007402	0.601523	-0.382483	1.16878	0.951098	1.22387	1.11458	0.144235	0.631306	0.278785
hsa-miR-1245	MI0006380	AAGUGAUCUAAAGGCCUACAU	C-301372-00	1.03487	1.06285	1.20823	1.10198	0.0930712	0.661013	0.241667	1.34766	1.05861	1.30378	1.23669	0.155768	0.320104	0.575879
hsa-miR-1246	MI0006381	AAUGGAUUUUUGGAGCAGG	C-301373-00	1.0701	0.9378	1.2305	1.07946	0.146573	0.729214	0.188304	1.4175	1.35863	1.63227	1.46947	0.144035	0.0488025	1.14226		Proviral
hsa-miR-1247	MI0006382	ACCCGUCCCGUUCGUCCCCGGA	C-301374-00	0.956629	0.657573	1.29323	0.969145	0.318015	0.916851	-0.0731158	1.12447	1.31963	1.39249	1.27886	0.13858	0.241301	0.678502
hsa-miR-1248	MI0006383	ACCUUCUUGUAUAAGCACUGUGCUAAA	C-301375-00	1.08865	Tox	1.4523	1.27048	0.257141	0.356701	0.64094	0.985086	1.20551	1.21672	1.13577	0.130618	0.569219	0.330346
hsa-miR-1249	MI0006384	ACGCCCUUCCCCCCCUUCUUCA	C-301376-00	1.19925	0.989972	1.06692	1.08538	0.105853	0.711052	0.202327	1.38597	0.926316	1.13438	1.14889	0.23017	0.532346	0.362261
hsa-miR-124a	MI0000445	UAAGGCACGCGGUGAAUGCC	C-300594-05	1.70884	1.44168	1.50488	1.5518	0.139622	0.0231429	1.30758	1.17949	1.14565	1.19415	1.17309	0.0248744	0.467543	0.421155	Proviral
hsa-miR-124a	MI0000443	UAAGGCACGCGGUGAAUGCC	C-300592-05	1.70975	1.74745	1.23755	1.56492	0.284129	0.0201859	1.33866	1.07461	0.858048	0.822863	0.918508	0.136331	0.730164	-0.198278	Proviral
hsa-miR-124a	MI0000444	UAAGGCACGCGGUGAAUGCC	C-300593-05	1.76522	1.47	1.45724	1.56415	0.174242	0.0203355	1.33686	1.07537	1.20351	0.913568	1.06415	0.145299	0.78923	0.156082	Proviral
hsa-miR-1250	MI0006385	ACGGUGCUGGAUGUGGCCUUU	C-301377-00	0.902256	0.77703	0.661894	0.780393	0.120216	0.379849	-0.520395	1.1062	0.572588	0.901954	0.860248	0.26924	0.554929	-0.34003
hsa-miR-1251	MI0006386	ACUCUAGCUGCCAAAGGCGCU	C-301378-00	1.14244	0.428818	1.06021	0.877156	0.390442	0.630166	-0.2911	1.0842	0.342447	0.964647	0.797097	0.39825	0.391862	-0.493681
hsa-miR-1252	MI0006434	AGAAGGAAAUUGAAUUCAUUUA	C-301426-00	1.06282	1.03031	0.988377	1.02717	0.037321	0.895202	0.0643842	1.01114	1.09123	0.912986	1.00512	0.0892751	0.985314	0.0124512
hsa-miR-1253	MI0006387	AGAGAAGAAGAUCAGCCUGCA	C-301379-00	1.01105	0.469993	0.681526	0.720857	0.272665	0.261949	-0.661477	0.94247	0.476796	0.527562	0.648943	0.255466	0.13902	-0.854154
hsa-miR-1254	MI0006388	AGCCUGGAAGCUGGAGCCUGCAGU	C-301380-00	0.851688	Tox	0.85413	0.852909	0.00172642	0.635294	-0.348557	1.16442	0.703204	1.32058	1.06274	0.321005	0.793856	0.152643
hsa-miR-1255a	MI0006389	AGGAUGAGCAAAGAAAGUAGAUU	C-301381-00	1.0858	Tox	0.548243	0.817022	0.38011	0.552301	-0.433598	1.1609	0.519493	1.81008	1.16349	0.645299	0.493062	0.397796
hsa-miR-1255b	MI0006435	CGGAUGAGCAAAGAAAGUGGUU	C-301427-00	0.810847	0.949463	0.793643	0.851318	0.0854307	0.556826	-0.352327	1.48807	1.10241	1.35373	1.31474	0.195764	0.185993	0.765788
hsa-miR-1256	MI0006390	AGGCAUUGACUUCUCACUAGCU	C-301382-00	1.31199	Tox	1.07965	1.19582	0.164291	0.501602	0.46403	1.20992	1.14723	1.21653	1.19123	0.0382425	0.422054	0.465273
hsa-miR-1257	MI0006391	AGUGAAUGAUGGGUUCUGACC	C-301383-00	0.947587	1.03581	0.838612	0.940669	0.0987806	0.824928	-0.140594	1.00575	1.36536	0.93409	1.10173	0.2311	0.670321	0.247523
hsa-miR-1258	MI0006392	AGUUAGGAUUAGGUCGUGGAA	C-301384-00	0.841363	0.813123	1.0238	0.892761	0.114355	0.676195	-0.254122	1.14922	1.27676	1.32896	1.25165	0.0924618	0.290399	0.612279
hsa-miR-1259	MI0006393	AUAUAUGAUGACUUAGCUUUU	C-301385-00	0.910814	0.690411	0.761625	0.787617	0.112477	0.396111	-0.503278	0.994331	1.07922	0.676079	0.916543	0.21253	0.723962	-0.203057
hsa-miR-125a	MI0000469	UCCCUGAGACCCUUUAACCUGUGA	C-300624-05	1.19974	1.10477	1.08786	1.13079	0.0603109	0.577792	0.309928	1.63085	1.41574	1.4371	1.49456	0.118507	0.0380322	1.20331		Proviral
hsa-miR-125a-3p	MI0000469	ACAGGUGAGGUUCUUGGGAGCC	C-301060-01	0.488407	0.676951	0.807753	0.657704	0.160541	0.167534	-0.811128	0.885053	0.836702	0.806931	0.842896	0.0394274	0.50695	-0.382249
hsa-miR-125b	MI0000446	UCCCUGAGACCCUAACUUGUGA	C-300595-03	0.960455	1.54755	1.36911	1.29237	0.300978	0.223156	0.692828	1.97308	1.81313	1.83828	1.87483	0.0860119	0.000972612	2.12853		Proviral
hsa-miR-125b	MI0000470	UCCCUGAGACCCUAACUUGUGA	C-300596-03	0.827995	1.45786	1.19756	1.16114	0.31651	0.495954	0.38185	2.08657	1.71617	Tox	1.90137	0.261914	0.00268317	2.19311		Proviral
hsa-miR-125b-1*	MI0000446	ACGGGUUAGGCUCUUGGGAGCU	C-301050-01	1.35432	1.18478	0.964199	1.16777	0.195618	0.478873	0.397553	0.953812	0.976419	0.931577	0.953936	0.022421	0.844959	-0.112077
hsa-miR-125b-2*	MI0000470	UCACAAGUCAGGCUCUUGGGAC	C-301061-01	0.337895	0.447892	0.579743	0.455177	0.121088	0.0276679	-1.29105	1.15765	0.957204	1.3202	1.14502	0.181829	0.543085	0.352848	Antiviral
hsa-miR-126	MI0000471	UCGUACCGUGAGUAAUAAUGCG	C-300626-07	1.12982	1.19248	1.01661	1.11297	0.0891413	0.628698	0.267704	1.37532	1.29959	1.50677	1.39389	0.104832	0.0979706	0.958377
hsa-miR-126*	MI0000471	CAUUAUUACUUUUGGUACGCG	C-300625-05	1.42401	1.1458	1.2255	1.2651	0.14327	0.268386	0.628207	0.886684	0.965454	0.95044	0.934193	0.041823	0.780403	-0.160115
hsa-miR-1260	MI0006394	AUCCCACCUCUGCCACCA	C-301386-00	1.01081	0.84424	0.969326	0.941458	0.0867101	0.827447	-0.138725	0.99154	0.873616	0.659758	0.841638	0.168187	0.503587	-0.385309
hsa-miR-1261	MI0006396	AUGGAUAAGGCUUUGGCUU	C-301388-00	0.985473	0.644627	0.749155	0.793085	0.174618	0.408717	-0.490319	0.909377	0.29651	0.762232	0.656039	0.319936	0.147184	-0.836887
hsa-miR-1262	MI0006397	AUGGGUGAAUUUGUAGAAGGAU	C-301389-00	0.882033	1.20795	0.530568	0.873518	0.338773	0.619581	-0.299721	1.32011	0.897838	1.34961	1.18919	0.252744	0.427102	0.460304
hsa-miR-1263	MI0006398	AUGGUACCCUGGCAUACUGAGU	C-301390-00	1.21112	Tox	0.731929	0.971523	0.338838	0.938529	-0.0674808	0.897872	0.242643	0.852407	0.664308	0.365879	0.157143	-0.81677
hsa-miR-1264	MI0003758	CAAGUCUUAUUUGAGCACCUGUU	C-301307-00	0.583684	0.512625	0.3479	0.481403	0.120953	0.0360197	-1.2289	0.806011	0.933124	0.853995	0.864376	0.064189	0.566594	-0.329984	Antiviral
hsa-miR-1265	MI0006401	CAGGAUGUGGUCAAGUGUUGUU	C-301393-00	0.977073	0.969784	1.03838	0.99508	0.0376783	0.999922	-0.0116589	1.29745	1.12417	1.26443	1.22868	0.0920025	0.336759	0.556409
hsa-miR-1266	MI0006403	CCUCAGGGCUGUAGAACAGGGCU	C-301395-00	1.45735	1.41154	1.23268	1.36719	0.118718	0.127485	0.870124	1.03904	1.02858	1.00626	1.02463	0.0167415	0.91981	0.0599169
hsa-miR-1267	MI0006404	CCUGUUGAAGUGUAAUCCCCA	C-301396-00	1.2601	1.18238	1.1291	1.19053	0.0658782	0.422884	0.451486	1.00128	0.969565	0.912487	0.961109	0.0449945	0.8687	-0.0946253
hsa-miR-1268	MI0006405	CGGGCGUGGUGGUGGGGG	C-301397-00	1.09189	1.16226	1.29307	1.18241	0.102092	0.442403	0.432241	0.961124	0.772689	0.596923	0.776912	0.182137	0.34647	-0.542793
hsa-miR-1269	MI0006406	CUGGACUGAGCCGUGCUACUGG	C-301398-00	0.933532	0.817758	0.870796	0.874029	0.0579549	0.620976	-0.29851	0.838286	0.716947	0.833736	0.796323	0.0687796	0.389913	-0.495564
hsa-miR-127	MI0000472	UCGGAUCCGUCUGAGCUUGGCU	C-300627-03	0.970934	1.06004	1.1189	1.04996	0.0744946	0.821837	0.118383	1.40355	1.55675	1.49179	1.48403	0.0768936	0.0422669	1.17769		Proviral
hsa-miR-127-5p	MI0000472	CUGAAGCUCAGAGGGCUCUGAU	C-301062-01	Tox	Tox	1.0538	1.0538	/	/	/	1.10736	1.1761	1.68904	1.32417	0.317852	0.173204	/
hsa-miR-1270	MI0006407	CUGGAGAUAUGGAAGAGCUGUGU	C-301399-00	0.816932	0.761494	0.978187	0.852204	0.112571	0.559273	-0.350227	0.893525	0.970466	0.59629	0.820094	0.197601	0.447493	-0.437729
hsa-miR-1271	MI0003814	CUUGGCACCUAGCAAGCACUCA	C-301312-00	1.19228	1.40957	1.31929	1.30705	0.109163	0.201106	0.727604	1.11515	1.28442	1.09026	1.16328	0.105649	0.493277	0.397268
hsa-miR-1272	MI0006408	GAUGAUGAUGGCAGCAAAUUCUGAAA	C-301400-00	0.647792	0.900085	0.96362	0.837165	0.167051	0.518577	-0.385864	0.931857	1.10231	1.06569	1.03329	0.0897291	0.890878	0.0809907
hsa-miR-1273	MI0006409	GGGCGACAAAGCAAGACUCUUUCUU	C-301401-00	1.14182	1.21565	1.34555	1.23434	0.103141	0.326653	0.555311	0.93391	1.46482	1.20773	1.20215	0.265497	0.396015	0.491855
hsa-miR-1274a	MI0006410	GUCCCUGUUCAGGCGCCA	C-301402-00	1.3147	1.26909	1.25627	1.28002	0.030708	0.242858	0.663552	0.948736	1.40327	0.914377	1.08879	0.272886	0.710517	0.216046
hsa-miR-1274b	MI0006427	UCCCUGUUCGGGCGCCA	C-301419-00	1.42806	1.37533	1.52375	1.44238	0.0752374	0.0672084	1.04829	1.08813	1.26627	1.39816	1.25085	0.155585	0.291938	0.610353
hsa-miR-1275	MI0006415	GUGGGGGAGAGGCUGUC	C-301407-00	0.52396	0.595533	0.849621	0.656372	0.171142	0.165868	-0.814285	0.931803	1.24471	0.917708	1.03141	0.184862	0.897151	0.0764179
hsa-miR-1276	MI0006416	UAAAGAGCCCUGUGGAGACA	C-301408-00	1.20514	1.14553	1.06189	1.13752	0.0719565	0.559091	0.325873	0.755557	1.08748	0.580437	0.807825	0.257531	0.417233	-0.46758
hsa-miR-1277	MI0006419	UACGUAGAUAUAUAUGUAUUUU	C-301411-00	1.29352	1.21234	1.31921	1.27502	0.0557811	0.251205	0.651715	1.05111	1.1721	0.966303	1.06317	0.103425	0.79241	0.153697
hsa-miR-1278	MI0006425	UAGUACUGUGCAUAUCAUCUAU	C-301417-00	1.11936	1.12726	1.13021	1.12561	0.00561269	0.592384	0.297655	1.46743	1.42313	1.09295	1.32784	0.204619	0.168339	0.797662
hsa-miR-1279	MI0006426	UCAUAUUGCUUCUUUCU	C-301418-00	1.15424	1.06962	1.17308	1.13232	0.0551037	0.573525	0.313543	0.972691	1.1016	1.14808	1.07412	0.0908628	0.757052	0.180343
hsa-miR-128	MI0000727	UCACAGUGAACCGGUCUCUUU	C-301072-01	0.386241	0.316194	0.588401	0.430279	0.141346	0.0213799	-1.35005	0.560833	1.11193	0.981123	0.884629	0.287941	0.625802	-0.280709	Antiviral
hsa-miR-1280	MI0006437	UCCCACCGCUGCCACCC	C-301429-00	1.41718	1.05434	1.26163	1.24438	0.182036	0.306804	0.579111	1.16152	0.894324	1.35258	1.13614	0.230181	0.568193	0.331244
hsa-miR-1281	MI0006428	UCGCCUCCUCCUCUCCC	C-301420-00	1.43588	1.47001	1.04136	1.31575	0.238236	0.188896	0.748222	Tox	1.4334	1.52431	1.47885	0.064281	0.100378	1.1651
hsa-miR-1282	MI0006429	UCGUUUGCCUUUUUCUGCUU	C-301421-00	1.1449	1.09143	1.22051	1.15228	0.064854	0.519123	0.360853	0.916396	0.847699	0.809931	0.858009	0.0539761	0.548566	-0.345478
hsa-miR-1283	MI0003832	UCUACAAAGGAAAGCGCUUUCU	C-301315-00	1.11918	1.26087	1.21473	1.19826	0.0722649	0.404782	0.469813	1.25408	1.0125	1.00622	1.09093	0.141324	0.703779	0.221253
hsa-miR-1284	MI0006431	UCUAUACAGACCCUGGCUUUUC	C-301423-00	1.30918	1.10165	1.09922	1.17001	0.120524	0.473152	0.402877	0.924119	0.866345	0.821807	0.870757	0.0512985	0.584937	-0.31446
hsa-miR-1285	MI0006346	UCUGGGCAACAAAGUGAGACCU	C-301338-00	0.738322	1.07935	1.16473	0.994134	0.225615	0.998465	-0.013901	1.59029	1.12803	1.37314	1.36382	0.231271	0.126372	0.885204
hsa-miR-1286	MI0006348	UGCAGGACCAAGAUGAGCCCU	C-301340-00	0.558891	0.381925	0.61709	0.519302	0.122479	0.0519327	-1.13909	0.947598	0.53026	1.02124	0.833033	0.264782	0.480781	-0.406246
hsa-miR-1287	MI0006349	UGCUGGAUCAGUGGUUCGAGUC	C-301341-00	0.522293	Tox	0.661564	0.591929	0.0984797	0.178015	-0.966994	0.781596	0.298119	0.727065	0.60226	0.264801	0.0939073	-0.967737
hsa-miR-1288	MI0006432	UGGACUGCCCUGAUCUGGAGA	C-301424-00	1.26434	1.18737	1.32136	1.25769	0.0672393	0.281711	0.61064	1.31006	0.912009	0.663256	0.961776	0.326262	0.87094	-0.0930034
hsa-miR-1289	MI0006350	UGGAGUCCAGGAAUCUGCAUUUU	C-301342-00	Tox	Tox	Tox	/	/	/	/	0.78097	0.305602	1.09046	0.725677	0.395339	0.247359	/
hsa-miR-1289	MI0006351	UGGAGUCCAGGAAUCUGCAUUUU	C-301343-00	0.562802	Tox	0.586167	0.574485	0.0165215	0.15999	-1.00833	0.940608	0.80767	1.09186	0.946711	0.142191	0.821195	-0.129657
hsa-miR-128a	MI0000447	UCACAGUGAACCGGUCUCUUU	C-300597-07	0.407049	0.269289	0.287862	0.3214	0.0747531	0.00651476	-1.60806	0.589495	0.914201	0.693552	0.732416	0.165805	0.259006	-0.651055	Antiviral
hsa-miR-129	MI0000252	CUUUUUGCGGUCUGGGCUUGC	C-300538-05	0.685744	0.570695	0.802412	0.686284	0.11586	0.206453	-0.743403	1.60716	1.47856	1.8431	1.64294	0.184882	0.00752618	1.56434		Proviral
hsa-miR-129	MI0000473	CUUUUUGCGGUCUGGGCUUGC	C-300539-03	1.10812	0.57565	1.15168	0.945149	0.320735	0.839292	-0.129979	1.31949	1.45734	1.29528	1.35737	0.0874163	0.133188	0.869511
hsa-miR-129-3p	MI0000473	AAGCCCUUACCCCAAAAAGCAU	C-301063-01	Tox	0.149071	Tox	0.149071	/	/	/	1.54853	1.13752	1.68096	1.45567	0.283369	0.0557932	/
hsa-miR-129*	MI0000252	AAGCCCUUACCCCAAAAAGUAU	C-301201-01	0.92285	0.97792	0.789578	0.896783	0.096839	0.688292	-0.244591	1.42989	1.80856	1.32764	1.52203	0.253357	0.0286881	1.27015		Proviral
hsa-miR-1290	MI0006352	UGGAUUUUUGGAUCAGGGA	C-301344-00	0.979032	1.09482	1.24917	1.10768	0.135529	0.644197	0.255154	1.31476	1.25971	1.29608	1.29018	0.0279951	0.222695	0.706042
hsa-miR-1291	MI0006353	UGGCCCUGACUGAAGACCAGCAGU	C-301345-00	1.03994	1.13207	1.22314	1.13172	0.0916	0.575207	0.312121	0.769057	1.07994	0.998177	0.949057	0.161156	0.828899	-0.123949
hsa-miR-1293	MI0006355	UGGGUGGUCUGGAGAUUUGUGC	C-301347-00	Tox	1.30631	Tox	1.30631	/	/	/	0.725865	1.05549	0.83675	0.8727	0.167725	0.590599	/
hsa-miR-1294	MI0006356	UGUGAGGUUGGCAUUGUUGUCU	C-301348-00	Tox	0.985684	Tox	0.985684	/	/	/	0.40756	0.936995	0.587164	0.643906	0.26924	0.133469	/
hsa-miR-1295	MI0006357	UUAGGCCGCAGAUCUGGGUGA	C-301349-00	0.82253	1.34824	0.922512	1.03109	0.279166	0.88251	0.0736787	0.992452	0.696786	0.822757	0.837332	0.148371	0.492078	-0.395787
hsa-miR-1296	MI0003780	UUAGGGCCCUGGCUCCAUCUCC	C-301310-00	0.955273	1.18564	1.00007	1.047	0.122144	0.831301	0.111366	1.05375	1.29124	0.933436	1.09281	0.182073	0.697936	0.225809
hsa-miR-1297	MI0006358	UUCAAGUAAUUCAGGUG	C-301350-00	0.858153	1.3215	1.25587	1.14517	0.250724	0.538228	0.344014	1.01708	1.04544	0.760359	0.940962	0.157048	0.802398	-0.143646
hsa-miR-1298	MI0003938	UUCAUUCGGCUGUCCAGAUGUA	C-301318-00	0.919798	0.93083	0.68282	0.844483	0.140112	0.538183	-0.368525	0.963604	0.780147	0.920819	0.88819	0.0959822	0.636423	-0.272043
hsa-miR-1299	MI0006359	UUCUGGAAUUCUGUGUGAGGGA	C-301351-00	1.0417	1.38141	0.85163	1.09158	0.268388	0.692256	0.217009	1.20088	1.02567	1.06399	1.09685	0.0921079	0.685365	0.235636
hsa-miR-1300	MI0006360	UUGAGAAGGAGGCUGCUG	C-301352-00	Tox	1.34471	0.922547	1.13363	0.298516	0.642792	0.316658	0.646306	1.037	0.94003	0.874445	0.203437	0.595695	-0.305486
hsa-miR-1301	MI0003815	UUGCAGCUGCCUGGGAGUGACUUC	C-301313-00	0.945534	0.825718	0.89344	0.888231	0.0600775	0.662661	-0.264856	0.9843	0.90502	1.02432	0.971215	0.0607192	0.902345	-0.0700376
hsa-miR-1302	MI0006362	UUGGGACAUACUUAUGCUAAA	C-301354-00	1.37404	1.57121	1.47431	1.47319	0.0985861	0.0505629	1.1213	1.27642	1.11036	1.27057	1.21912	0.094229	0.357415	0.533129
hsa-miR-1303	MI0006370	UUUAGAGACGGGGUCUUGCUCU	C-301362-00	0.873816	1.3882	1.00731	1.08977	0.266921	0.697721	0.212733	1.39889	1.48316	1.06462	1.31555	0.221362	0.184864	0.767773
hsa-miR-1304	MI0006371	UUUGAGGCUACAGUGAGAUGUG	C-301363-00	1.1788	1.3647	1.02291	1.1888	0.171115	0.427017	0.447393	1.48477	1.21217	1.42044	1.37246	0.142492	0.117604	0.906226
hsa-miR-1305	MI0006372	UUUUCAACUCUAAUGGGAGAGA	C-301364-00	1.00257	Tox	0.945143	0.973854	0.0406035	0.944734	-0.0619565	1.0064	1.10402	0.95656	1.02233	0.075008	0.927515	0.0543194
hsa-miR-1306	MI0006443	ACGUUGGCUCUGGUGGUG	C-301433-00	1.0418	0.409995	1.25491	0.902237	0.43941	0.70494	-0.231666	Tox	0.749572	0.899749	0.824661	0.106191	0.545553	-0.426617
hsa-miR-1307	MI0006444	ACUCGGCGUGGCGUCGGUCGUG	C-301434-00	0.895518	0.729454	0.913511	0.846161	0.101471	0.542726	-0.364548	0.615614	1.01743	0.596792	0.74328	0.237611	0.278823	-0.624622
hsa-miR-1308	MI0006441	GCAUGGGUGGUUCAGUGG	C-301430-00	1.07042	0.922526	1.47426	1.15574	0.285591	0.510056	0.369042	0.95146	0.306116	1.22119	0.826254	0.470208	0.463329	-0.42274
hsa-miR-130a	MI0000448	CAGUGCAAUGUUAAAAGGGCAU	C-300598-03	0.147494	0.132538	0.178656	0.152896	0.0235289	0.00130296	-2.00736	0.270738	0.351885	0.212833	0.278485	0.069849	0.00308783	-1.75551	Antiviral	Antiviral
hsa-miR-130a*	MI0000448	UUCACAUUGUGCUACUGUCUGC	C-301051-01	1.08919	0.916891	1.07252	1.0262	0.0950326	0.898345	0.0620904	0.987039	0.980955	0.611727	0.859907	0.214952	0.553945	-0.34086
hsa-miR-130b	MI0000748	CAGUGCAAUGAUGAAAGGGCAU	C-300660-05	0.144804	0.118308	0.179882	0.147665	0.0308866	0.00126012	-2.01975	0.0448626	0.192653	0.0554228	0.0976461	0.0824474	0.000884874	-2.19551	Antiviral	Antiviral
hsa-miR-130b*	MI0000748	ACUCUUUCCCUGUUGCACUAC	C-301196-01	1.22007	1.00622	0.84765	1.02465	0.186894	0.903394	0.0584097	0.910035	0.998965	1.13715	1.01538	0.114442	0.950808	0.0374259
hsa-miR-132	MI0000449	UAACAGUCUACAGCCAUGGUCG	C-300599-03	0.457034	0.432488	0.389502	0.426341	0.0341832	0.0205077	-1.35938	0.798894	1.11284	0.84143	0.917721	0.170311	0.727679	-0.200191	Antiviral
hsa-miR-132	MI0000449	UAACAGUCUACAGCCAUGGUCG	C-300599-06	0.296663	0.429422	0.297519	0.341202	0.0764026	0.00811833	-1.56113	1.07486	1.00662	0.940916	1.00747	0.0669735	0.977415	0.0181645	Antiviral
hsa-miR-132*	MI0000449	ACCGUGGCUUUCGAUUGUUACU	C-301052-01	0.800814	0.80465	0.708187	0.771217	0.0546192	0.359782	-0.54214	1.37961	1.51668	1.64782	1.5147	0.134113	0.030947	1.25232		Proviral
hsa-miR-1321	MI0006652	CAGGGAGGUGAAUGUGAU	C-301435-00	0.73624	0.506987	0.685663	0.642963	0.120444	0.149748	-0.846059	0.448849	0.85442	0.731352	0.678207	0.207943	0.1749	-0.782952
hsa-miR-1322	MI0006653	GAUGAUGCUGCUGAUGCUG	C-301436-00	1.07167	0.941129	1.3164	1.10973	0.190511	0.63817	0.260032	1.33702	0.99251	1.14075	1.15676	0.17281	0.510782	0.381411
hsa-miR-1323	MI0003786	UCAAAACUGAGGGGCAUUUUCU	C-301311-00	0.656475	0.966577	0.880178	0.83441	0.160037	0.511287	-0.392393	0.817336	1.13632	0.867498	0.940383	0.171526	0.800515	-0.145052
hsa-miR-1324	MI0006657	CCAGACAGAAUUCUAUGCACUUUC	C-301439-00	1.25635	0.87364	1.155	1.095	0.198287	0.68192	0.225113	0.623061	0.663071	0.785174	0.690435	0.0844495	0.191778	-0.753199
hsa-miR-133a	MI0000450	UUUGGUCCCCUUCAACCAGCUG	C-300600-05	1.30956	1.32685	1.3172	1.31787	0.00866693	0.185942	0.753246	0.57392	0.654057	0.399263	0.542413	0.130286	0.0541908	-1.11335
hsa-miR-133a	MI0000451	UUUGGUCCCCUUCAACCAGCUG	C-300601-05	1.22784	1.07719	1.24818	1.1844	0.0934074	0.437556	0.436973	0.704154	0.623442	0.750417	0.692671	0.0642613	0.194993	-0.747759
hsa-miR-133b	MI0000822	UUUGGUCCCCUUCAACCAGCUA	C-300709-05	1.34416	1.19794	1.12606	1.22272	0.111142	0.350674	0.527772	0.465553	0.516289	0.291645	0.424496	0.117816	0.0159268	-1.40025		Antiviral
hsa-miR-133b	MI0000822	UUUGGUCCCCUUCAACCAGCUA	C-300709-07	1.10836	0.899285	0.948172	0.985272	0.109363	0.96947	-0.0349	0.588752	0.740984	0.42813	0.585955	0.156446	0.0812417	-1.00741
hsa-miR-134	MI0000474	UGUGACUGGUUGACCAGAGGGG	C-300628-05	Tox	0.525652	0.486532	0.506092	0.0276618	0.102472	-1.1704	0.808483	0.870406	0.813469	0.830786	0.0344027	0.474847	-0.411713
hsa-miR-135a	MI0000453	UAUGGCUUUUUAUUCCUAUGUGA	C-300603-05	1.5209	1.56919	1.48777	1.52595	0.0409466	0.0301701	1.24633	1.41549	1.29871	1.27518	1.32979	0.0751401	0.165788	0.802413	Proviral
hsa-miR-135a	MI0000452	UAUGGCUUUUUAUUCCUAUGUGA	C-300602-03	1.89092	2.08092	1.51083	1.82756	0.290283	0.00138794	1.96103	1.44423	1.07903	0.951778	1.15835	0.255626	0.506529	0.385268	Proviral
hsa-miR-135a*	MI0000452	UAUAGGGAUUGGAGCCGUGGCG	C-301053-01	0.306282	Tox	0.275933	0.291108	0.0214605	0.0192276	-1.67984	0.247662	0.535053	0.433411	0.405376	0.145732	0.0128697	-1.44677	Antiviral	Antiviral
hsa-miR-135b	MI0000810	UAUGGCUUUUCAUUCCUAUGUGA	C-300701-07	0.92022	0.806802	1.00966	0.912228	0.101666	0.735482	-0.20799	1.06201	0.888389	1.13494	1.02845	0.126655	0.907038	0.0692102
hsa-miR-135b*	MI0000810	AUGUAGGGCUAAAAGCCAUGGG	C-301200-01	1.12864	1.08385	Tox	1.10625	0.0316699	0.709762	0.251773	1.03635	1.1933	0.919604	1.04975	0.13734	0.836309	0.121055
hsa-miR-136	MI0000475	ACUCCAUUUGUUUUGAUGAUGGA	C-300629-03	1.71885	2.04384	1.81234	1.85834	0.167308	0.00114539	2.03399	0.944637	1.35857	1.56003	1.28775	0.313752	0.2267	0.700113	Proviral
hsa-miR-136*	MI0000475	CAUCAUCGUCUCAAAUGAGUCU	C-301064-01	Tox	0.375428	Tox	0.375428	/	/	/	1.21315	1.10193	1.74733	1.35414	0.345029	0.136819	/
hsa-miR-137	MI0000454	UUAUUGCUUAAGAAUACGCGUAG	C-300604-07	Tox	0.281279	0.288731	0.285005	0.00526909	0.0182362	-1.6943	0.758368	0.733175	0.583264	0.691602	0.0946659	0.193455	-0.750359	Antiviral
hsa-miR-138	MI0000455	AGCUGGUGUUGUGAAUCAGGCCG	C-300605-05	0.371756	0.423767	0.516794	0.437439	0.0734791	0.0230378	-1.33308	0.183118	0.144489	0.136221	0.154609	0.0250332	0.00110779	-2.05691	Antiviral	Antiviral
hsa-miR-138	MI0000476	AGCUGGUGUUGUGAAUCAGGCCG	C-300606-05	0.330474	0.335607	0.597596	0.421226	0.152763	0.0194347	-1.3715	0.154913	0.280928	0.0422177	0.159353	0.119417	0.00113675	-2.04537	Antiviral	Antiviral
hsa-miR-138-1*	MI0000476	GCUACUUCACAACACCAGGGCC	C-301065-01	1.38901	1.27615	1.69008	1.45175	0.213978	0.0617414	1.07049	1.89956	1.30024	2.06593	1.75524	0.402726	0.00222019	1.83757		Proviral
hsa-miR-138-2*	MI0000455	GCUAUUUCACGACACCAGGGUU	C-301054-01	1.44851	1.51793	1.6256	1.53068	0.0892273	0.0287588	1.25754	2.17919	1.85749	2.13106	2.05591	0.173513	0.000750684	2.56913	Proviral	Proviral
hsa-miR-139	MI0000261	UCUACAGUGCACGUGUCUCCAG	C-300544-05	1.6233	1.49669	1.08553	1.40184	0.281155	0.095887	0.952229	1.63987	1.81162	1.90549	1.78566	0.134699	0.00168222	1.91159		Proviral
hsa-miR-139-3p	MI0000261	GGAGACGCGGCCCUGUUGGAGU	C-301036-01	1.29126	1.10527	1.15615	1.18423	0.0961183	0.437981	0.436557	0.837186	1.11816	1.14435	1.03323	0.170285	0.891067	0.0808565
hsa-miR-140	MI0000456	CAGUGGUUUUACCCUAUGGUAG	C-300607-05	0.668728	0.598589	0.559575	0.608964	0.0553109	0.114286	-0.926626	0.930475	0.947925	0.687913	0.855438	0.145343	0.541384	-0.351733
hsa-miR-140-3p	MI0000456	UACCACAGGGUAGAACCACGG	C-301055-01	1.144	1.34129	0.669444	1.05158	0.345328	0.816711	0.122227	1.58665	1.39996	1.61539	1.534	0.116971	0.0252742	1.29927		Proviral
hsa-miR-141	MI0000457	UAACACUGUCUGGUAAAGAUGG	C-300608-03	0.845381	0.614198	0.741617	0.733732	0.115793	0.284958	-0.630967	0.173747	0.579734	0.514266	0.422582	0.217969	0.0155997	-1.40491		Antiviral
hsa-miR-141*	MI0000457	CAUCUUCCAGUACAGUGUUGGA	C-301056-01	Tox	Tox	Tox	/	/	/	/	0.664546	0.827383	0.550718	0.680882	0.139054	0.178479	/
hsa-miR-142-3p	MI0000458	UGUAGUGUUUCCUACUUUAUGGA	C-300610-03	0.873154	0.580321	0.601368	0.684948	0.163331	0.20451	-0.746569	0.821984	0.972225	0.882086	0.892098	0.0756194	0.648219	-0.262534
hsa-miR-142-5p	MI0000458	CAUAAAGUAGAAAGCACUACU	C-300609-05	1.14351	1.21659	1.30545	1.22185	0.0810967	0.352514	0.525707	1.31532	1.44631	1.25599	1.33921	0.0973819	0.154042	0.825321
hsa-miR-143	MI0000459	UGAGAUGAAGCACUGUAGCUC	C-300611-05	1.1763	1.30971	1.22065	1.23555	0.067942	0.324204	0.558184	0.968979	1.19665	1.05389	1.07317	0.115051	0.760099	0.178034
hsa-miR-143*	MI0000459	GGUGCAGUGCUGCAUCUCUGGU	C-301057-01	0.260197	0.695526	0.478016	0.477913	0.217664	0.0348068	-1.23717	0.848886	1.0869	0.981454	0.972412	0.119263	0.906348	-0.0671235	Antiviral
hsa-miR-144	MI0000460	UACAGUAUAGAUGAUGUACU	C-300612-05	1.09454	1.08883	0.906359	1.02991	0.107037	0.886322	0.0708765	1.0869	1.18604	0.991592	1.08818	0.0972312	0.712416	0.214546
hsa-miR-144*	MI0000460	GGAUAUCAUCAUAUACUGUAAG	C-301058-01	1.01327	0.796221	1.20834	1.00594	0.206157	0.964383	0.0140837	0.653438	0.629642	0.901631	0.728237	0.150634	0.251656	-0.661225
hsa-miR-145	MI0000461	GUCCAGUUUUCCCAGGAAUCCCU	C-300613-05	0.96212	1.23859	1.35077	1.18382	0.200027	0.438986	0.435604	1.02328	0.992992	1.00795	1.00807	0.0151458	0.975367	0.0196461
hsa-miR-145*	MI0000461	GGAUUCCUGGAAAUACUGUUCU	C-301059-01	Tox	Tox	Tox	/	/	/	/	1.04148	1.06106	1.29494	1.13249	0.141026	0.578636	/
hsa-miR-1468	MI0003782	CUCCGUUUGCCUGUUUCGCUG	C-301446-00	1.42295	1.18262	1.30434	1.3033	0.120168	0.206562	0.718724	0.956393	0.849682	0.900627	0.902234	0.0533734	0.679227	-0.237873
hsa-miR-1469	MI0007074	CUCGGCGCGGGGCGCGGGCUCC	C-301447-00	1.0503	1.32711	1.21721	1.19821	0.139382	0.40492	0.469686	0.666262	1.01276	0.882674	0.8539	0.175034	0.53711	-0.355475
hsa-miR-146a	MI0000477	UGAGAACUGAAUUCCAUGGGUU	C-300630-03	1.2612	1.02586	1.76756	1.35154	0.379011	0.144347	0.833031	Tox	1.56302	2.00788	1.78545	0.314564	0.00766068	1.91107		Proviral
hsa-miR-146a*	MI0000477	CCUCUGAAAUUCAGUUCUUCAG	C-301066-01	1.31386	1.84024	1.76455	1.63955	0.284586	0.00897258	1.51552	1.33158	0.628912	0.374097	0.778197	0.495892	0.349458	-0.539667	Proviral
hsa-miR-146b	MI0003129	UGAGAACUGAAUUCCAUAGGCU	C-300754-03	1.3998	1.93721	1.85849	1.73183	0.290232	0.00326921	1.7342	1.72488	1.76539	1.90382	1.79803	0.0938281	0.0015217	1.94168	Proviral	Proviral
hsa-miR-146b-3p	MI0003129	UGCCCUGUGGACUCAGUUCUGG	C-301092-01	0.882969	1.77498	1.43515	1.36437	0.4502	0.130545	0.863431	1.55688	1.35135	1.58959	1.49928	0.129147	0.0362591	1.21478		Proviral
hsa-miR-147	MI0000262	GUGUGUGGAAAUGCUUCUGC	C-300545-05	1.64123	1.40249	1.61948	1.5544	0.132005	0.0225233	1.31375	0.332721	0.728716	0.526754	0.529397	0.19801	0.0477729	-1.14502	Proviral	Antiviral
hsa-miR-1470	MI0007075	GCCCUCCGCCCGUGCACCCCG	C-301448-00	1.37758	1.49617	1.21142	1.36172	0.143038	0.133161	0.857162	1.15005	1.39586	1.01541	1.18711	0.192916	0.43219	0.455247
hsa-miR-1471	MI0007076	GCCCGCGUGUGGAGCCAGGUGU	C-301449-00	1.30146	1.69666	1.47398	1.4907	0.198133	0.0427819	1.1628	1.01814	1.54569	1.08897	1.2176	0.286332	0.360834	0.529438	Proviral
hsa-miR-147b	MI0005544	GUGUGCGGAAAUGCUUCUGCUA	C-301239-01	0.877281	1.0215	0.996332	0.965038	0.0770354	0.903479	-0.0828475	1.00062	0.878906	1.03316	0.970897	0.0813103	0.901285	-0.070811
hsa-miR-148a	MI0000253	UCAGUGCACUACAGAACUUUGU	C-300540-05	0.5598	0.488153	0.357875	0.468609	0.102371	0.0317021	-1.25922	0.0903345	0.251424	0.0129724	0.118244	0.121651	0.000944049	-2.14539	Antiviral	Antiviral
hsa-miR-148a*	MI0000253	AAAGUUCUGAGACACUCCGACU	C-301205-01	1.10513	1.21117	0.830549	1.04895	0.196429	0.825075	0.115988	1.34334	1.31272	1.14255	1.2662	0.108175	0.263357	0.647695
hsa-miR-148b	MI0000811	UCAGUGCAUCACAGAACUUUGU	C-300702-03	1.00251	0.350915	0.336157	0.563193	0.380528	0.0775486	-1.03509	0.875697	0.0665945	0.0882602	0.343517	0.461009	0.00638721	-1.59728		Antiviral
hsa-miR-148b*	MI0000811	AAGUUCUGUUAUACACUCAGGC	C-301087-01	0.547302	0.377678	0.357872	0.427617	0.104122	0.0207878	-1.35636	0.757104	0.747144	0.940678	0.814975	0.108976	0.434684	-0.450181	Antiviral
hsa-miR-149	MI0000478	UCUGGCUCCGUGUCUUCACUCCC	C-300631-07	1.70814	1.33529	1.78394	1.60912	0.240154	0.012543	1.44342	1.05453	0.625004	0.751666	0.810401	0.220706	0.423473	-0.461312	Proviral
hsa-miR-149*	MI0000478	AGGGAGGGACGGGGGCUGUGC	C-301151-01	0.662979	Tox	0.559556	0.611267	0.0731308	0.19972	-0.921168	1.11085	0.814269	0.988218	0.971112	0.149028	0.902007	-0.0702872
hsa-miR-150	MI0000479	UCUCCCAACCCUUGUACCAGUG	C-300632-03	1.37522	1.20175	1.52153	1.36617	0.16008	0.128544	0.867691	1.83495	1.59898	1.322	1.58531	0.256748	0.0144625	1.42412		Proviral
hsa-miR-150*	MI0000479	CUGGUACAGGCCUGGGGGACAG	C-301067-01	1.27759	1.78563	1.49005	1.51776	0.255148	0.0327868	1.22692	1.18389	0.873575	1.13127	1.06291	0.16607	0.793246	0.153076	Proviral
hsa-miR-151	MI0000809	CUAGACUGAAGCUCCUUGAGG	C-300700-05	0.81705	1.36226	1.42736	1.20223	0.335157	0.395794	0.479208	1.10003	1.27245	1.4231	1.26519	0.161656	0.265189	0.645239
hsa-miR-151-5p	MI0000809	UCGAGGAGCUCACAGUCUAGU	C-301086-01	1.59582	2.29044	2.1463	2.01085	0.366586	0.000773677	2.39538	1.32528	1.07698	1.08687	1.16304	0.14059	0.493904	0.396701	Proviral
hsa-miR-152	MI0000462	UCAGUGCAUGACAGAACUUGG	C-300614-05	0.477276	0.716608	0.430974	0.54162	0.153303	0.0638552	-1.08621	0.44666	0.655223	0.58123	0.561038	0.105738	0.0646485	-1.06803
hsa-miR-153	MI0000463	UUGCAUAGUCACAAAAGUGAUC	C-300615-07	0.717803	0.88727	0.674444	0.759839	0.112468	0.33587	-0.569101	0.605245	0.728159	0.505138	0.612847	0.111705	0.102893	-0.941977
hsa-miR-153	MI0000464	UUGCAUAGUCACAAAAGUGAUC	C-300616-07	0.492529	0.81829	0.699908	0.670242	0.164894	0.183872	-0.781416	0.904078	0.927215	0.793796	0.87503	0.0712953	0.597376	-0.304064
hsa-miR-1537	MI0007258	AAAACCGUCUAGUUACAGUUGU	C-301450-00	1.23348	1.14126	1.33046	1.23506	0.0946075	0.325195	0.557022	0.98486	1.44796	1.78062	1.40448	0.399658	0.0893972	0.984137
hsa-miR-1538	MI0007259	CGGCCCGGGCUGCUGCUGUUCCU	C-301451-00	1.31947	1.40664	1.4943	1.4068	0.0874118	0.0918733	0.96399	1.14535	1.19749	1.07436	1.13906	0.0618064	0.559831	0.338357
hsa-miR-1539	MI0007260	UCCUGCGCGUCCCAGAUGCCC	C-301452-00	1.36146	1.32532	1.49442	1.39374	0.0890511	0.102604	0.933021	Tox	1.13184	0.827752	0.979798	0.215026	0.943829	-0.0491531
hsa-miR-154	MI0000480	UAGGUUAUCCGUGUUGCCUUCG	C-300633-03	0.156978	0.0923788	0.323594	0.190984	0.1193	0.00172988	-1.9171	0.544519	0.513377	0.129732	0.395876	0.231013	0.011569	-1.46989	Antiviral	Antiviral
hsa-miR-154*	MI0000480	AAUCAUACACGGUUGACCUAUU	C-300634-03	0.963709	0.677481	1.05071	0.8973	0.195275	0.689873	-0.243365	0.998197	0.789644	1.2154	1.00108	0.212892	0.998898	0.00262783
hsa-miR-155	MI0000681	UUAAUGCUAAUCGUGAUAGGGGU	C-300647-05	0.871604	1.08414	0.918092	0.957946	0.111734	0.880486	-0.0996531	0.92081	1.10361	1.15163	1.05868	0.12179	0.80703	0.142777
hsa-miR-155*	MI0000681	CUCCUACAUAUUAGCAUUAACA	C-301071-01	1.30147	1.16734	1.03321	1.16734	0.134127	0.479945	0.396537	0.811189	1.46966	0.98152	1.08746	0.341778	0.714749	0.212787
hsa-miR-15a	MI0000069	UAGCAGCACAUAAUGGUUUGUG	C-300482-03	0.574042	0.532641	0.986247	0.697644	0.250794	0.223684	-0.716484	Tox	1.21603	0.699433	0.95773	0.365288	0.88359	-0.102846
hsa-miR-15a*	MI0000069	CAGGCCAUAUUGUGCUGCCUCA	C-301018-01	Tox	Tox	Tox	/	/	/	/	1.46576	1.27358	1.32927	1.3562	0.0988814	0.134458	/
hsa-miR-15b	MI0000438	UAGCAGCACAUCAUGGUUUACA	C-300587-05	1.09536	1.14824	1.06873	1.10411	0.0404705	0.6547	0.246708	1.3595	1.47207	1.10991	1.31383	0.185349	0.187269	0.763567
hsa-miR-15b*	MI0000438	CGAAUCAUUAUUUGCUGCUCUA	C-301146-01	1.40184	1.4917	1.46841	1.45398	0.046636	0.0604654	1.07579	1.29546	1.49737	1.48929	1.42737	0.114314	0.0726796	1.03984
hsa-miR-16	MI0000070	UAGCAGCACGUAAAUAUUGGCG	C-300483-03	0.817172	0.737051	0.577214	0.710479	0.122166	0.24426	-0.686069	Tox	0.863854	0.61741	0.740632	0.174262	0.371621	-0.631066
hsa-miR-16	MI0000115	UAGCAGCACGUAAAUAUUGGCG	C-300484-05	0.7347	0.553237	0.784748	0.690895	0.121813	0.213309	-0.732476	0.824021	0.68516	0.992767	0.833983	0.154045	0.483232	-0.403935
hsa-miR-16-1*	MI0000070	CCAGUAUUAACUGUGCUGCUGA	C-301019-01	0.744859	0.531933	Tox	0.638396	0.150562	0.233368	-0.856881	1.16061	0.857723	1.27452	1.09762	0.215421	0.682998	0.237514
hsa-miR-16-2*	MI0000115	CCAAUAUUACUGUGCUGCUUUA	C-301180-01	0.821716	1.02717	1.09045	0.979778	0.140494	0.95151	-0.0479205	1.13179	1.03156	1.09297	1.08544	0.0505345	0.721036	0.207883
hsa-miR-17-3p	MI0000071	ACUGCAGUGAAGGCACUUGUAG	C-300486-05	0.410023	0.339601	0.560284	0.436636	0.112723	0.022848	-1.33499	0.390355	0.558832	0.296818	0.415335	0.132781	0.0143863	-1.42254	Antiviral	Antiviral
hsa-miR-17-5p	MI0000071	CAAAGUGCUUACAGUGCAGGUAG	C-300485-05	0.544579	0.673443	Tox	0.609011	0.0911212	0.197093	-0.926514	1.61363	1.53491	1.28232	1.47695	0.173094	0.0453501	1.16047		Proviral
hsa-miR-181a	MI0000269	AACAUUCAACGCUGUCGGUGAGU	C-300552-05	0.338803	0.248892	0.214912	0.267536	0.0640151	0.00361636	-1.7357	0.325358	0.377431	0.322326	0.341705	0.030977	0.00623608	-1.60169	Antiviral	Antiviral
hsa-miR-181a	MI0000289	AACAUUCAACGCUGUCGGUGAGU	C-300553-05	0.256362	0.229275	0.274745	0.253461	0.0228735	0.00311978	-1.76905	0.505164	0.332895	0.43709	0.42505	0.0867635	0.0160234	-1.39891	Antiviral	Antiviral
hsa-miR-181a-2*	MI0000269	ACCACUGACCGUUGACUGUACC	C-301202-01	1.20478	0.957478	0.894106	1.01879	0.164161	0.922456	0.0445222	1.37422	1.80409	1.40562	1.52798	0.239636	0.0269502	1.28461		Proviral
hsa-miR-181b	MI0000270	AACAUUCAUUGCUGUCGGUGGGU	C-300554-07	0.639914	0.892059	0.721072	0.751015	0.128712	0.318045	-0.590012	0.955461	0.907875	0.882667	0.915334	0.0369658	0.720121	-0.205999
hsa-miR-181b	MI0000683	AACAUUCAUUGCUGUCGGUGGGU	C-300555-07	0.740883	0.622936	0.418913	0.594244	0.162892	0.101184	-0.961507	0.879337	1.03834	0.857253	0.924975	0.098792	0.75075	-0.182543
hsa-miR-181c	MI0000271	AACAUUCAACCUGUCGGUGAGU	C-300556-03	0.221031	0.0850773	0.160472	0.155527	0.0681118	0.0013258	-2.00112	Tox	0.265894	0.257042	0.261468	0.00625903	0.0117198	-1.79692	Antiviral	Antiviral
hsa-miR-181c*	MI0000271	AACCAUCGACCGUUGAGUGGAC	C-301039-01	Tox	Tox	Tox	/	/	/	/	1.1573	0.791206	0.874487	0.940999	0.191898	0.802525	/
hsa-miR-181d	MI0003139	AACAUUCAUUGUUGUCGGUGGGU	C-300766-05	0.289336	0.641779	0.602073	0.511063	0.193044	0.0480489	-1.15862	0.608298	0.74922	0.673821	0.677113	0.0705184	0.17341	-0.785613	Antiviral
hsa-miR-182	MI0000272	UUUGGCAAUGGUAGAACUCACACU	C-300557-07	0.899626	1.23665	0.614014	0.916764	0.311672	0.749588	-0.197242	0.87118	1.08447	0.823023	0.926226	0.139147	0.754759	-0.179499
hsa-miR-182*	MI0000272	UGGUUCUAGACUUGCCAACUA	C-300558-05	Tox	Tox	Tox	/	/	/	/	0.238693	0.617542	0.0883458	0.31486	0.272697	0.00460571	/		Toxic in Part 1
hsa-miR-1825	MI0008193	UCCAGUGCCCUCCUCUCC	C-301443-00	1.16453	0.622561	1.02383	0.936974	0.28123	0.813177	-0.149351	Tox	1.07939	0.623397	0.851392	0.322433	0.608365	-0.361577
hsa-miR-1826	MI0008194	AUUGAUCAUCGACACUUCGAACGCAAU	C-301444-00	1.33574	1.56498	1.43606	1.44559	0.114917	0.0652843	1.05591	Tox	0.958731	1.11457	1.03665	0.110193	0.901772	0.0891706
hsa-miR-1827	MI0008195	UGAGGCAGUAGAUUGAAU	C-301445-00	1.27352	1.35689	1.18087	1.27042	0.0880518	0.259068	0.640817	0.802559	0.842559	0.961678	0.868932	0.0827731	0.579665	-0.3189
hsa-miR-183	MI0000273	UAUGGCACUGGUAGAAUUCACU	C-300559-07	0.875068	1.01679	1.18376	1.02521	0.154516	0.901584	0.0597287	1.12533	1.11887	1.16596	1.13672	0.0255253	0.566499	0.332652
hsa-miR-183*	MI0000273	GUGAAUUACCGAAGGGCCAUAA	C-301193-01	0.974717	0.882867	1.10767	0.988419	0.113028	0.979763	-0.0274432	0.90666	1.06014	0.919607	0.962137	0.0851227	0.872113	-0.0921247
hsa-miR-184	MI0000481	UGGACGGAGAACUGAUAAGGGU	C-300635-03	0.410227	Tox	0.96523	0.687728	0.392446	0.304547	-0.73998	0.695499	0.961057	0.847784	0.83478	0.133256	0.485325	-0.401995
hsa-miR-185	MI0000482	UGGAGAGAAAGGCAGUUCCUGA	C-300636-07	0.234906	0.187911	0.167029	0.196615	0.0347656	0.00181362	-1.90376	0.882649	0.970149	0.759644	0.870814	0.10575	0.585109	-0.314321	Antiviral
hsa-miR-185*	MI0000482	AGGGGCUGGCUUUCCUCUGGUC	C-301192-01	0.864171	0.597367	0.578726	0.680088	0.159693	0.197509	-0.758085	0.719301	0.74399	0.86157	0.774953	0.0760209	0.342235	-0.547558
hsa-miR-186	MI0000483	CAAAGAAUUCUCCUUUUGGGCU	C-300637-07	1.43731	1.13864	1.10314	1.22636	0.183542	0.34305	0.536403	1.38077	1.02499	1.40322	1.26966	0.212186	0.257229	0.65611
hsa-miR-186*	MI0000483	GCCCAAAGGUGAAUUUUUUGGG	C-301191-01	1.36096	1.24916	1.50794	1.37269	0.129786	0.121982	0.883145	1.23489	1.43961	1.21705	1.29718	0.123669	0.211739	0.723077
hsa-miR-187	MI0000274	UCGUGUCUUGUGUUGCAGCCGG	C-300560-05	0.92629	1.04746	1.15041	1.04139	0.112183	0.849284	0.0980748	0.973707	0.821074	0.899942	0.898241	0.0763307	0.666942	-0.24759
hsa-miR-187*	MI0000274	GGCUACAACACAGGACCCGGGC	C-301040-01	2.06959	1.78083	1.68059	1.84367	0.20197	0.00124759	1.99923	0.843952	0.820795	1.21249	0.95908	0.219768	0.861984	-0.0995621	Proviral
hsa-miR-188	MI0000484	CAUCCCUUGCAUGGUGGAGGG	C-300638-07	0.97387	1.0659	1.17418	1.07132	0.100266	0.754455	0.168997	1.03431	1.01166	0.978096	1.00802	0.0282814	0.975552	0.0195125
hsa-miR-188-3p	MI0000484	CUCCCACAUGCAGGGUUUGCA	C-301190-01	1.18467	1.03886	1.25995	1.16116	0.112404	0.495813	0.381904	1.28165	1.17936	1.14408	1.2017	0.0714547	0.397015	0.490752
hsa-miR-189	MI0000080	UGCCUACUGAGCUGAUAUCAGU	C-300495-07	1.01999	1.34895	1.02626	1.13173	0.188139	0.575174	0.312167	1.28893	1.38356	1.2213	1.29793	0.081502	0.210589	0.724887
hsa-miR-18a	MI0000072	UAAGGUGCAUCUAGUGCAGAUAG	C-300487-05	1.54175	1.29893	1.30541	1.38203	0.138358	0.113056	0.905286	2.17338	1.75724	2.14616	2.02559	0.232797	0.000757737	2.49536		Proviral
hsa-miR-18a*	MI0000072	ACUGCCCUAAGUGCUCCUUCUGG	C-300855-05	0.429809	Tox	Tox	0.429809	/	/	/	1.38634	1.20553	1.46221	1.35136	0.13187	0.139838	/
hsa-miR-18b	MI0001518	UAAGGUGCAUCUAGUGCAGUUAG	C-300719-07	0.744492	0.706778	0.816602	0.755957	0.0558025	0.327938	-0.5783	1.77395	1.12187	1.63819	1.51134	0.344054	0.0320784	1.24413		Proviral
hsa-miR-18b*	MI0001518	UGCCCUAAAUGCCCCUUCUGGC	C-301187-01	1.40565	1.09028	1.00703	1.16765	0.210271	0.479166	0.397286	0.972542	0.840066	0.882803	0.898471	0.0676134	0.667646	-0.24703
hsa-miR-190	MI0000486	UGAUAUGUUUGAUAUAUUAGGU	C-300639-03	1.07661	0.812963	1.10538	0.998318	0.161166	0.989326	-0.00398642	0.395991	0.393573	0.573046	0.454203	0.102928	0.0220288	-1.32797		Antiviral
hsa-miR-1908	MI0008329	CGGCGGGGACGGCGAUUGGUC	C-301455-00	0.899615	1.16132	1.1492	1.07005	0.147721	0.758425	0.165984	0.580966	1.24242	0.872102	0.898494	0.331514	0.667787	-0.246972
hsa-miR-1909	MI0008330	CGCAGGGGCCGGGUGCUCACCG	C-301456-00	1.33208	1.00085	0.821511	1.05148	0.259026	0.817006	0.121992	0.933196	1.08941	0.869247	0.96395	0.113257	0.878142	-0.0877117
hsa-miR-1909*	MI0008330	UGAGUGCCGGUGCCUGCCCUG	C-301457-00	0.976787	1.05403	1.24458	1.0918	0.137833	0.69155	0.217536	0.815531	1.24313	0.959882	1.00618	0.217525	0.981741	0.0150364
hsa-miR-190b	MI0005545	UGAUAUGUUUGAUAUUGGGUU	C-301240-01	0.781938	0.910684	1.10942	0.934014	0.164983	0.803752	-0.156365	1.05432	0.822125	0.782779	0.886408	0.146742	0.631082	-0.276379
hsa-miR-191	MI0000465	CAACGGAAUCCCAAAAGCAGCUG	C-300617-05	1.0634	1.64526	1.61862	1.44243	0.328519	0.0672388	1.04841	1.19794	1.31569	1.4988	1.33748	0.151611	0.156162	0.821113
hsa-miR-191*	MI0000465	GCUGCGCUUGGAUUUCGUCCCC	C-300726-03	1.23329	1.71496	1.68428	1.54418	0.269675	0.0250623	1.28953	1.21615	1.50749	1.62234	1.44866	0.209389	0.0596245	1.09162	Proviral
hsa-miR-1910	MI0008331	CCAGUCCUGUGCCUGCCGCCU	C-301458-00	1.46856	1.1268	1.31593	1.30376	0.171204	0.205902	0.719814	1.2016	1.33613	1.2211	1.25294	0.0726972	0.287913	0.615435
hsa-miR-1911	MI0008332	UGAGUACCGCCAUGUCUGUUGGG	C-301459-00	1.03495	0.925707	0.855909	0.938856	0.0902422	0.819141	-0.144892	1.4622	1.37943	1.33221	1.39128	0.0658038	0.100208	0.952017
hsa-miR-1911*	MI0008332	CACCAGGCAUUGUGGUCUCC	C-301460-00	1.17703	1.12025	1.19725	1.16484	0.0399174	0.486314	0.39062	1.2426	1.45985	1.02586	1.24277	0.216993	0.307823	0.59068
hsa-miR-1912	MI0008333	UACCCAGAGCAUGCAGUGUGAA	C-301461-00	0.762295	0.709731	1.07089	0.847639	0.19512	0.546774	-0.361045	1.0621	1.19802	1.14196	1.13402	0.0683084	0.574218	0.326093
hsa-miR-1913	MI0008334	UCUGCCCCCUCCGCUGCUGCCA	C-301462-00	1.25988	1.39705	0.967801	1.20825	0.219235	0.382156	0.493472	0.615112	1.06264	0.669744	0.7825	0.244144	0.358681	-0.529197
hsa-miR-1914	MI0008335	CCCUGUGCCCGGCCCACUUCUG	C-301463-00	1.34908	1.36789	1.33582	1.35093	0.0161143	0.144904	0.831595	Tox	1.0396	1.06229	1.05095	0.0160462	0.862926	0.123958
hsa-miR-1914*	MI0008335	GGAGGGGUCCCGCACUGGGAGG	C-301464-00	1.4933	1.25933	1.43409	1.39557	0.121646	0.10104	0.93738	1.09307	1.23331	0.887307	1.07123	0.174033	0.766354	0.173306
hsa-miR-1915	MI0008336	CCCCAGGGCGACGCGGCGGG	C-301465-00	1.25734	0.895737	1.14429	1.09912	0.184984	0.669557	0.234885	1.05139	0.71302	0.880574	0.881662	0.169188	0.616932	-0.287928
hsa-miR-1915*	MI0008336	ACCUUGCCUUGCUGCCCGGGCC	C-301466-00	1.16963	1.1371	0.847877	1.05154	0.177122	0.816816	0.122123	1.22413	0.888986	0.622774	0.911964	0.301337	0.70957	-0.214199
hsa-miR-192	MI0000234	CUGACCUAUGAAUUGACAGCC	C-300528-03	0.905081	0.249587	0.273986	0.476218	0.371606	0.0342594	-1.24119	0.893628	0.868324	0.790834	0.850929	0.0535594	0.528862	-0.362704	Antiviral
hsa-miR-192*	MI0000234	CUGCCAAUUCCAUAGGUCACAG	C-301033-01	0.281783	0.791728	Tox	0.536755	0.360585	0.12585	-1.09774	0.781016	1.27669	1.28512	1.11427	0.288642	0.632267	0.278041
hsa-miR-193a	MI0000487	AACUGGCCUACAAAGUCCCAGU	C-300640-05	1.44027	0.772693	0.937921	1.05029	0.347686	0.820807	0.119181	1.54932	1.35175	1.18579	1.36229	0.181997	0.127957	0.881479
hsa-miR-193a-5p	MI0000487	UGGGUCUUUGCGGGCGAGAUGA	C-301068-01	1.37123	1.42196	0.636171	1.14312	0.439763	0.543912	0.339148	1.3067	0.82935	1.49176	1.20927	0.341784	0.379593	0.509173
hsa-miR-193b	MI0003137	AACUGGCCCUCAAAGUCCCGCU	C-300764-05	0.690582	Tox	0.750818	0.7207	0.042593	0.359321	-0.661849	1.0548	1.19935	1.47048	1.24154	0.211028	0.310283	0.587686
hsa-miR-193b*	MI0003137	CGGGGUUUUGAGGGCGAGAUGA	C-301093-01	Tox	0.320028	Tox	0.320028	/	/	/	0.95957	1.14723	1.23173	1.11284	0.139302	0.636518	/
hsa-miR-194	MI0000732	UGUAACAGCAACUCCAUGUGGA	C-300642-03	0.914285	0.790411	0.926648	0.877115	0.0753418	0.629938	-0.291197	0.52342	0.546263	0.717901	0.595861	0.106305	0.0887314	-0.983307
hsa-miR-194	MI0000488	UGUAACAGCAACUCCAUGUGGA	C-300641-05	0.741804	0.827119	0.850096	0.80634	0.057058	0.440176	-0.45891	0.708246	1.07062	0.58525	0.788039	0.252332	0.371027	-0.51572
hsa-miR-194*	MI0000732	CCAGUGGGGCUGCUGUUAUCUG	C-301108-01	0.834106	0.901371	Tox	0.867739	0.0475632	0.671097	-0.313415	1.08029	0.984993	1.24036	1.10188	0.129047	0.669836	0.24789
hsa-miR-195	MI0000489	UAGCAGCACAGAAAUAUUGGC	C-300643-03	0.804061	1.39712	1.31169	1.17096	0.320598	0.470859	0.405109	0.902455	0.99712	1.01418	0.971251	0.0601864	0.902466	-0.0699495
hsa-miR-195*	MI0000489	CCAAUAUUGGCUGUGCUGCUCC	C-301069-01	1.10332	1.05144	1.20286	1.11921	0.0769465	0.610666	0.282478	0.906921	1.43146	1.41854	1.25231	0.299183	0.289212	0.613887
hsa-miR-196a	MI0000238	UAGGUAGUUUCAUGUUGUUGGG	C-300529-05	0.9663	0.990728	1.02539	0.99414	0.029693	0.998484	-0.013887	0.323693	0.811162	0.114286	0.41638	0.357564	0.0145764	-1.42		Antiviral
hsa-miR-196a	MI0000279	UAGGUAGUUUCAUGUUGUUGGG	C-300530-05	0.216145	0.350749	0.338049	0.301648	0.074319	0.00523555	-1.65486	0.776664	0.870989	0.85883	0.835495	0.0513101	0.487197	-0.400256	Antiviral
hsa-miR-196a*	MI0000279	CGGCAACAAGAAACUGCCUGAG	C-301041-01	Tox	Tox	Tox	/	/	/	/	0.862205	0.769271	0.970674	0.867383	0.100801	0.575209	/
hsa-miR-196b	MI0001150	UAGGUAGUUUCCUGUUGUUGGG	C-300714-07	0.935911	1.02636	0.663086	0.875117	0.189111	0.624154	-0.295931	1.12795	0.920711	1.06734	1.03867	0.106552	0.872984	0.0940765
hsa-miR-196b*	MI0001150	UCGACAGCACGACACUGCCUUC	C-301305-00	1.27076	0.845275	1.45611	1.19071	0.313184	0.422537	0.451927	0.9018	1.19769	1.39399	1.16449	0.247767	0.490097	0.400226
hsa-miR-197	MI0000239	UUCACCACCUUCUCCACCCAGC	C-300531-05	Tox	Tox	Tox	/	/	/	/	0.170852	0.306877	0.0583928	0.178707	0.124428	0.00127785	/		Toxic in Part 1
hsa-miR-1972	MI0009982	UCAGGCCAGGCACAGUGGCUCA	C-301469-00	1.21657	1.08179	1.09732	1.1319	0.0737393	0.574701	0.312548	0.871463	1.03143	1.11314	1.00534	0.122933	0.984553	0.0130017
hsa-miR-1973	MI0009983	ACCGUGCAAAGGUAGCAUA	C-301470-00	0.882613	0.837299	0.691542	0.803818	0.0998385	0.434086	-0.464886	0.789796	0.761415	0.800354	0.783855	0.0201376	0.361617	-0.525901
hsa-miR-1974	MI0009984	UGGUUGUAGUCCGUGCGAGAAUA	C-301471-00	1.37875	0.931663	1.39978	1.23673	0.264407	0.321909	0.560977	0.850431	0.57329	0.728301	0.717341	0.138896	0.233191	-0.687735
hsa-miR-1975	MI0009985	CCCCCACAACCGCGCUUGACUAGCU	C-301472-00	1.21609	0.593407	1.06048	0.956661	0.324065	0.876352	-0.1027	0.99351	0.89942	0.740659	0.877863	0.127797	0.605697	-0.297171
hsa-miR-1976	MI0009986	CCUCCUGCCCUCCUUGCUGU	C-301473-00	1.48725	0.985233	1.31656	1.26301	0.255254	0.272148	0.623255	1.56962	0.824147	1.19387	1.19588	0.372739	0.410951	0.476589
hsa-miR-1977	MI0009987	GAUUAGGGUGCUUAGCUGUUAA	C-301474-00	1.23716	Tox	1.04855	1.14285	0.133367	0.620808	0.338513	1.01345	0.296837	0.923734	0.744673	0.390423	0.281528	-0.621234
hsa-miR-1978	MI0009988	GGUUUGGUCCUAGCCUUUCUA	C-301475-00	1.30194	1.32478	1.26473	1.29715	0.0303085	0.215734	0.704146	1.18755	1.30336	1.03837	1.17643	0.132844	0.458999	0.429264
hsa-miR-1979	MI0009989	CUCCCACUGCUUCACUUGACUA	C-301476-00	1.49542	1.34905	1.41514	1.41987	0.0732986	0.0820707	0.994956	Tox	1.21669	1.02048	1.11858	0.138744	0.685136	0.288525
hsa-miR-198	MI0000240	GGUCCAGAGGGGAGAUAGGUUC	C-300532-05	1.99184	1.73977	1.73641	1.82267	0.146515	0.00143573	1.94946	1.37556	1.32944	1.55949	1.42149	0.12171	0.0766844	1.02553	Proviral
hsa-miR-199a	MI0000242	CCCAGUGUUCAGACUACCUGUUC	C-300533-03	0.780784	0.962958	0.592846	0.778863	0.185063	0.376477	-0.524022	0.352188	0.56121	0.53455	0.482649	0.113766	0.0297744	-1.25876		Antiviral
hsa-miR-199a	MI0000281	CCCAGUGUUCAGACUACCUGUUC	C-300534-05	0.593921	0.36875	0.880864	0.614511	0.256677	0.119618	-0.91348	0.528576	0.955265	0.648656	0.710833	0.220035	0.222664	-0.70357
hsa-miR-199a*	MI0000242	ACAGUAGUCUGCACAUUGGUUA	C-300535-05	0.729056	0.658968	0.859952	0.749326	0.102014	0.314698	-0.594015	0.709995	1.10884	0.839025	0.885953	0.203521	0.629732	-0.277487
hsa-miR-199a*	MI0000281	ACAGUAGUCUGCACAUUGGUUA	C-300536-07	0.464494	0.559169	0.83822	0.620628	0.194295	0.12564	-0.898986	0.875965	1.08466	0.84399	0.934873	0.130704	0.782612	-0.158459
hsa-miR-199b	MI0000282	CCCAGUGUUUAGACUAUCUGUUC	C-300561-05	0.935827	0.606339	0.545677	0.695948	0.209944	0.221037	-0.720503	0.899258	0.875922	0.631344	0.802175	0.148403	0.40366	-0.481327
hsa-miR-199b-3p	MI0000282	ACAGUAGUCUGCACAUUGGUUA	C-301177-01	1.17368	0.968973	0.988562	1.04374	0.112956	0.841739	0.103643	1.06186	0.967872	1.00554	1.01176	0.0473023	0.962987	0.0286049
hsa-miR-19a	MI0000073	UGUGCAAAUCUAUGCAAAACUGA	C-300488-03	1.33297	0.759578	0.986931	1.02649	0.288738	0.897413	0.0627823	Tox	1.41106	1.11729	1.26417	0.207727	0.364782	0.642757
hsa-miR-19a*	MI0000073	AGUUUUGCAUAGUUGCACUACA	C-301020-01	0.657383	0.429963	0.892011	0.659786	0.231033	0.170193	-0.806195	0.547641	0.311589	0.46863	0.44262	0.120156	0.0194339	-1.35616		Antiviral
hsa-miR-19b	MI0000075	UGUGCAAAUCCAUGCAAAACUGA	C-300490-05	0.713967	0.526547	0.193867	0.478127	0.263409	0.0348895	-1.23667	Tox	1.50868	0.963939	1.23631	0.385192	0.417711	0.574966	Antiviral
hsa-miR-19b	MI0000074	UGUGCAAAUCCAUGCAAAACUGA	C-300489-03	0.515014	0.250721	0.69517	0.486969	0.223548	0.0380666	-1.21571	1.13343	1.0228	1.31838	1.1582	0.149336	0.506872	0.384925	Antiviral
hsa-miR-19b-1*	MI0000074	AGUUUUGCAGGUUUGCAUCCAGC	C-301021-01	1.00141	Tox	Tox	1.00141	/	/	/	0.0747749	0.0519401	0.0489345	0.0585498	0.0141315	0.000814563	/		Toxic in Part 1
hsa-miR-19b-2*	MI0000075	AGUUUUGCAGGUUUGCAUUUCA	C-301139-01	0.596998	0.338164	Tox	0.467581	0.183023	0.0782488	-1.26166	0.873583	0.693128	0.562188	0.709633	0.156352	0.220733	-0.706489
hsa-miR-200a	MI0000737	UAACACUGUCUGGUAACGAUGU	C-300651-05	0.909092	0.646489	0.703481	0.75302	0.138133	0.322044	-0.585259	0.403666	0.5659	0.782419	0.583995	0.190024	0.0798285	-1.01218
hsa-miR-200a*	MI0000737	CAUCUUACCGGACAGUGCUGGA	C-300727-05	0.509452	0.475529	0.323241	0.436074	0.0991773	0.0227136	-1.33632	1.46722	1.2408	1.16865	1.29222	0.155786	0.219477	0.711009	Antiviral
hsa-miR-200b	MI0000342	UAAUACUGCCUGGUAAUGAUGA	C-300582-07	0.0889334	0.130585	0.133424	0.117647	0.0249074	0.00106769	-2.09088	0.226995	0.300825	0.157032	0.228284	0.0719052	0.001881	-1.87765	Antiviral	Antiviral
hsa-miR-200b*	MI0000342	CAUCUUACUGGGCAGCAUUGGA	C-301144-01	1.08577	1.00399	0.944271	1.01134	0.0710377	0.94673	0.0268833	1.16196	0.926726	1.20573	1.09814	0.150051	0.681379	0.238777
hsa-miR-200c	MI0000650	UAAUACUGCCGGGUAAUGAUGGA	C-300646-05	0.266093	0.221688	0.285828	0.25787	0.0328512	0.00326613	-1.7586	0.311171	0.431927	0.341541	0.361546	0.0628145	0.00782305	-1.55342	Antiviral	Antiviral
hsa-miR-200c*	MI0000650	CGUCUUACCCAGCAGUGUUUGG	C-301070-01	1.36505	0.902292	0.654567	0.97397	0.360625	0.932572	-0.0616821	1.15805	1.12362	1.05548	1.11238	0.0522006	0.637892	0.273439
hsa-miR-202	MI0003130	AGAGGUAUAGGGCAUGGGAA	C-300756-07	Tox	0.968402	1.1453	1.05685	0.125088	0.83618	0.134722	0.632582	0.991281	1.08847	0.90411	0.240118	0.685061	-0.23331
hsa-miR-202*	MI0003130	UUCCUAUGCAUAUACUUCUUUG	C-300755-07	1.13569	1.21934	1.4106	1.25521	0.140921	0.286294	0.604758	1.12539	0.916568	1.10975	1.05057	0.116313	0.833615	0.123045
hsa-miR-203	MI0000283	GUGAAAUGUUUAGGACCACUAG	C-300562-03	1.00143	1.28032	1.41475	1.23217	0.210822	0.331101	0.550156	0.280765	0.371013	0.389173	0.346983	0.0580615	0.00662362	-1.58885		Antiviral
hsa-miR-204	MI0000284	UUCCCUUUGUCAUCCUAUGCCU	C-300563-05	1.53331	0.786677	1.26943	1.19647	0.378626	0.409067	0.465574	1.1443	1.19731	1.36534	1.23565	0.1154	0.322222	0.573356
hsa-miR-205	MI0000285	UCCUUCAUUCCACCGGAGUCUG	C-300564-05	1.48598	1.62621	1.45112	1.52111	0.0926781	0.0316837	1.23485	1.33183	0.944878	1.3287	1.2018	0.222508	0.396817	0.491003	Proviral
hsa-miR-205*	MI0000285	GAUUUCAGUGGAGUGAAGUUC	C-301303-00	1.21309	0.581905	0.929681	0.908226	0.316139	0.7232	-0.217475	0.886152	0.459151	1.10021	0.81517	0.326369	0.435254	-0.449709
hsa-miR-2052	MI0010486	UGUUUUGAUAACAGUAAUGU	C-301477-00	0.907687	0.926767	1.02053	0.951661	0.0603994	0.860188	-0.114547	0.737764	1.10924	0.728384	0.858462	0.217229	0.549876	-0.344375
hsa-miR-2053	MI0010487	GUGUUAAUUAAACCUCUAUUUAC	C-301478-00	1.27301	1.18453	1.27233	1.24329	0.0508857	0.308898	0.576518	Tox	1.21285	1.20759	1.21022	0.00372127	0.471045	0.511482
hsa-miR-2054	MI0010488	CUGUAAUAUAAAUUUAAUUUAUU	C-301479-00	1.13127	1.34698	1.28443	1.25423	0.110981	0.288107	0.60243	0.835624	1.16416	1.02395	1.00791	0.164855	0.975911	0.0192531
hsa-miR-206	MI0000490	UGGAAUGUAAGGAAGUGUGUGG	C-300644-03	0.463761	0.382846	1.01886	0.621821	0.346214	0.126914	-0.896159	0.759978	1.3325	1.63541	1.24263	0.444582	0.30825	0.590341
hsa-miR-208	MI0000251	AUAAGACGAGCAAAAAGCUUGU	C-300537-03	0.274597	Tox	0.509437	0.392017	0.166057	0.0443153	-1.44072	0.239045	0.574894	0.380686	0.398209	0.168609	0.0118735	-1.46421	Antiviral	Antiviral
hsa-miR-208b	MI0005570	AUAAGACGAACAAAAGGUUUGU	C-301254-01	0.638733	1.11579	0.684748	0.813091	0.263154	0.456798	-0.442913	0.690261	0.949884	0.771181	0.803775	0.132845	0.407463	-0.477432
hsa-miR-20a	MI0000076	UAAAGUGCUUAUAGUGCAGGUAG	C-300491-03	0.708683	Tox	1.36471	1.0367	0.463882	0.889248	0.0869589	Tox	1.36264	0.73786	1.05025	0.441785	0.864843	0.12226
hsa-miR-20a*	MI0000076	ACUGCAUUAUGAGCACUUAAAG	C-301022-01	1.22422	1.12713	0.506537	0.952629	0.389365	0.863351	-0.112254	0.333461	0.658198	0.609432	0.533697	0.175115	0.0498167	-1.13456		Antiviral
hsa-miR-20b	MI0001519	CAAAGUGCUCAUAGUGCAGGUAG	C-300720-05	1.10166	1.1139	0.896491	1.03735	0.122141	0.862279	0.0885078	1.45779	1.24881	1.44654	1.38438	0.11754	0.106332	0.935228
hsa-miR-20b*	MI0001519	ACUGUAGUAUGGGCACUUCCAG	C-301174-01	1.46672	1.29672	1.14613	1.30319	0.160393	0.206736	0.718462	1.1728	1.21211	1.28952	1.22481	0.0593836	0.345023	0.546983
hsa-miR-21	MI0000077	UAGCUUAUCAGACUGAUGUUGA	C-300492-03	1.18428	1.17266	1.34199	1.23297	0.0945892	0.32942	0.552071	Tox	0.972908	1.07663	1.02477	0.0733438	0.934229	0.0602678
hsa-miR-21*	MI0000077	CAACACCAGUCGAUGGGCUGU	C-301023-01	0.592886	0.894496	0.912265	0.799882	0.179484	0.424693	-0.474213	1.20418	1.19357	0.976473	1.12474	0.128512	0.601178	0.303502
hsa-miR-210	MI0000286	CUGUGCGUGUGACAGCGGCUGA	C-300565-03	1.60539	0.600973	0.997812	1.06806	0.505882	0.764745	0.161279	Tox	1.65884	1.43041	1.54462	0.161528	0.06183	1.32512
hsa-miR-211	MI0000287	UUCCCUUUGUCAUCCUUCGCCU	C-300566-03	0.881383	1.12243	1.36011	1.12131	0.239366	0.604675	0.287463	1.07549	1.26537	1.40424	1.24837	0.16503	0.296764	0.604297
hsa-miR-2110	MI0010629	UUGGGGAAACGGCCGCUGAGUG	C-301480-00	1.32343	1.05098	1.07277	1.14906	0.151401	0.527734	0.353219	0.97067	0.95637	0.66226	0.8631	0.17408	0.562979	-0.33309
hsa-miR-2113	MI0003939	AUUUGUGCUUGGCUCUGUCAC	C-301467-00	0.842131	Tox	0.974268	0.9082	0.0934348	0.772446	-0.217536	Tox	1.12229	1.4883	1.3053	0.25881	0.294818	0.742811
hsa-miR-212	MI0000288	UAACAGUCUCCAGUCACGGCC	C-300567-03	0.456361	0.485778	0.52628	0.489473	0.0351057	0.0389931	-1.20978	1.21852	1.14198	1.2149	1.1918	0.0431871	0.420656	0.466671	Antiviral
hsa-miR-213	MI0000289	ACCAUCGACCGUUGAUUGUACC	C-300568-05	1.87841	2.10098	1.84244	1.94061	0.140045	0.00084891	2.22893	0.777671	1.07481	0.961737	0.938071	0.149975	0.792989	-0.150678	Proviral
hsa-miR-214	MI0000290	ACAGCAGGCACAGACAGGCAGU	C-300569-07	1.11594	1.32692	1.03546	1.15944	0.150519	0.500292	0.377828	1.46445	1.37414	1.08399	1.30753	0.198784	0.196281	0.748245
hsa-miR-214*	MI0000290	UGCCUGUCUACACUUGCUGUGC	C-301153-01	Tox	0.0940947	Tox	0.0940947	/	/	/	0.542248	0.54145	0.898015	0.660571	0.205633	0.152515	/
hsa-miR-215	MI0000291	AUGACCUAUGAAUUGACAGAC	C-300570-05	0.562498	0.54216	0.730489	0.611716	0.103362	0.116888	-0.920105	1.24388	1.17634	1.22307	1.21443	0.034591	0.367805	0.521732
hsa-miR-216	MI0000292	UAAUCUCAGCUGGCAACUGUGA	C-300571-07	0.6532	0.966534	1.04364	0.88779	0.206786	0.661377	-0.2659	1.35345	0.918014	1.24384	1.17177	0.22649	0.471017	0.417932
hsa-miR-216b	MI0005569	AAAUCUCUGCAGGCAAAUGUGA	C-301253-01	1.43033	1.32496	1.19699	1.31743	0.116851	0.186557	0.752198	1.1135	1.03829	0.951267	1.03435	0.0811889	0.887323	0.0835864
hsa-miR-217	MI0000293	UACUGCAUCAGGAACUGAUUGGA	C-300572-07	0.791784	1.05587	0.837944	0.895199	0.141047	0.683526	-0.248343	0.970726	0.551716	0.74171	0.754717	0.209808	0.300732	-0.596795
hsa-miR-218	MI0000294	UUGUGCUUGAUCUAACCAUGU	C-300573-05	0.731715	0.784953	0.549917	0.688861	0.123238	0.210266	-0.737295	1.6683	1.56911	1.33713	1.52485	0.169959	0.0278431	1.277		Proviral
hsa-miR-218	MI0000295	UUGUGCUUGAUCUAACCAUGU	C-300574-03	0.801426	0.694171	0.970645	0.822081	0.13939	0.479336	-0.42161	1.62849	1.49339	1.42524	1.51571	0.103446	0.0306236	1.25476		Proviral
hsa-miR-218-1*	MI0000294	AUGGUUCCGUCAAGCACCAUGG	C-301138-01	1.08307	1.36917	Tox	1.22612	0.202305	0.439322	0.535831	1.62098	1.02602	1.88021	1.50907	0.437954	0.0328642	1.23861		Proviral
hsa-miR-218-2*	MI0000295	CAUGGUUCUGUCAAGCACCGCG	C-301042-01	0.246691	0.393578	0.636976	0.425748	0.197121	0.0203899	-1.36079	0.616269	1.20968	1.02708	0.95101	0.303933	0.835345	-0.119196	Antiviral
hsa-miR-219	MI0000740	UGAUUGUCCAAACGCAAUUCU	C-300576-05	0.698279	0.815755	0.884378	0.799471	0.0941123	0.423693	-0.475188	0.441807	0.266111	0.587974	0.431964	0.161157	0.0172975	-1.38208		Antiviral
hsa-miR-219	MI0000296	UGAUUGUCCAAACGCAAUUCU	C-300575-05	0.342133	0.404323	1.58859	0.77835	0.702381	0.375818	-0.525237	0.543859	0.554081	0.492229	0.530056	0.0331556	0.0480649	-1.14341		Antiviral
hsa-miR-219-1-3p	MI0000296	AGAGUUGAGUCUGGACGUCCCG	C-301208-01	0.427679	0.508561	0.5949	0.51038	0.0836252	0.0477231	-1.16024	1.17907	1.31488	1.35868	1.28421	0.0936493	0.232378	0.69151	Antiviral
hsa-miR-219-2-3p	MI0000740	AGAAUUGUGGCUGGACAUCUGU	C-301143-01	0.846381	0.710484	0.89544	0.817435	0.095815	0.467579	-0.432618	0.894358	1.20908	1.12591	1.07645	0.163086	0.749609	0.186007
hsa-miR-22	MI0000078	AAGCUGCCAGUUGAAGAACUGU	C-300493-03	1.12553	Tox	0.540795	0.833161	0.413468	0.588996	-0.395354	Tox	0.650522	0.398025	0.524274	0.178542	0.101857	-1.15749
hsa-miR-22*	MI0000078	AGUUCUUCAGUGGCAAGCUUUA	C-301024-01	0.292325	0.816163	0.334278	0.480922	0.291084	0.0358763	-1.23004	1.01628	0.924425	1.52175	1.15415	0.321645	0.517939	0.37506	Antiviral
hsa-miR-220	MI0000297	CCACACCGUAUCUGACACUUU	C-300577-05	1.84192	1.94642	1.91078	1.89971	0.0531195	0.00095157	2.13201	1.34723	1.02367	0.956917	1.10927	0.208761	0.647313	0.265871	Proviral
hsa-miR-220b	MI0005529	CCACCACCGUGUCUGACACUU	C-301218-01	1.2606	1.12717	1.15756	1.18178	0.0699315	0.443927	0.430753	1.15683	1.31861	0.978432	1.15129	0.170158	0.525698	0.368108
hsa-miR-220c	MI0005536	ACACAGGGCUGUUGUGAAGACU	C-301226-01	0.427375	0.713349	0.661417	0.600714	0.152345	0.106791	-0.946176	0.888509	1.04894	1.18653	1.04132	0.149156	0.864161	0.100547
hsa-miR-221	MI0000298	AGCUACAUUGUCUGCUGGGUUUC	C-300578-05	0.911434	Tox	0.834684	0.873059	0.0542711	0.684131	-0.300808	0.732107	1.21648	0.785383	0.911323	0.265612	0.707546	-0.215759
hsa-miR-221*	MI0000298	ACCUGGCAUACAAUGUAGAUUU	C-301163-01	1.55154	Tox	0.999543	1.27554	0.390323	0.347975	0.652946	1.20587	1.05699	1.28711	1.18332	0.116706	0.441569	0.446039
hsa-miR-222	MI0000299	AGCUACAUCUGGCUACUGGGU	C-300579-07	1.3601	1.14957	1.38845	1.29938	0.130507	0.21239	0.709424	1.24883	1.01765	1.24609	1.17086	0.132686	0.473357	0.415709
hsa-miR-222*	MI0000299	CUCAGUAGCCAGUGUAGAUCCU	C-301176-01	0.964872	0.499516	0.716447	0.726945	0.232856	0.272672	-0.64705	1.41759	1.40953	1.37848	1.40187	0.0206477	0.0913717	0.977782
hsa-miR-223	MI0000300	UGUCAGUUUGUCAAAUACCCCA	C-300580-07	0.689813	0.569618	0.888926	0.716119	0.161271	0.253745	-0.672704	0.962915	0.878731	1.01376	0.951801	0.0681956	0.837919	-0.117273
hsa-miR-223*	MI0000300	CGUGUAUUUGACAAGCUGAGUU	C-301197-01	0.909091	0.63715	0.729467	0.758569	0.138286	0.333272	-0.57211	1.61194	1.13518	1.28937	1.3455	0.243287	0.146593	0.840631
hsa-miR-224	MI0000301	CAAGUCACUAGUGGUUCCGUU	C-300581-07	0.513158	0.609149	0.511148	0.544485	0.0560095	0.0655278	-1.07942	1.52233	1.18433	1.32596	1.34421	0.169736	0.148082	0.837487
hsa-miR-224*	MI0000301	AAAAUGGUGCCCUAGUGACUACA	C-301304-00	Tox	Tox	1.26475	1.26475	/	/	/	1.04747	0.760639	1.10762	0.971912	0.185423	0.904682	/
hsa-miR-23a	MI0000079	AUCACAUUGCCAGGGAUUUCC	C-300494-03	1.35018	1.41997	1.18523	1.31846	0.120537	0.185155	0.754643	Tox	0.290937	0.735661	0.513299	0.314467	0.0942617	-1.18419
hsa-miR-23a*	MI0000079	GGGGUUCCUGGGGAUGGGAUUU	C-301025-01	1.23267	1.51839	1.83565	1.5289	0.301632	0.0293114	1.25333	0.870199	1.00478	0.348483	0.741155	0.346659	0.274936	-0.629793	Proviral
hsa-miR-23b	MI0000439	AUCACAUUGCCAGGGAUUACC	C-300588-05	1.19526	1.05606	0.983069	1.07813	0.107805	0.733316	0.185148	0.240436	0.66525	0.915936	0.607207	0.34147	0.098074	-0.9557
hsa-miR-23b*	MI0000439	UGGGUUCCUGGCAUGCUGAUUU	C-301170-01	1.24626	0.848175	0.785029	0.95982	0.250063	0.886565	-0.0952129	1.21222	0.973717	1.17507	1.12034	0.128328	0.614154	0.292789
hsa-miR-24	MI0000081	UGGCUCAGUUCAGCAGGAACAG	C-300497-03	Tox	Tox	Tox	/	/	/	/	0.317619	0.16525	0.327681	0.270183	0.0910141	0.00282975	/		Toxic in Part 1
hsa-miR-24	MI0000080	UGGCUCAGUUCAGCAGGAACAG	C-300496-05	0.331509	Tox	Tox	0.331509	/	/	/	Tox	0.188352	0.49034	0.339346	0.213538	0.0236154	/		Toxic in Part 1
hsa-miR-24-2*	MI0000081	UGCCUACUGAGCUGAAACACAG	C-301026-01	0.946911	0.945565	0.886077	0.926184	0.0347406	0.779003	-0.174919	1.2201	1.16439	1.50686	1.29712	0.18377	0.211861	0.722912
hsa-miR-25	MI0000082	CAUUGCACUUGUCUCGGUCUGA	C-300498-05	0.626827	0.663767	0.548436	0.61301	0.0588937	0.11812	-0.917038	0.0852496	0.0710546	0.0649402	0.0737482	0.0104192	0.000836716	-2.25365		Antiviral
hsa-miR-25*	MI0000082	AGGCGGAGACUUGGGCAAUUG	C-301183-01	0.482684	0.482549	0.623596	0.529609	0.0813944	0.057175	-1.11467	0.976568	0.583438	0.768736	0.776248	0.196673	0.345044	-0.54441
hsa-miR-26a	MI0000083	UUCAAGUAAUCCAGGAUAGGCU	C-300499-05	1.18552	0.794426	0.851322	0.943756	0.211297	0.834809	-0.13328	0.403454	0.760624	0.742163	0.635414	0.201095	0.124467	-0.887072
hsa-miR-26a	MI0000750	UUCAAGUAAUCCAGGAUAGGCU	C-300500-05	0.532018	0.448064	0.506461	0.495514	0.043034	0.0413608	-1.19546	0.622551	0.721212	0.94823	0.763998	0.167002	0.319329	-0.574215	Antiviral
hsa-miR-26a-1*	MI0000083	CCUAUUCUUGGUUACUUGCACG	C-301027-01	1.13197	1.32609	1.33688	1.26498	0.115317	0.268597	0.627915	1.20925	0.668479	1.00301	0.960246	0.272909	0.865858	-0.0967244
hsa-miR-26a-2*	MI0000750	CCUAUUCUUGAUUACUUGUUUC	C-301077-01	1.62483	1.56388	1.56841	1.58571	0.0339594	0.0161577	1.38793	0.853211	0.871961	1.10838	0.944517	0.142219	0.81401	-0.134994	Proviral
hsa-miR-26b	MI0000084	UUCAAGUAAUUCAGGAUAGGU	C-300501-07	0.929912	1.15095	0.886853	0.989238	0.141691	0.982444	-0.0255016	0.682549	1.14224	0.61191	0.812235	0.287971	0.427993	-0.45685
hsa-miR-26b*	MI0000084	CCUGUUCUCCAUUACUUGGCUC	C-301156-01	1.23013	0.726961	0.923885	0.960325	0.253554	0.888199	-0.0940177	1.03862	0.854345	0.748157	0.880373	0.146968	0.613107	-0.291064
hsa-miR-27a	MI0000085	UUCACAGUGGCUAAGUUCCGC	C-300502-03	0.244583	0.257964	0.27749	0.260012	0.0165487	0.00334013	-1.75353	Tox	0.377548	0.749219	0.563383	0.262811	0.133108	-1.06233	Antiviral
hsa-miR-27a*	MI0000085	AGGGCUUAGCUGCUUGUGAGCA	C-301028-01	0.832525	0.777636	Tox	0.805081	0.0388125	0.52584	-0.461894	0.438454	0.581453	1.03302	0.684308	0.31034	0.18324	-0.768107
hsa-miR-27b	MI0000440	UUCACAGUGGCUAAGUUCUGC	C-300589-05	0.437935	0.439062	0.347872	0.40829	0.0523263	0.0169284	-1.40216	0.407784	0.446399	0.441535	0.431906	0.0210314	0.0172807	-1.38222	Antiviral	Antiviral
hsa-miR-27b*	MI0000440	AGAGCUUAGCUGAUUGGUGAAC	C-301154-01	1.32759	0.983338	1.26625	1.19239	0.183626	0.418504	0.455907	1.11579	0.921	0.950505	0.995766	0.104988	0.984707	-0.0103017
hsa-miR-28	MI0000086	AAGGAGCUCACAGUCUAUUGAG	C-300503-05	0.0496027	Tox	Tox	0.0496027	/	/	/	0.137507	0.0464131	0.150511	0.111477	0.056721	0.000922402	/		Toxic in Part 1
hsa-miR-28-3p	MI0000086	CACUAGAUUGUGAGCUCCUGGA	C-301184-01	1.48248	1.10312	1.02926	1.20495	0.243168	0.389557	0.485669	0.817754	0.738725	0.800963	0.785814	0.0416356	0.365976	-0.521134
hsa-miR-296	MI0000747	AGGGCCCCCCCUCAAUCCUGU	C-300659-03	0.733524	0.38092	1.19675	0.770398	0.409163	0.358194	-0.544081	1.25225	1.49866	1.41713	1.38934	0.125532	0.101901	0.947311
hsa-miR-296-3p	MI0000747	GAGGGUUGGGUGGAGGCUCUCC	C-301076-01	0.719171	0.515493	0.572092	0.602252	0.105135	0.108152	-0.942531	1.09015	1.7385	1.36299	1.39721	0.325525	0.0952461	0.966454
hsa-miR-297	MI0005775	AUGUAUGUGUGCAUGUGCAUG	C-301210-01	0.747931	0.953027	1.17138	0.957447	0.211761	0.878879	-0.100837	1.04194	1.08145	0.966844	1.03008	0.0582172	0.901579	0.073185
hsa-miR-298	MI0005523	AGCAGAAGCAGGGAGGUUCUCCCA	C-301212-01	1.05804	0.965467	1.08008	1.03453	0.0608161	0.871378	0.0818235	0.957104	0.988111	0.887686	0.944301	0.0514221	0.813293	-0.135522
hsa-miR-299-3p	MI0000744	UAUGUGGGAUGGUAAACCGCUU	C-300656-03	0.50169	0.0113421	0.126049	0.213027	0.256484	0.00209997	-1.86486	1.27862	1.11808	0.501044	0.965913	0.410513	0.884707	-0.0829373	Antiviral
hsa-miR-299-5p	MI0000744	UGGUUUACCGUCCCACAUACAU	C-300854-03	0.261065	0.271291	0.204465	0.245607	0.035995	0.00287826	-1.78766	0.206014	0.134602	0.235224	0.191947	0.0517648	0.00139983	-1.96607	Antiviral	Antiviral
hsa-miR-29a	MI0000087	UAGCACCAUCUGAAAUCGGUUA	C-300504-07	0.321538	0.207957	0.257899	0.262465	0.0569276	0.00342749	-1.74771	0.55367	0.370016	0.308064	0.410584	0.12773	0.0136425	-1.4341	Antiviral	Antiviral
hsa-miR-29a*	MI0000087	ACUGAUUUCUUUUGGUGUUCAG	C-301178-01	1.78459	1.43581	1.27794	1.49944	0.259249	0.0393049	1.18352	1.31819	1.09152	1.21702	1.20891	0.11355	0.380316	0.508294	Proviral
hsa-miR-29b	MI0000107	UAGCACCAUUUGAAAUCAGUGUU	C-300521-05	1.75322	1.81467	1.33912	1.63567	0.258649	0.00936463	1.50633	0.69364	0.558331	0.748407	0.666793	0.0978409	0.160119	-0.810723	Proviral
hsa-miR-29b	MI0000105	UAGCACCAUUUGAAAUCAGUGUU	C-300520-05	1.54352	1.57858	1.54662	1.55624	0.0194111	0.0220891	1.31811	0.594538	0.527029	0.892627	0.671398	0.194541	0.165977	-0.799518	Proviral
hsa-miR-29b-1*	MI0000105	GCUGGUUUCAUAUGGUGGUUUAGA	C-301150-01	1.24016	1.27454	1.19146	1.23539	0.0417471	0.324536	0.55779	1.05068	1.2035	1.24946	1.16788	0.104068	0.481122	0.408468
hsa-miR-29b-2*	MI0000107	CUGGUUUCACAUGGUGGCUUAG	C-301149-01	0.763608	0.735754	0.731904	0.743755	0.0173002	0.303836	-0.607215	0.854442	0.969263	0.987946	0.937217	0.0722913	0.790207	-0.152756
hsa-miR-29c	MI0000735	UAGCACCAUUUGAAAUCGGUUA	C-300650-07	Tox	Tox	0.431432	0.431432	/	/	/	0.587415	0.80622	0.856284	0.749973	0.142988	0.291479	/
hsa-miR-29c*	MI0000735	UGACCGAUUUCUCCUGGUGUUC	C-301179-01	0.826807	0.643514	0.668232	0.712851	0.0994594	0.248208	-0.680448	0.812605	0.845494	0.594775	0.750958	0.136255	0.293377	-0.605942
hsa-miR-300	MI0005525	UAUACAAGGGCAGACUCUCUCU	C-301214-01	0.875795	0.802953	0.999951	0.8929	0.099607	0.676609	-0.253792	1.14136	1.53347	1.1775	1.28411	0.216706	0.232583	0.691262
hsa-miR-301	MI0000745	CAGUGCAAUAGUAUUGUCAAAGC	C-300657-03	0.515934	0.748987	0.470775	0.578565	0.149307	0.0885659	-0.99866	0.384366	0.162717	0.377211	0.308098	0.125954	0.00426615	-1.68346		Antiviral
hsa-miR-301b	MI0005568	CAGUGCAAUGAUAUUGUCAAAGC	C-301252-01	0.734915	0.703294	0.626874	0.688361	0.0555469	0.20951	-0.738481	0.850865	0.650339	0.640979	0.714061	0.118568	0.227823	-0.695715
hsa-miR-302a	MI0000738	UAAGUGCUUCCAUGUUUUGGUGA	C-300653-05	0.504587	0.429814	0.555803	0.496735	0.0633607	0.0418549	-1.19257	0.0960977	0.169509	0.0449104	0.103506	0.062629	0.000899768	-2.18125	Antiviral	Antiviral
hsa-miR-302a*	MI0000738	ACUUAAACGUGGAUGUACUUGCU	C-300652-07	1.12336	0.873656	0.99745	0.998155	0.124853	0.989859	-0.0043723	1.21575	1.04665	1.26565	1.17602	0.114781	0.460049	0.42826
hsa-miR-302b	MI0000772	UAAGUGCUUCCAUGUUUUAGUAG	C-300669-05	0.483926	0.621906	0.601856	0.569229	0.0745515	0.0816719	-1.02078	0.0645173	0.139669	0.0992756	0.101154	0.0376112	0.000893606	-2.18697		Antiviral
hsa-miR-302b*	MI0000772	ACUUUAACAUGGAAGUGCUUUC	C-300668-07	1.27285	1.27408	1.25073	1.26589	0.0131413	0.266982	0.630061	1.19817	1.06205	1.29339	1.18454	0.116269	0.438536	0.448997
hsa-miR-302c	MI0000773	UAAGUGCUUCCAUGUUUCAGUGG	C-300671-05	0.569311	0.502418	0.72802	0.599916	0.115873	0.106079	-0.948066	0.086151	0.0603356	0.0539209	0.0668025	0.0170605	0.0008259	-2.27055		Antiviral
hsa-miR-302c*	MI0000773	UUUAACAUGGGGGUACCUGCUG	C-300670-05	1.64724	1.59839	1.48043	1.57535	0.0857589	0.0180541	1.36339	0.540219	0.546458	1.08594	0.724204	0.313284	0.244781	-0.671035	Proviral
hsa-miR-302d	MI0000774	UAAGUGCUUCCAUGUUUGAGUGU	C-300672-05	0.439613	0.491596	0.594463	0.508558	0.0788061	0.0469006	-1.16456	0.118008	0.263883	0.177888	0.186593	0.0733262	0.00134764	-1.97909	Antiviral	Antiviral
hsa-miR-302d*	MI0000774	ACUUUAACAUGGAGGCACUUGC	C-301164-01	0.995101	0.997758	1.10989	1.03425	0.0655192	0.872283	0.0811593	1.09052	0.969599	1.02385	1.02799	0.0605674	0.908554	0.0681045
hsa-miR-302e	MI0006417	UAAGUGCUUCCAUGCUU	C-301409-00	0.654831	0.652197	0.609894	0.638974	0.0252186	0.145184	-0.855511	0.445124	0.716131	0.395472	0.518909	0.172594	0.0430742	-1.17054		Antiviral
hsa-miR-302f	MI0006418	UAAUUGCUUCCAUGUUU	C-301410-00	0.621371	0.794954	0.684412	0.700246	0.087868	0.227706	-0.710317	0.849449	0.706134	0.778894	0.778159	0.0716606	0.349138	-0.539759
hsa-miR-30a-3p	MI0000088	CUUUCAGUCGGAUGUUUGCAGC	C-300506-03	0.951702	0.683067	1.13958	0.924785	0.229446	0.774628	-0.178235	Tox	1.27955	1.09011	1.18483	0.133948	0.526458	0.449707
hsa-miR-30a-5p	MI0000088	UGUAAACAUCCUCGACUGGAAG	C-300505-03	0.664303	0.362512	0.541186	0.522667	0.151745	0.0536029	-1.13112	Tox	0.355346	0.278387	0.316867	0.0544182	0.0193677	-1.66213		Antiviral
hsa-miR-30b	MI0000441	UGUAAACAUCCUACACUCAGCU	C-300590-03	0.609085	0.588434	0.708015	0.635178	0.0639187	0.140955	-0.864507	0.234237	0.38634	0.320307	0.313628	0.0762711	0.00453753	-1.67001		Antiviral
hsa-miR-30b*	MI0000441	CUGGGAGGUGGAUGUUUACUUC	C-301045-01	Tox	0.15278	Tox	0.15278	/	/	/	0.304711	0.809841	0.566372	0.560308	0.252619	0.0642375	/
hsa-miR-30c	MI0000254	UGUAAACAUCCUACACUCUCAGC	C-300541-03	1.82939	1.77475	1.58626	1.73013	0.127556	0.00332399	1.73018	0.145591	0.22946	0.338582	0.237878	0.0967707	0.00205396	-1.85431	Proviral	Antiviral
hsa-miR-30c	MI0000736	UGUAAACAUCCUACACUCUCAGC	C-300542-05	0.623874	0.681398	0.814489	0.706587	0.0977723	0.237864	-0.695292	0.920617	0.722184	0.497742	0.713514	0.211571	0.226967	-0.697046
hsa-miR-30c-1*	MI0000736	CUGGGAGAGGGUUGUUUACUCC	C-301199-01	0.598375	0.783694	0.893886	0.758652	0.149339	0.333444	-0.571915	1.17188	1.31339	1.10176	1.19567	0.107805	0.411316	0.476094
hsa-miR-30c-2*	MI0000254	CUGGGAGAAGGCUGUUUACUCU	C-301034-01	1.31705	0.205121	Tox	0.761086	0.786252	0.434769	-0.566148	0.675479	0.797918	1.07803	0.850474	0.206356	0.527643	-0.36381
hsa-miR-30d	MI0000255	UGUAAACAUCCCCGACUGGAAG	C-300543-03	0.969583	0.451699	0.760299	0.727194	0.260525	0.273131	-0.646461	0.178179	0.300053	0.45986	0.312697	0.141265	0.00449147	-1.67227		Antiviral
hsa-miR-30d*	MI0000255	CUUUCAGUCAGAUGUUUGCUGC	C-301035-01	1.43524	1.28978	0.825473	1.1835	0.318474	0.439839	0.434829	1.26025	1.19537	0.979395	1.14501	0.147044	0.543119	0.35281
hsa-miR-30e-3p	MI0000749	CUUUCAGUCGGAUGUUUACAGC	C-300662-05	1.83478	1.38258	1.50032	1.57256	0.234596	0.0186105	1.35677	1.23962	1.19093	1.04369	1.15808	0.102013	0.507202	0.384617	Proviral
hsa-miR-30e-5p	MI0000749	UGUAAACAUCCUUGACUGGAAG	C-300661-07	0.900972	0.839413	0.653563	0.797983	0.128802	0.420176	-0.478714	1.26647	0.949705	0.890048	1.03541	0.202318	0.883821	0.0861515
hsa-miR-31	MI0000089	AGGCAAGAUGCUGGCAUAGCU	C-300507-05	1.56739	1.04656	1.43789	1.35062	0.271161	0.145326	0.830842	1.4408	1.24337	1.53984	1.40801	0.150931	0.0865615	0.992717
hsa-miR-31*	MI0000089	UGCUAUGCCAACAUAUUGCCAU	C-301029-01	1.10229	1.65328	1.59405	1.44987	0.302472	0.0628356	1.06605	1.1104	0.801178	0.665503	0.859027	0.228019	0.551469	-0.343
hsa-miR-32	MI0000090	UAUUGCACAUUACUAAGUUGCA	C-300508-07	0.904541	Tox	0.992934	0.948737	0.0625034	0.878054	-0.121475	0.788629	1.15138	0.689512	0.876506	0.24315	0.601743	-0.300471
hsa-miR-32*	MI0000090	CAAUUUAGUGUGUGUGAUAUUU	C-301181-01	1.05859	1.05736	1.11471	1.07689	0.0327602	0.737157	0.182198	0.976359	0.962535	0.908804	0.949233	0.0356881	0.829467	-0.123521
hsa-miR-320	MI0000542	AAAAGCUGGGUUGAGAGGGCGA	C-300645-05	1.52357	1.48571	1.30804	1.43911	0.115073	0.0692216	1.04054	1.14213	1.16719	1.04845	1.11925	0.0625869	0.617353	0.290157
hsa-miR-320b	MI0003776	AAAAGCUGGGUUGAGAGGGCAA	C-301308-00	1.31935	1.2083	0.94048	1.15604	0.194764	0.509213	0.369765	1.05128	1.0878	1.02589	1.05499	0.0311224	0.819103	0.133793
hsa-miR-320c	MI0003778	AAAAGCUGGGUUGAGAGGGU	C-301309-00	0.827012	0.9918	1.08818	0.968998	0.132069	0.916356	-0.0734652	0.951697	1.05828	1.01359	1.00786	0.0535217	0.976103	0.0191135
hsa-miR-320d	MI0008190	AAAAGCUGGGUUGAGAGGA	C-301440-00	1.24099	Tox	1.26991	1.25545	0.0204494	0.383496	0.605327	1.02164	0.807697	0.762595	0.863977	0.138389	0.565467	-0.330956
hsa-miR-320d	MI0008192	AAAAGCUGGGUUGAGAGGA	C-301442-00	1.23465	Tox	1.06471	1.14968	0.120168	0.604759	0.354697	1.10509	0.679559	0.974829	0.919825	0.218032	0.734359	-0.195072
hsa-miR-323	MI0000807	CACAUUACACGGUCGACCUCU	C-300698-05	0.883719	0.905816	0.838319	0.875952	0.0344121	0.62655	-0.293954	1.25671	1.01466	1.01064	1.09401	0.140924	0.694194	0.228725
hsa-miR-323-5p	MI0000807	AGGUGGUCCGUGGCGCGUUCGC	C-301085-01	Tox	Tox	Tox	/	/	/	/	1.61452	0.97447	1.42878	1.33925	0.32928	0.154067	/
hsa-miR-324-3p	MI0000813	ACUGCCCCAGGUGCUGCUGG	C-300705-05	1.09466	1.20967	1.05626	1.1202	0.0798306	0.607818	0.28483	1.00359	0.958455	0.940078	0.967375	0.0326819	0.889536	-0.0793805
hsa-miR-324-5p	MI0000813	CGCAUCCCCUAGGGCAUUGGUGU	C-300704-03	0.263028	0.473293	0.255845	0.330722	0.123522	0.00722685	-1.58597	1.84933	1.13566	1.2677	1.41757	0.379705	0.0795376	1.01598	Antiviral
hsa-miR-325	MI0000824	CCUAGUAGGUGUCCAGUAAGUGU	C-300710-05	1.39614	1.56461	1.2527	1.40448	0.156118	0.0937197	0.958495	0.927735	1.29442	0.955921	1.05936	0.204054	0.804835	0.144421
hsa-miR-326	MI0000808	CCUCUGGGCCCUUCCUCCAG	C-300699-03	Tox	Tox	Tox	/	/	/	/	0.160586	0.571866	0.576997	0.436483	0.238947	0.0181841	/		Toxic in Part 1
hsa-miR-328	MI0000804	CUGGCCCUCUCUGCCCUUCCGU	C-300695-03	1.30694	1.23749	1.08398	1.20947	0.114089	0.379388	0.496381	1.05742	0.821511	0.934468	0.937799	0.117989	0.792101	-0.15134
hsa-miR-329	MI0001726	AACACACCUGGUUAACCUCUUU	C-300732-03	0.505367	Tox	Tox	0.505367	/	/	/	1.59089	1.30867	1.06825	1.3226	0.261598	0.175265	/
hsa-miR-329	MI0001725	AACACACCUGGUUAACCUCUUU	C-300731-03	1.45422	Tox	0.228841	0.841531	0.866474	0.60868	-0.375519	1.02059	1.01194	0.454171	0.828901	0.324554	0.470047	-0.4163
hsa-miR-33	MI0000091	GUGCAUUGUAGUUGCAUUGCA	C-300509-07	0.930256	1.20949	1.19061	1.11012	0.156052	0.637031	0.260947	0.986708	0.805924	0.978571	0.923734	0.102108	0.746786	-0.185562
hsa-miR-330	MI0000803	GCAAAGCACACGGCCUGCAGAGA	C-300694-03	0.923236	1.45911	1.27744	1.21993	0.272527	0.356669	0.52116	0.112943	1.17518	1.23411	0.840744	0.630983	0.501514	-0.387483
hsa-miR-330-5p	MI0000803	UCUCUGGGCCUGUGUCUUAGGC	C-301082-01	Tox	Tox	Tox	/	/	/	/	0.150043	0.819841	0.560776	0.51022	0.337749	0.0395247	/		Toxic in Part 1
hsa-miR-331	MI0000812	GCCCCUGGGCCUAUCCUAGAA	C-300703-05	2.20176	2.04979	1.93405	2.06187	0.134267	0.000754294	2.51627	1.08065	0.88619	1.32015	1.09566	0.217371	0.689053	0.232761	Proviral
hsa-miR-331-5p	MI0000812	CUAGGUAUGGUCCCAGGGAUCC	C-301162-01	0.667551	0.68429	0.908477	0.75344	0.134527	0.322882	-0.584266	1.22843	1.3019	1.42416	1.31817	0.0988713	0.181221	0.774125
hsa-miR-335	MI0000816	UCAAGAGCAAUAACGAAAAAUGU	C-300708-05	1.6997	1.53759	1.45674	1.56468	0.123721	0.0202198	1.3381	1.09887	0.933687	0.808752	0.947102	0.145521	0.822478	-0.128706	Proviral
hsa-miR-335*	MI0000816	UUUUUCAUUAUUGCUCCUGACC	C-301161-01	1.36663	0.835668	1.31654	1.17295	0.293163	0.465843	0.409824	1.26116	0.989936	0.907065	1.05272	0.185207	0.826562	0.12827
hsa-miR-337	MI0000806	CUCCUAUAUGAUGCCUUUCUUC	C-300697-05	1.11093	1.00927	1.14268	1.08763	0.069689	0.704204	0.207646	1.61818	1.1548	1.11417	1.29572	0.279998	0.214067	0.719502
hsa-miR-337-5p	MI0000806	GAACGGCUUCAUACAGGAGUU	C-301084-01	1.50246	1.63268	1.98207	1.70574	0.248009	0.00431662	1.67236	2.45357	2.18059	2.36234	2.33217	0.13897	0.000741827	3.24129	Proviral	Proviral
hsa-miR-338	MI0000814	UCCAGCAUCAGUGAUUUUGUUG	C-300706-05	1.34365	1.13915	1.30396	1.26225	0.108443	0.273459	0.621446	1.07753	1.37337	1.17295	1.20795	0.150994	0.382518	0.505966
hsa-miR-338-5p	MI0000814	AACAAUAUCCUGGUGCUGAGUG	C-301088-01	1.01351	0.390645	0.564843	0.656333	0.321354	0.165887	-0.814377	1.24323	1.78471	1.69301	1.57365	0.289803	0.0164635	1.39575		Proviral
hsa-miR-339	MI0000815	UCCCUGUCCUCCAGGAGCUCACG	C-300707-07	0.948224	0.882439	1.10021	0.976958	0.111694	0.942304	-0.0546009	1.09515	0.943554	1.23503	1.09124	0.145775	0.702819	0.221999
hsa-miR-339-3p	MI0000815	UGAGCGCCUCGACGACAGAGCCG	C-301185-01	0.649109	0.573292	0.658289	0.626897	0.0466491	0.132053	-0.884131	0.924215	0.768153	0.843025	0.845131	0.0780525	0.513003	-0.376811
hsa-miR-33a*	MI0000091	CAAUGUUUCCACAGUGCAUCAC	C-301136-01	1.29623	1.52274	1.36484	1.39461	0.116152	0.101862	0.935087	1.26203	1.51421	1.60708	1.46111	0.17855	0.052932	1.12191
hsa-miR-33b	MI0003646	GUGCAUUGCUGUUGCAUUGC	C-300958-03	0.779255	1.24836	1.0873	1.03831	0.238362	0.85921	0.0907742	0.790919	0.677064	0.70851	0.725498	0.0587981	0.246903	-0.667889
hsa-miR-33b*	MI0003646	CAGUGCCUCGGCAGUGCAGCCC	C-301130-01	0.965389	1.10105	0.762262	0.942901	0.170511	0.832068	-0.135306	1.73901	1.76893	1.52971	1.67922	0.130337	0.00497814	1.6526		Proviral
hsa-miR-340	MI0000802	UUAUAAAGCAAUGAGACUGAUU	C-301081-01	Tox	0.779943	Tox	0.779943	/	/	/	1.90175	1.76396	1.77427	1.81333	0.0767511	0.00135847	/		Toxic in Part 1
hsa-miR-340*	MI0000802	UCCGUCUCAGUUACUUUAUAGC	C-300693-05	1.30877	1.39635	1.57552	1.42688	0.135969	0.0771873	1.01156	1.41252	1.31826	1.55991	1.43023	0.121796	0.0707992	1.04679
hsa-miR-342	MI0000805	UCUCACACAGAAAUCGCACCCGU	C-300696-05	1.42971	1.15778	1.24729	1.27826	0.138581	0.245791	0.659386	1.47081	1.11865	0.985906	1.19179	0.250588	0.420752	0.466633
hsa-miR-342-5p	MI0000805	AGGGGUGCUAUCUGUGAUUGA	C-301083-01	Tox	Tox	Tox	/	/	/	/	1.58646	1.69491	1.25006	1.51048	0.231957	0.0323428	/		Toxic in Part 1
hsa-miR-345	MI0000825	GCUGACUCCUAGUCCAGGGCUC	C-300711-05	0.623695	0.9537	0.801593	0.792996	0.16517	0.408506	-0.490531	1.04364	0.858236	0.893676	0.931852	0.0984223	0.772843	-0.16581
hsa-miR-346	MI0000826	UGUCUGCCCGCAUGCCUGCCUCU	C-300712-03	1.04144	1.02062	0.781102	0.947721	0.144672	0.847518	-0.123884	1.47461	1.27412	1.28248	1.34374	0.113414	0.148624	0.836342
hsa-miR-34a	MI0000268	UGGCAGUGUCUUAGCUGGUUGU	C-300551-07	0.664295	1.26614	1.15529	1.02858	0.320308	0.890667	0.0677154	0.723911	0.60732	0.755519	0.695583	0.0780552	0.199247	-0.740673
hsa-miR-34a*	MI0000268	CAAUCAGCAAGUAUACUGCCCU	C-301145-01	0.454926	0.389687	0.536828	0.46048	0.0737271	0.0292004	-1.27848	0.971015	1.08876	1.21461	1.09146	0.121821	0.702124	0.222537	Antiviral
hsa-miR-34b	MI0000742	CAAUCACUAACUCCACUGCCAU	C-301073-01	1.50559	1.88329	1.54089	1.64326	0.208626	0.00860588	1.52431	1.48015	1.29602	0.976098	1.25075	0.255054	0.292174	0.610106	Proviral
hsa-miR-34b*	MI0000742	UAGGCAGUGUCAUUAGCUGAUUG	C-300654-03	1.66886	Tox	1.1399	1.40438	0.374035	0.171032	0.958251	1.16026	0.866493	0.141224	0.722661	0.524526	0.242328	-0.674792
hsa-miR-34c	MI0000743	AGGCAGUGUAGUUAGCUGAUUGC	C-300655-03	1.62892	Tox	Tox	1.62892	/	/	/	1.3996	0.168704	0.0702022	0.54617	0.740735	0.0564443	/
hsa-miR-34c-3p	MI0000743	AAUCACUAACCACACGGCCAGG	C-301074-01	1.50378	0.641874	1.57843	1.24136	0.520513	0.312945	0.57195	1.15315	1.62436	0.827904	1.20181	0.400452	0.396916	0.491011
hsa-miR-361	MI0000760	UUAUCAGAAUCUCCAGGGGUAC	C-300663-05	0.705655	0.494822	0.90043	0.700302	0.202857	0.227828	-0.710184	1.28241	1.23463	1.07624	1.19776	0.107921	0.406334	0.481168
hsa-miR-361-3p	MI0000760	UCCCCCAGGUGUGAUUCUGAUUU	C-301157-01	0.879548	0.777486	0.695894	0.784309	0.0920169	0.388608	-0.511116	1.24971	1.12039	1.42971	1.2666	0.155353	0.262653	0.648666
hsa-miR-362	MI0000762	AAUCCUUGGAACCUAGGUGUGAGU	C-300664-05	0.605778	0.545132	0.663718	0.604876	0.0592981	0.110515	-0.936313	1.46873	1.41619	1.48242	1.45578	0.0349613	0.0556938	1.10896
hsa-miR-362-3p	MI0000762	AACACACCUAUUCAAGGAUUCA	C-301194-01	1.01104	1.03649	Tox	1.02377	0.0179932	0.923532	0.0563193	1.47277	1.36874	1.26307	1.36819	0.104851	0.121855	0.895839
hsa-miR-363	MI0000764	AAUUGCACGGUAUCCAUCUGUA	C-300665-05	1.40065	1.15502	1.38497	1.31355	0.137515	0.191909	0.743001	0.238403	0.32402	0.422853	0.328425	0.0923043	0.00536221	-1.634		Antiviral
hsa-miR-363*	MI0000764	CGGGUGGAUCACGAUGCAAUUU	C-300864-03	Tox	Tox	Tox	/	/	/	/	0.628819	1.29924	0.548189	0.825418	0.412322	0.461138	/
hsa-miR-365	MI0000769	UAAUGCCCCUAAAAAUCCUUAU	C-300667-03	0.703414	0.307026	0.387942	0.466127	0.209441	0.0309314	-1.2651	1.44329	1.53364	1.68431	1.55375	0.121763	0.0204516	1.34731	Antiviral	Proviral
hsa-miR-365	MI0000767	UAAUGCCCCUAAAAAUCCUUAU	C-300666-03	0.948003	0.469872	0.567183	0.661686	0.252687	0.172634	-0.801692	1.40634	1.61637	1.54951	1.52407	0.107297	0.0280644	1.27511		Proviral
hsa-miR-365*	MI0000769	AGGGACUUUCAGGGGCAGCUGU	C-301299-00	1.14195	Tox	1.23931	1.19063	0.0688422	0.512713	0.451731	1.16933	0.704521	0.914948	0.929598	0.232749	0.765603	-0.171293
hsa-miR-367	MI0000775	AAUUGCACUUUAGCAAUGGUGA	C-300673-05	1.19972	1.06729	0.905137	1.05738	0.147541	0.798248	0.135973	0.0798602	0.117878	0.101871	0.0998697	0.0190876	0.000890338	-2.1901		Antiviral
hsa-miR-367*	MI0000775	ACUGUUGCUAAUAUGCAACUCU	C-301158-01	0.694688	0.540463	0.869	0.701384	0.164371	0.229525	-0.707621	0.588816	0.649645	0.807667	0.682043	0.112966	0.180053	-0.773618
hsa-miR-368	MI0000776	AACAUAGAGGAAAUUCCACGU	C-300674-05	0.955755	1.19593	1.04247	1.06472	0.121623	0.775099	0.153362	1.04037	0.833091	0.905767	0.92641	0.105172	0.755346	-0.17905
hsa-miR-369-3p	MI0000777	AAUAAUACAUGGUUGAUCUUU	C-300675-03	1.62816	1.64379	1.44613	1.57269	0.109886	0.0185736	1.35709	1.17574	1.08113	0.854369	1.03708	0.165153	0.878257	0.0902187	Proviral
hsa-miR-369-5p	MI0000777	AGAUCGACCGUGUUAUAUUCGC	C-300728-03	0.983245	1.65229	1.17402	1.26985	0.344662	0.260175	0.639456	1.29119	1.30327	1.40583	1.33343	0.0629914	0.16117	0.811262
hsa-miR-370	MI0000778	GCCUGCUGGGGUGGAACCUGGU	C-300676-05	1.71446	1.42071	1.56088	1.56535	0.146926	0.0200785	1.33969	1.11592	1.22912	1.00741	1.11748	0.110864	0.622633	0.285842	Proviral
hsa-miR-371	MI0000779	AAGUGCCGCCAUCUUUUGAGUGU	C-300677-05	0.933169	0.866211	0.940274	0.913218	0.0408642	0.738539	-0.205644	1.05831	1.12036	0.860164	1.01295	0.135901	0.958991	0.0314991
hsa-miR-371-5p	MI0000779	ACUCAAACUGUGGGGGCACU	C-301078-01	1.0197	1.16945	1.41394	1.20103	0.199008	0.398444	0.476381	0.434406	0.210272	0.440472	0.361717	0.13119	0.00783984	-1.553		Antiviral
hsa-miR-372	MI0000780	AAAGUGCUGCGACAUUUGAGCGU	C-300678-03	0.658584	0.232621	0.312685	0.401297	0.226385	0.0157134	-1.41873	0.0155257	0.0243388	0.146467	0.0621105	0.0731877	0.000819278	-2.28197	Antiviral	Antiviral
hsa-miR-373	MI0000781	GAAGUGCUUCGAUUUUGGGGUGU	C-300680-03	0.0539084	0.13234	0.0697091	0.0853192	0.0414806	0.000936431	-2.16749	0.207278	0.28638	0.0310105	0.174889	0.130729	0.00124677	-2.00757	Antiviral	Antiviral
hsa-miR-373*	MI0000781	ACUCAAAAUGGGGGCGCUUUCC	C-300679-03	0.888848	1.72393	1.58622	1.39966	0.447707	0.0977552	0.947073	0.819602	0.731604	0.709572	0.753593	0.0582178	0.298487	-0.599531
hsa-miR-374	MI0000782	UUAUAAUACAACCUGAUAAGUG	C-300681-05	1.7948	1.42766	1.39895	1.54047	0.220724	0.0260304	1.28074	1.44577	1.4683	1.50514	1.47307	0.0299718	0.0471033	1.15102	Proviral	Proviral
hsa-miR-374a*	MI0000782	CUUAUCAGAUUGUAUUGUAAUU	C-301160-01	1.42034	1.144	1.26299	1.27578	0.138613	0.249953	0.653496	1.19662	1.10551	1.08504	1.12906	0.0593961	0.588567	0.314005
hsa-miR-374b	MI0005566	AUAUAAUACAACCUGCUAAGUG	C-301250-01	0.904356	1.25175	1.09606	1.08405	0.174007	0.715126	0.199178	0.974097	0.981624	1.02748	0.994401	0.0288947	0.980115	-0.0136226
hsa-miR-374b*	MI0005566	CUUAGCAGGUUGUAUUAUCAUU	C-301249-01	0.839378	0.846835	0.856175	0.847463	0.00841573	0.54626	-0.361463	0.891197	0.752535	0.85717	0.833634	0.0722649	0.482299	-0.404783
hsa-miR-375	MI0000783	UUUGUUCGUUCGGCUCGCGUGA	C-300682-05	0.69528	0.831506	0.789283	0.772023	0.0697336	0.361518	-0.54023	0.98179	1.17377	0.94291	1.03282	0.123601	0.892426	0.0798618
hsa-miR-376a	MI0003529	AUCAUAGAGGAAAAUCCACGU	C-300857-01	0.619641	0.964825	1.11663	0.900364	0.254686	0.699167	-0.236105	1.6537	1.4266	1.57117	1.55049	0.114952	0.021185	1.33938		Proviral
hsa-miR-376a	MI0000784	AUCAUAGAGGAAAAUCCACGU	C-300683-03	1.22931	0.852368	1.12847	1.07005	0.195145	0.758419	0.165995	1.55415	1.31335	1.47902	1.44884	0.123204	0.0595077	1.09206
hsa-miR-376a*	MI0000784	GUAGAUUCUCCUUCUAUGAGUA	C-300865-03	0.25757	0.329684	0.52071	0.369321	0.135974	0.0110843	-1.4945	1.48201	1.64987	1.37445	1.50211	0.138809	0.0352274	1.22168	Antiviral	Proviral
hsa-miR-376b	MI0002466	AUCAUAGAGGAAAAUCCAUGUU	C-300741-03	0.892507	0.796551	0.970813	0.886623	0.0872801	0.65789	-0.268665	1.54162	1.5937	1.3727	1.50267	0.11553	0.0350238	1.22305		Proviral
hsa-miR-377	MI0000785	AUCACACAAAGGCAACUUUUGU	C-300684-03	1.79708	1.9649	1.71878	1.82692	0.125745	0.00139291	1.95953	1.16162	0.936379	1.31054	1.13618	0.188371	0.568077	0.331331	Proviral
hsa-miR-377*	MI0000785	AGAGGUUGCCCUUGGUGAAUUC	C-301079-01	0.230615	0.394986	0.399927	0.341843	0.0963574	0.0081768	-1.55961	1.80868	1.76379	1.83193	1.80147	0.0346407	0.00148172	1.95004	Antiviral	Proviral
hsa-miR-378	MI0000786	CUCCUGACUCCAGGUCCUGUGU	C-300685-03	0.184731	Tox	Tox	0.184731	/	/	/	0.597253	0.488605	0.545974	0.543944	0.0543523	0.0549859	/
hsa-miR-379	MI0000787	UGGUAGACUAUGGAACGUAGG	C-300687-05	0.742518	0.694693	0.713916	0.717042	0.0240649	0.255294	-0.670516	0.758882	0.558293	0.585666	0.63428	0.108773	0.123284	-0.889829
hsa-miR-379*	MI0000787	UAUGUAACAUGGUCCACUAACU	C-301080-01	1.02493	1.28755	1.31383	1.20877	0.159753	0.380962	0.494717	1.78044	1.41464	1.72785	1.64098	0.197772	0.00769771	1.55956		Proviral
hsa-miR-380-3p	MI0000788	UAUGUAAUAUGGUCCACAUCUU	C-300689-03	1.18442	1.59808	1.37692	1.38647	0.206994	0.109014	0.915813	0.563609	0.950597	0.899979	0.804728	0.210344	0.409764	-0.475114
hsa-miR-380-5p	MI0000788	UGGUUGACCAUAGAACAUGCGC	C-300688-03	0.260064	0.432589	Tox	0.346327	0.121994	0.0306704	-1.54899	0.591866	0.665224	0.846073	0.701054	0.130836	0.207427	-0.727362	Antiviral
hsa-miR-381	MI0000789	UAUACAAGGGCAAGCUCUCUGU	C-300690-03	1.87586	1.62109	1.68928	1.72875	0.131888	0.00337282	1.72689	1.13637	0.727025	0.546005	0.803135	0.302454	0.406008	-0.478991	Proviral
hsa-miR-382	MI0000790	GAAGUUGUUCGUGGUGGAUUCG	C-300691-03	0.427799	0.583649	0.472182	0.494543	0.080295	0.0409741	-1.19776	1.75639	0.757196	0.755502	1.0897	0.577375	0.707838	0.218239	Antiviral
hsa-miR-383	MI0000791	AGAUCAGAAGGUGAUUGUGGCU	C-300692-03	1.40631	0.633444	Tox	1.01988	0.546499	0.933904	0.0471034	0.61208	0.956996	1.15892	0.909331	0.276516	0.701315	-0.220607
hsa-miR-384	MI0001145	AUUCCUAGAAAUUGUUCAUA	C-300713-05	1.78218	1.60784	1.31867	1.56957	0.234114	0.0192108	1.34968	1.46765	1.63873	1.52253	1.54297	0.0873528	0.0229681	1.32109	Proviral	Proviral
hsa-miR-409-3p	MI0001735	GAAUGUUGCUCGGUGAACCCCU	C-300738-05	0.93543	0.654869	0.786811	0.79237	0.140363	0.407047	-0.492014	1.15435	1.20365	1.57249	1.31016	0.228518	0.192486	0.754655
hsa-miR-409-5p	MI0001735	AGGUUACCCGAGCAACUUUGCAU	C-300737-05	0.656816	0.704602	1.06885	0.810089	0.225363	0.449374	-0.450027	1.1704	1.08588	1.33888	1.19838	0.128804	0.404853	0.482688
hsa-miR-410	MI0002465	AAUAUAACACAGAUGGCCUGU	C-300740-03	1.47032	0.899239	0.994747	1.12143	0.305893	0.604344	0.28776	1.49996	1.41565	1.38431	1.43331	0.059813	0.0688106	1.05428
hsa-miR-411	MI0003675	UAGUAGACCGUAUAGCGUACG	C-300987-01	0.268304	0.23978	Tox	0.254042	0.0201692	0.013892	-1.76767	1.56596	1.07844	0.996536	1.21365	0.307849	0.369659	0.519821	Antiviral
hsa-miR-411*	MI0003675	UAUGUAACACGGUCCACUAACC	C-301133-01	1.41376	1.2	1.26223	1.29199	0.109947	0.223666	0.69193	1.77778	1.90806	1.73983	1.80856	0.0882391	0.00140562	1.96729		Proviral
hsa-miR-412	MI0002464	ACUUCACCUGGUCCACUAGCCGU	C-300739-03	0.903167	0.920026	0.918738	0.913977	0.00938365	0.740888	-0.203846	1.5848	1.25128	1.54422	1.4601	0.18198	0.0534493	1.11946
hsa-miR-421	MI0003685	AUCAACAGACAUUAAUUGGGCGC	C-300996-01	Tox	Tox	0.15848	0.15848	/	/	/	0.211051	0.385891	0.235536	0.277493	0.0946707	0.00305569	/		Toxic in Part 1
hsa-miR-422a	MI0001444	ACUGGACUUAGGGUCAGAAGGC	C-300715-05	0.562004	0.940426	0.622714	0.708382	0.203236	0.240828	-0.691039	0.639804	0.802449	0.865937	0.769397	0.116633	0.330485	-0.561078
hsa-miR-422b	MI0000786	ACUGGACUUGGAGUCAGAAGG	C-300686-05	1.38016	1.25525	1.35225	1.32922	0.0655635	0.170983	0.780138	0.906636	0.733742	0.911496	0.850625	0.101252	0.52803	-0.363444
hsa-miR-423	MI0001445	AGCUCGGUCUGAGGCCCCUCAGU	C-300716-05	0.96585	1.46562	1.1397	1.19039	0.253713	0.423267	0.451164	0.955691	1.35939	0.914502	1.07653	0.245833	0.74937	0.186201
hsa-miR-423-5p	MI0001445	UGAGGGGCAGAGAGCGAGACUUU	C-301089-01	Tox	0.3902	Tox	0.3902	/	/	/	0.532306	0.814548	0.739925	0.695593	0.14625	0.199275	/
hsa-miR-424	MI0001446	CAGCAGCAAUUCAUGUUUUGAA	C-300717-05	1.10467	0.7989	1.04155	0.981704	0.161428	0.957807	-0.0433545	1.32603	1.28907	1.31239	1.30916	0.0186939	0.193876	0.752223
hsa-miR-424*	MI0001446	CAAAACGUGAGGCGCUGCUAU	C-301155-01	0.865624	1.13618	0.967266	0.989691	0.136667	0.983927	-0.024428	0.817354	0.830783	1.03383	0.89399	0.121293	0.653968	-0.257932
hsa-miR-425	MI0001448	AUCGGGAAUGUCGUGUCCGCCC	C-300718-07	1.37367	1.10676	1.1679	1.21611	0.139836	0.364837	0.512103	0.913474	0.677	0.724025	0.7715	0.125181	0.334906	-0.555962
hsa-miR-425-5p	MI0001448	AAUGACACGAUCACUCCCGUUGA	C-300997-01	0.157599	Tox	Tox	0.157599	/	/	/	0.571446	0.530883	0.146894	0.416408	0.234285	0.0145667	/		Toxic in Part 1
hsa-miR-429	MI0001641	UAAUACUGUCUGGUAAAACCGU	C-300722-05	0.171758	0.176741	0.173225	0.173908	0.00256069	0.00151051	-1.95756	0.039921	0.127276	0.200386	0.122528	0.0803376	0.000958887	-2.13497	Antiviral	Antiviral
hsa-miR-431	MI0001721	UGUCUUGCAGGCCGUCAUGCA	C-300729-03	0.135233	Tox	0.179475	0.157354	0.0312839	0.0058069	-1.99679	0.89078	0.638816	0.504704	0.6781	0.196013	0.174753	-0.783212	Antiviral
hsa-miR-431*	MI0001721	CAGGUCGUCUUGCAGGGCUUCU	C-301090-01	0.412969	0.745962	1.03104	0.72999	0.309346	0.278201	-0.639833	2.18077	1.91962	2.11152	2.07064	0.135287	0.000748452	2.60495		Proviral
hsa-miR-432	MI0003133	UCUUGGAGUAGGUCAUUGGGUGG	C-300759-03	0.904938	1.1787	1.58594	1.22319	0.342674	0.349786	0.528891	0.529303	0.901284	0.264151	0.564912	0.320056	0.0670757	-1.05861
hsa-miR-432*	MI0003133	CUGGAUGGCUCCUCCAUGUCU	C-300760-03	1.47621	1.90383	1.57175	1.6506	0.22445	0.00793309	1.5417	0.551754	0.706027	0.845752	0.701177	0.147059	0.207618	-0.727062	Proviral
hsa-miR-433	MI0001723	AUCAUGAUGGGCUCCUCGGUGU	C-300730-03	0.796741	0.57051	0.170988	0.512746	0.31685	0.0488544	-1.15463	1.25108	0.821908	0.832085	0.968356	0.244895	0.892821	-0.0769921	Antiviral
hsa-miR-448	MI0001637	UUGCAUAUGUAGGAUGUCCCAU	C-300721-05	0.381349	0.613004	0.797407	0.597253	0.208476	0.103776	-0.954376	0.69911	0.685739	0.683156	0.689335	0.00856347	0.190202	-0.755876
hsa-miR-449	MI0001648	UGGCAGUGUAUUGUUAGCUGGU	C-300723-03	1.37311	Tox	Tox	1.37311	/	/	/	0.0916952	0.342217	0.206905	0.213606	0.125395	0.00165713	/		Toxic in Part 1
hsa-miR-449b	MI0003673	AGGCAGUGUAUUGUUAGCUGGC	C-300985-01	Tox	Tox	Tox	/	/	/	/	0.0795355	0.187908	0.00922524	0.092223	0.0900146	0.000872272	/		Toxic in Part 1
hsa-miR-449b*	MI0003673	CAGCCACAACUACCCUGCCACU	C-301302-00	1.32351	1.12726	1.36858	1.27312	0.128314	0.254454	0.6472	0.912652	1.27547	1.12306	1.10373	0.182183	0.664186	0.252382
hsa-miR-450	MI0001652	UUUUGCGAUGUGUUCCUAAUAU	C-300724-07	1.52957	1.3765	1.24098	1.38235	0.144383	0.112764	0.906035	1.38966	0.923666	0.984938	1.09942	0.253216	0.677435	0.241905
hsa-miR-450	MI0003187	UUUUGCGAUGUGUUCCUAAUAU	C-300725-07	1.50602	1.52581	1.29602	1.44261	0.12734	0.0670714	1.04885	1.1884	0.819818	0.977379	0.995199	0.184936	0.9828	-0.0116814
hsa-miR-450b-3p	MI0005531	UUGGGAUCAUUUUGCAUCCAUA	C-301222-01	0.860228	1.07863	0.683416	0.87409	0.197969	0.62118	-0.298365	1.03821	0.888356	1.06812	0.998228	0.0963203	0.992991	-0.00431042
hsa-miR-450b-5p	MI0005531	UUUUGCAAUAUGUUCCUGAAUA	C-301221-01	0.655101	0.655057	0.554295	0.621484	0.058188	0.126478	-0.896957	0.603421	0.690532	0.601956	0.63197	0.0507217	0.120936	-0.895451
hsa-miR-451	MI0001729	AAACCGUUACCAUUACUGAGUU	C-300734-05	1.09986	0.845487	1.02057	0.988638	0.130157	0.98048	-0.0269239	0.794869	1.00425	1.01547	0.938196	0.124251	0.793391	-0.150375
hsa-miR-452	MI0001733	AACUGUUUGCAGAGGAAACUGA	C-300735-07	Tox	0.689485	0.871061	0.780273	0.128394	0.473147	-0.520679	0.711381	0.989976	0.714591	0.805316	0.159928	0.411154	-0.473684
hsa-miR-452*	MI0001733	CUCAUCUGCAAAGAAGUAAGUG	C-300736-07	0.623672	0.770698	0.698567	0.697645	0.0735172	0.22363	-0.71648	0.818064	1.2539	1.16063	1.07753	0.229493	0.746161	0.188642
hsa-miR-453	MI0001727	AGGUUGUCCGUGGUGAGUUCGCA	C-300733-05	0.554196	0.822399	0.89946	0.758685	0.181236	0.333523	-0.571836	0.589536	0.801106	1.03013	0.806925	0.220356	0.415044	-0.469769
hsa-miR-454-3p	MI0003820	UAGUGCAAUAUUGCUUAUAGGGU	C-301004-03	0.565099	0.479451	0.44686	0.497137	0.0610714	0.0420184	-1.19162	0.780336	1.0662	0.792177	0.879569	0.161731	0.610736	-0.293019	Antiviral
hsa-miR-454-5p	MI0003820	ACCCUAUCAAUAUUGUCUCUGC	C-301005-01	1.39378	1.07819	1.76032	1.41076	0.341381	0.0888815	0.973376	1.232	0.834894	1.44128	1.16939	0.308004	0.47724	0.412148
hsa-miR-455	MI0003513	UAUGUGCCUUUGGACUACAUCG	C-300856-05	1.55702	1.53153	1.61489	1.56781	0.0427136	0.0195577	1.34552	1.93775	1.8912	1.50052	1.77649	0.240128	0.00182135	1.88927	Proviral	Proviral
hsa-miR-455-3p	MI0003513	GCAGUCCAUGGGCAUAUACAC	C-301172-01	1.54424	1.21036	1.34094	1.36518	0.168252	0.129563	0.865349	1.27119	1.35422	1.45161	1.35901	0.0903073	0.131421	0.873498
hsa-miR-483	MI0002467	UCACUCCUCUCCUCCCGUCUU	C-300742-05	0.987415	1.30429	1.01337	1.10169	0.175935	0.661894	0.240978	1.1694	1.20498	1.19898	1.19112	0.0190489	0.422321	0.465005
hsa-miR-483-5p	MI0002467	AAGACGGGAGGAAAGAAGGGAG	C-301107-01	0.779612	1.04441	0.719209	0.847745	0.172977	0.547056	-0.360794	1.00346	1.04373	1.19831	1.08183	0.10286	0.732447	0.199111
hsa-miR-484	MI0002468	UCAGGCUCAGUCCCCUCCCGAU	C-300743-03	0.66487	1.28313	1.21885	1.05562	0.33992	0.803878	0.131793	1.02638	1.21974	1.16558	1.13723	0.0997494	0.565049	0.333896
hsa-miR-485-3p	MI0002469	GUCAUACACGGCUCUCCUCUCU	C-300745-03	0.600037	0.342725	0.438861	0.460541	0.130019	0.0292223	-1.27834	1.01	0.877384	0.962066	0.949818	0.0671534	0.831393	-0.122097	Antiviral
hsa-miR-485-5p	MI0002469	AGAGGCUGGCCGUGAUGAAUUC	C-300744-03	1.42084	Tox	0.219455	0.820147	0.849508	0.559562	-0.426191	0.165314	0.693463	0.371916	0.410231	0.266151	0.0135988	-1.43496		Antiviral
hsa-miR-486	MI0002470	UCCUGUACUGAGCUGCCCCGAG	C-300746-03	0.734472	1.25722	0.903227	0.964974	0.266789	0.903282	-0.0830009	1.44139	1.10228	1.43703	1.3269	0.194541	0.169558	0.795376
hsa-miR-486-3p	MI0002470	CGGGGCAGCUCAGUACAGGAU	C-301211-01	0.523515	0.616949	Tox	0.570232	0.0660678	0.155815	-1.01841	0.956455	0.836622	0.900521	0.897866	0.0599608	0.665793	-0.2485
hsa-miR-487	MI0002471	AAUCAUACAGGGACAUCCAGUU	C-300747-03	0.710649	0.617228	0.586075	0.637984	0.0648289	0.144074	-0.857858	1.49634	1.19445	1.36125	1.35068	0.151225	0.140609	0.853234
hsa-miR-487b	MI0003530	AAUCGUACAGGGUCAUCCACUU	C-300862-01	1.14039	1.38172	0.962868	1.16166	0.210235	0.494562	0.383075	1.50289	1.71617	1.57896	1.59934	0.108091	0.0123508	1.45824		Proviral
hsa-miR-488	MI0003123	UUGAAAGGCUAUUUCUUGGUC	C-301189-01	1.42402	0.982405	1.03549	1.14731	0.241108	0.532473	0.349064	1.5122	1.26823	1.06659	1.28234	0.223138	0.235513	0.686954
hsa-miR-488*	MI0003123	CCCAGAUAAUGGCACUCUCAA	C-300748-05	1.14538	1.37073	0.836576	1.11756	0.268162	0.615445	0.278585	1.40875	1.28044	1.56371	1.41763	0.141846	0.0794134	1.01614
hsa-miR-489	MI0003124	GUGACAUCACAUAUACGGCAGC	C-300749-07	0.613734	Tox	Tox	0.613734	/	/	/	1.0433	0.946431	1.15627	1.04867	0.105023	0.839889	/
hsa-miR-490	MI0003125	CAACCUGGAGGACUCCAUGCUG	C-300750-05	1.55959	1.42808	1.08002	1.3559	0.247801	0.139449	0.84336	1.6384	1.4368	1.71936	1.59819	0.145509	0.0125135	1.45544		Proviral
hsa-miR-490-5p	MI0003125	CCAUGGAUCUCCAGGUGGGU	C-301186-01	1.5714	1.54531	1.44035	1.51902	0.0693732	0.0323525	1.22991	1.32552	1.15245	1.28471	1.25423	0.0904738	0.285475	0.618553	Proviral
hsa-miR-491	MI0003126	AGUGGGGAACCCUUCCAUGAGG	C-300751-05	Tox	1.16709	1.02505	1.09607	0.100437	0.735281	0.227663	0.911326	1.01031	1.05574	0.992458	0.0738423	0.973581	-0.0183492
hsa-miR-491-3p	MI0003126	CUUAUGCAAGAUUCCCUUCUAC	C-301091-01	Tox	Tox	0.663164	0.663164	/	/	/	0.879255	1.25352	1.03734	1.0567	0.187883	0.813499	/
hsa-miR-492	MI0003131	AGGACCUGCGGGACAAGAUUCUU	C-300757-05	1.49947	1.75584	1.07644	1.44391	0.34309	0.0663466	1.05193	1.26127	1.26551	1.57228	1.36636	0.178348	0.123737	0.891376
hsa-miR-493	MI0003132	UUGUACAUGGUAGGCUUUCAUU	C-300758-03	1.09888	0.630806	0.608252	0.779314	0.276986	0.37752	-0.522952	0.90781	0.882998	0.837293	0.876034	0.0357706	0.600313	-0.301621
hsa-miR-493-3p	MI0003132	UGAAGGUCUACUGUGUGCCAGG	C-300858-03	0.360105	0.660242	0.681114	0.567154	0.179613	0.0802202	-1.0257	0.720057	0.87191	0.827448	0.806472	0.0780697	0.413912	-0.470871
hsa-miR-494	MI0003134	UGAAACAUACACGGGAAACCUC	C-300761-05	Tox	1.07174	0.918907	0.995324	0.10807	0.99942	-0.0110804	0.274354	0.802787	1.08913	0.72209	0.413339	0.241263	-0.676179
hsa-miR-495	MI0003135	AAACAAACAUGGUGCACUUCUU	C-300762-05	0.936514	1.1944	0.770332	0.967082	0.213681	0.91013	-0.0780039	1.00498	1.01353	0.939208	0.985904	0.0406654	0.951552	-0.0342971
hsa-miR-496	MI0003136	UGAGUAUUACAUGGCCAAUCUC	C-300763-05	1.38693	1.32349	1.26515	1.32519	0.060908	0.176186	0.770594	0.758416	0.672447	0.888881	0.773248	0.108977	0.338604	-0.551708
hsa-miR-497	MI0003138	CAGCAGCACACUGUGGUUUGU	C-300765-03	0.969888	0.659511	0.788666	0.806022	0.155915	0.439424	-0.459665	1.16386	0.901848	0.937323	1.00101	0.14214	0.999138	0.00245416
hsa-miR-497*	MI0003138	CAAACCACACUGUGGUGUUAGA	C-301094-01	1.12459	1.03077	1.07039	1.07525	0.0470996	0.742227	0.178318	1.58787	1.53104	1.25231	1.45708	0.179595	0.0550238	1.11211
hsa-miR-498	MI0003142	UUUCAAGCCAGGGGGCGUUUUUC	C-300771-03	1.04769	1.72103	1.33868	1.36914	0.337702	0.125596	0.874732	0.979274	1.10297	1.19821	1.09349	0.109775	0.695811	0.227458
hsa-miR-499	MI0003183	UUAAGACUUGCAGUGAUGUUU	C-300837-05	0.943903	1.26059	0.926169	1.04356	0.188169	0.842332	0.103211	0.737582	0.865124	0.870529	0.824412	0.075245	0.458413	-0.427222
hsa-miR-499-3p	MI0003183	AACAUCACAGCAAGUCUGUGCU	C-301106-01	Tox	Tox	0.28194	0.28194	/	/	/	0.467127	1.56247	1.08407	1.03789	0.549129	0.875644	/
hsa-miR-500	MI0003184	UAAUCCUUGCUACCUGGGUGAGA	C-301168-01	1.48053	0.84146	1.12302	1.14834	0.320284	0.529742	0.351508	1.14495	1.09674	0.991894	1.07786	0.0782536	0.74509	0.189441
hsa-miR-500*	MI0003184	AUGCACCUGGGCAAGGAUUCUG	C-300838-05	2.10127	1.57	1.90193	1.85773	0.268377	0.00114974	2.03254	2.12465	1.99358	2.23187	2.1167	0.119344	0.000744434	2.71702	Proviral	Proviral
hsa-miR-501	MI0003185	AAUCCUUUGUCCCUGGGUGAGA	C-300839-05	1.74873	1.67046	1.57021	1.66313	0.0894849	0.00689692	1.5714	0.677628	0.732247	0.763688	0.724521	0.0435475	0.245228	-0.670265	Proviral
hsa-miR-501-3p	MI0003185	AAUGCACCCGGGCAAGGAUUCU	C-301167-01	1.7574	1.23042	1.45749	1.48177	0.264327	0.0466318	1.14164	1.67345	1.35661	1.55551	1.52852	0.160133	0.0267855	1.28595	Proviral	Proviral
hsa-miR-502	MI0003186	AUCCUUGCUAUCUGGGUGCUA	C-300840-05	2.3564	2.32333	1.94832	2.20935	0.22666	0.000742476	2.86576	1.31173	1.24094	1.32689	1.29319	0.0458763	0.217943	0.713347	Proviral
hsa-miR-502-3p	MI0003186	AAUGCACCUGGGCAAGGAUUCA	C-301165-01	1.62721	1.17822	1.17338	1.32627	0.260633	0.174844	0.773144	1.85491	1.56474	1.75286	1.72417	0.147198	0.003037	1.76197		Proviral
hsa-miR-503	MI0003188	UAGCAGCGGGAACAGUUCUGCAG	C-300841-05	1.82744	1.80592	1.58498	1.73945	0.134207	0.00301785	1.75224	0.605036	0.756433	0.793888	0.718452	0.0999908	0.23502	-0.685031	Proviral
hsa-miR-504	MI0003189	AGACCCUGGUCUGCACUCUAUC	C-300842-07	0.760247	0.426675	0.739561	0.642161	0.186903	0.148842	-0.84796	0.87729	1.20312	1.10398	1.06146	0.167023	0.797964	0.149547
hsa-miR-505	MI0003190	CGUCAACACUUGCUGGUUUCCU	C-300843-07	0.860652	0.949367	0.953447	0.921155	0.0524369	0.763232	-0.186835	1.33444	1.06409	1.37634	1.25829	0.169482	0.277844	0.628452
hsa-miR-505*	MI0003190	GGGAGCCAGGAAGUAUUGAUGU	C-301169-01	1.06111	1.18313	0.847736	1.03066	0.16976	0.883896	0.072655	1.27026	1.24226	1.09742	1.20331	0.0927675	0.39324	0.49468
hsa-miR-506	MI0003193	UAAGGCACCCUUCUGAGUAGA	C-300846-05	0.600894	Tox	1.06126	0.831079	0.325531	0.584176	-0.400286	0.65403	1.28411	0.721789	0.886643	0.34588	0.631853	-0.275808
hsa-miR-507	MI0003194	UUUUGCACCUUUUGGAGUGAA	C-300847-05	0.929505	0.815215	0.847941	0.86422	0.0588584	0.592873	-0.321752	0.263966	0.573932	0.458738	0.432212	0.156676	0.0173443	-1.38148		Antiviral
hsa-miR-508	MI0003195	UGAUUGUAGCCUUUUGGAGUAGA	C-300848-05	1.03232	0.877366	0.973814	0.961168	0.0782496	0.89092	-0.092018	0.203578	0.653039	0.187078	0.347898	0.264388	0.00670001	-1.58662		Antiviral
hsa-miR-508-5p	MI0003195	UACUCCAGAGGGCGUCACUCAUG	C-301171-01	1.48457	1.15185	1.39119	1.34253	0.171612	0.154627	0.811693	1.51063	1.3384	1.72598	1.52501	0.194187	0.0277992	1.27739		Proviral
hsa-miR-509	MI0003196	UGAUUGGUACGUCUGUGGGUAG	C-300849-07	0.354033	Tox	Tox	0.354033	/	/	/	1.13514	1.01083	0.967354	1.03777	0.0870773	0.875948	/
hsa-miR-509-3-5p	MI0005717	UACUGCAGACGUGGCAAUCAUG	C-301260-01	Tox	1.44656	0.701016	1.07379	0.527178	0.792232	0.174852	1.07105	0.950732	0.901763	0.974514	0.0871121	0.913373	-0.0620097
hsa-miR-509-3p	MI0005717	UGAUUGGUACGUCUGUGGGUAG	C-301261-01	0.341587	0.599931	0.505225	0.482248	0.130696	0.0363229	-1.2269	1.2291	1.45629	1.05906	1.24815	0.199297	0.297193	0.603776	Antiviral
hsa-miR-509-3p	MI0005530	UGAUUGGUACGUCUGUGGGUAG	C-301220-01	0.575608	0.797324	0.691885	0.688273	0.110902	0.209388	-0.738691	1.11286	1.23564	1.1889	1.17913	0.0619714	0.452103	0.435845
hsa-miR-509-5p	MI0003196	UACUGCAGACAGUGGCAAUCA	C-301166-01	1.21804	1.04455	1.15844	1.14034	0.0881501	0.551326	0.332571	0.686503	0.649055	0.401081	0.57888	0.155112	0.0762101	-1.02462
hsa-miR-509-5p	MI0005530	UACUGCAGACAGUGGCAAUCA	C-301219-01	1.09843	1.12915	0.951647	1.05974	0.0948673	0.790765	0.141575	0.679119	0.694896	0.666487	0.680167	0.0142332	0.177495	-0.778181
hsa-miR-510	MI0003197	UACUCAGGAGAGUGGCAAUCAC	C-300850-07	1.33013	1.26175	1.24138	1.27775	0.0464881	0.246626	0.658174	0.981871	0.809567	1.09736	0.962932	0.144827	0.874758	-0.09019
hsa-miR-511	MI0003128	GUGUCUUUUGCUCUGCAGUCA	C-300753-03	0.515833	0.615649	0.956548	0.69601	0.231086	0.221142	-0.720356	1.52375	1.30269	1.55815	1.46153	0.138632	0.052711	1.12294
hsa-miR-511	MI0003127	GUGUCUUUUGCUCUGCAGUCA	C-300752-03	1.38682	2.00364	1.88771	1.75939	0.327818	0.00247449	1.7995	0.861319	0.931445	1.07964	0.957469	0.111464	0.856638	-0.103482	Proviral
hsa-miR-512-3p	MI0003140	AAGUGCUGUCAUAGCUGAGGUC	C-300769-03	0.978052	1.39042	1.1614	1.17662	0.206604	0.456635	0.41854	0.547546	0.725351	1.13194	0.801613	0.29957	0.402396	-0.482693
hsa-miR-512-3p	MI0003141	AAGUGCUGUCAUAGCUGAGGUC	C-300770-03	0.92417	1.26146	1.06666	1.0841	0.16932	0.714988	0.199284	0.904926	0.554434	0.986755	0.815372	0.229653	0.435704	-0.449217
hsa-miR-512-5p	MI0003141	CACUCAGCCUUGAGGGCACUUUC	C-300768-03	1.35852	1.74998	1.76086	1.62312	0.229216	0.010755	1.47659	1.52007	1.65322	1.28673	1.48667	0.185512	0.0411796	1.18412	Proviral	Proviral
hsa-miR-512-5p	MI0003140	CACUCAGCCUUGAGGGCACUUUC	C-300767-03	Tox	Tox	Tox	/	/	/	/	0.595462	0.728492	0.936668	0.753541	0.171976	0.298411	/
hsa-miR-513	MI0003191	UUCACAGGGAGGUGUCAU	C-300844-07	0.959522	0.830304	0.875613	0.88848	0.0655628	0.663401	-0.264267	1.03164	0.82443	0.996709	0.950927	0.110934	0.835044	-0.119399
hsa-miR-513	MI0003192	UUCACAGGGAGGUGUCAU	C-300845-07	0.620017	1.2233	0.803113	0.882143	0.309308	0.644719	-0.279282	0.892465	0.829799	1.2245	0.982255	0.212119	0.93931	-0.0431749
hsa-miR-513a-3p	MI0003191	UAAAUUUCACCUUUCUGAGAAGG	C-301147-01	0.921513	0.749372	0.858454	0.843113	0.0870898	0.534473	-0.37177	0.871782	0.902493	0.909662	0.894646	0.0201222	0.655954	-0.256336
hsa-miR-513a-3p	MI0003192	UAAAUUUCACCUUUCUGAGAAGG	C-301148-01	0.744266	0.804592	0.786404	0.778421	0.030945	0.375467	-0.525069	0.810892	1.07935	0.973194	0.954479	0.135204	0.846755	-0.110758
hsa-miR-513b	MI0006648	UUCACAAGGAGGUGUCAUUUAU	C-301295-01	1.14845	1.25374	1.19592	1.19937	0.0527322	0.402228	0.472435	1.27126	1.17056	1.11454	1.18545	0.079417	0.436251	0.451227
hsa-miR-513c	MI0006649	UUCUCAAGGAGGUGUCGUUUAU	C-301296-01	1.35512	1.49695	1.31929	1.39045	0.0939519	0.105453	0.92524	1.42403	1.16842	1.23172	1.27473	0.133122	0.248363	0.668432
hsa-miR-514	MI0003200	AUUGACACUUCUGUGAGUAGA	C-300853-07	0.702217	1.21027	0.886637	0.933041	0.257186	0.800684	-0.15867	1.3853	1.02857	1.19028	1.20138	0.178623	0.397786	0.489981
hsa-miR-514	MI0003199	AUUGACACUUCUGUGAGUAGA	C-300852-07	0.809378	1.23131	1.08144	1.04071	0.213894	0.851478	0.096465	1.14132	1.30609	0.971588	1.13967	0.167259	0.558147	0.339819
hsa-miR-514	MI0003198	AUUGACACUUCUGUGAGUAGA	C-300851-07	1.3333	1.47481	1.65247	1.48686	0.159925	0.0443911	1.15369	0.991099	0.888214	0.869224	0.916179	0.0655741	0.722789	-0.203944	Proviral
hsa-miR-515-3p	MI0003144	GAGUGCCUUCUUUUGGAGCGUU	C-300775-05	0.520042	0.872635	0.953241	0.781973	0.230391	0.383409	-0.516652	0.828042	0.738019	0.723994	0.763352	0.0564608	0.317986	-0.575786
hsa-miR-515-3p	MI0003147	GAGUGCCUUCUUUUGGAGCGUU	C-300776-05	0.48521	0.737375	0.988407	0.736997	0.251599	0.291075	-0.62323	0.768343	0.957162	0.90455	0.876685	0.0974449	0.60223	-0.300036
hsa-miR-515-5p	MI0003147	UUCUCCAAAAGAAAGCACUUUCUG	C-300774-03	0.97612	1.06697	1.22211	1.0884	0.124385	0.701866	0.209472	1.94576	1.90594	1.89253	1.91474	0.0276865	0.000859723	2.22564		Proviral
hsa-miR-515-5p	MI0003144	UUCUCCAAAAGAAAGCACUUUCUG	C-300773-03	1.28016	1.61425	1.4119	1.43543	0.168286	0.0715476	1.03184	1.67952	1.65431	1.90235	1.74539	0.136512	0.00244045	1.81361		Proviral
hsa-miR-516-3p	MI0003181	UGCUUCCUUUCAGAGGGU	C-300824-03	0.968815	1.29226	1.37963	1.21357	0.216417	0.370395	0.506086	1.68511	1.69729	1.76324	1.71521	0.0420347	0.003341	1.74017		Proviral
hsa-miR-516-3p	MI0003180	UGCUUCCUUUCAGAGGGU	C-300823-03	1.58725	Tox	1.05524	1.32125	0.376187	0.275142	0.761246	1.52063	1.62258	1.78652	1.64324	0.134145	0.00749856	1.56507		Proviral
hsa-miR-516-3p	MI0003172	UGCUUCCUUUCAGAGGGU	C-300822-03	1.40272	Tox	Tox	1.40272	/	/	/	1.79577	1.4617	1.66384	1.64043	0.168262	0.00774442	/		Toxic in Part 1
hsa-miR-516-3p	MI0003167	UGCUUCCUUUCAGAGGGU	C-300821-03	1.4305	1.60436	1.54945	1.5281	0.0888737	0.0295215	1.25143	0.716823	0.628274	0.684472	0.676523	0.0448064	0.172625	-0.787049	Proviral
hsa-miR-516-5p	MI0003167	AUCUGGAGGUAAGAAGCACUUU	C-300819-05	0.716566	Tox	Tox	0.716566	/	/	/	0.745886	0.800557	0.700895	0.749113	0.0499089	0.289809	/
hsa-miR-516-5p	MI0003172	AUCUGGAGGUAAGAAGCACUUU	C-300820-05	0.716074	0.782575	0.582632	0.69376	0.101822	0.217646	-0.725686	0.918674	0.947029	0.501584	0.789096	0.249396	0.373409	-0.513149
hsa-miR-516a-3p	MI0003180	UGCUUCCUUUCAGAGGGU	C-301300-00	1.3134	1.31674	1.33017	1.3201	0.00887625	0.182926	0.758532	1.09242	0.885784	1.09527	1.02449	0.120131	0.920266	0.0595872
hsa-miR-516a-5p	MI0003181	UUCUCGAGGAAAGAAGCACUUUC	C-301105-01	1.44975	Tox	0.928283	1.18902	0.368734	0.516255	0.447908	2.1729	1.89854	1.8047	1.95872	0.191334	0.000796449	2.33264		Proviral
hsa-miR-516a-5p	MI0003180	UUCUCGAGGAAAGAAGCACUUUC	C-301104-01	1.41	2.10762	1.30203	1.60655	0.437284	0.0129254	1.43733	2.09587	1.74798	1.9677	1.93718	0.175939	0.000821791	2.28025	Proviral	Proviral
hsa-miR-517*	MI0003161	CCUCUAGAUGGAAGCACUGUCU	C-300808-03	1.11396	1.64307	2.08187	1.61296	0.484656	0.0120576	1.45252	0.761576	0.676141	0.917964	0.785227	0.122634	0.36468	-0.522562	Proviral
hsa-miR-517*	MI0003165	CCUCUAGAUGGAAGCACUGUCU	C-300809-03	1.27876	1.67818	1.74965	1.56886	0.253767	0.0193573	1.34801	0.553031	0.834261	1.00681	0.798035	0.22905	0.393946	-0.491399	Proviral
hsa-miR-517*	MI0003174	CCUCUAGAUGGAAGCACUGUCU	C-300810-03	1.26982	1.6377	1.62366	1.51039	0.208462	0.0352762	1.20946	0.840745	0.895943	1.00054	0.91241	0.0811615	0.710921	-0.213114	Proviral
hsa-miR-517a	MI0003161	AUCGUGCAUCCCUUUAGAGUGU	C-300811-05	Tox	0.456424	0.663868	0.560146	0.146685	0.146253	-1.04231	0.285794	0.592783	0.713199	0.530592	0.220385	0.0483389	-1.14211		Antiviral
hsa-miR-517b	MI0003165	UCGUGCAUCCCUUUAGAGUGUU	C-300817-03	0.284856	0.25427	0.183521	0.240882	0.051977	0.00274407	-1.79886	0.631937	0.648146	0.348946	0.54301	0.168259	0.0545076	-1.1119	Antiviral
hsa-miR-517c	MI0003174	AUCGUGCAUCCUUUUAGAGUGU	C-300832-03	1.71435	Tox	Tox	1.71435	/	/	/	0.316288	0.0777198	0.120429	0.171479	0.127213	0.00122042	/		Toxic in Part 1
hsa-miR-518a	MI0003173	GAAAGCGCUUCCCUUUGCUGGA	C-300829-05	1.05121	1.03883	0.864744	0.984929	0.104267	0.968346	-0.035714	0.860973	1.02136	1.1466	1.00964	0.143172	0.970091	0.0234642
hsa-miR-518a	MI0003170	GAAAGCGCUUCCCUUUGCUGGA	C-300828-05	1.10811	1.25747	1.06876	1.14478	0.099554	0.539243	0.343085	0.796509	1.04526	1.13674	0.992837	0.176069	0.974855	-0.0174288
hsa-miR-518a-5p	MI0003170	CUGCAAAGGGAAGCCCUUUC	C-301099-01	0.225071	0.614971	Tox	0.420021	0.275701	0.0550486	-1.37436	0.399659	0.425063	0.51555	0.446757	0.060915	0.0203247	-1.34609		Antiviral
hsa-miR-518a-5p	MI0003173	CUGCAAAGGGAAGCCCUUUC	C-301101-01	0.389058	0.628197	0.225186	0.414147	0.202674	0.0180311	-1.38828	0.750207	0.486119	0.504491	0.580272	0.147454	0.0771782	-1.02124	Antiviral
hsa-miR-518b	MI0003156	CAAAGCGCUCCCCUUUAGAGGU	C-300798-03	0.251972	0.0748672	0.317944	0.214928	0.125701	0.00213542	-1.86036	1.57748	1.46211	0.929381	1.32299	0.34572	0.174793	0.785859	Antiviral
hsa-miR-518c	MI0003159	CAAAGCGCUUCUCUUUAGAGUGU	C-300805-05	1.05112	1.18379	0.748596	0.994502	0.223053	0.999671	-0.0130275	0.94068	1.00722	1.21877	1.05555	0.145208	0.817256	0.13517
hsa-miR-518c*	MI0003159	UCUCUGGAGGGAAGCACUUUCUG	C-300804-03	1.28948	1.14462	1.37206	1.26872	0.115131	0.262035	0.63677	0.498975	0.71677	0.832985	0.68291	0.16956	0.181254	-0.771508
hsa-miR-518d	MI0003171	CAAAGCGCUUCCCUUUGGAGC	C-300830-03	1.03313	0.18731	0.201442	0.473962	0.484308	0.0335334	-1.24654	1.22438	1.15841	1.35457	1.24579	0.0998164	0.301802	0.59802	Antiviral
hsa-miR-518d-5p	MI0003171	CUCUAGAGGGAAGCACUUUCUG	C-301100-01	1.53233	1.39824	Tox	1.46529	0.0948161	0.115922	1.10258	0.953123	1.75223	0.770129	1.15849	0.522267	0.506312	0.385628
hsa-miR-518e	MI0003169	AAAGCGCUUCCCUUCAGAGUG	C-300825-05	1.15146	1.45741	1.172	1.26029	0.171015	0.277006	0.616802	1.43382	0.958264	1.20407	1.19872	0.237822	0.404105	0.483494
hsa-miR-518e*	MI0003169	CUCUAGAGGGAAGCGCUUUCUG	C-301098-01	1.03131	1.38046	Tox	1.20589	0.246892	0.480423	0.487879	1.06631	1.23281	1.05568	1.11827	0.099343	0.620295	0.287751
hsa-miR-518f	MI0003154	GAAAGCGCUUCUCUUUAGAGG	C-300796-05	1.07832	1.21422	1.12969	1.14074	0.0686202	0.550238	0.33351	1.18087	1.10236	1.04192	1.10838	0.0696734	0.649982	0.263708
hsa-miR-518f*	MI0003154	CUCUAGAGGGAAGCACUUUCUC	C-300795-05	1.41773	1.32517	1.25595	1.33295	0.0811697	0.166266	0.788986	0.9886	0.914915	1.15908	1.02086	0.125239	0.932412	0.0507655
hsa-miR-519a	MI0003178	AAAGUGCAUCCUUUUAGAGUGU	C-300835-05	0.69891	0.532645	0.427168	0.552908	0.136999	0.0707043	-1.05946	0.195059	0.285984	0.183769	0.221604	0.0560395	0.00177331	-1.89391		Antiviral
hsa-miR-519a	MI0003182	AAAGUGCAUCCUUUUAGAGUGU	C-300836-05	0.430139	0.486145	0.360958	0.425747	0.0627087	0.0203806	-1.36079	0.258145	0.426532	0.273475	0.319384	0.0931089	0.00484109	-1.656	Antiviral	Antiviral
hsa-miR-519a*	MI0003178	CUCUAGAGGGAAGCGCUUUCUG	C-301103-01	1.21913	1.69103	1.04834	1.3195	0.332894	0.183837	0.757113	1.31052	0.819299	0.689939	0.939921	0.327404	0.799039	-0.146178
hsa-miR-519b	MI0003151	AAAGUGCAUCCUUUUAGAGGUU	C-300791-05	0.45006	0.340497	0.588205	0.459587	0.124128	0.02894	-1.2806	0.296174	0.212759	0.187635	0.232189	0.0568187	0.00194859	-1.86815	Antiviral	Antiviral
hsa-miR-519b-5p	MI0003151	CUCUAGAGGGAAGCGCUUUCUG	C-301095-01	1.43478	1.03571	1.30538	1.25862	0.203604	0.280049	0.612847	1.15389	1.21544	0.946582	1.1053	0.140859	0.659365	0.256213
hsa-miR-519c	MI0003148	AAAGUGCAUCUUUUUAGAGGAU	C-300786-03	0.66	0.233206	0.15729	0.350165	0.270996	0.00897701	-1.53989	0.0545709	0.0874782	0.0363336	0.0594609	0.0259206	0.000815741	-2.28842	Antiviral	Antiviral
hsa-miR-519d	MI0003162	CAAAGUGCCUCCCUUUAGAGUG	C-300812-05	0.765816	0.71204	0.586221	0.688026	0.0921742	0.209018	-0.739276	0.720213	0.746419	0.824643	0.763758	0.0543313	0.318815	-0.574797
hsa-miR-519e	MI0003145	AAGUGCCUCCUUUUAGAGUGUU	C-300778-05	0.795301	1.02573	1.02928	0.950103	0.134074	0.855174	-0.11824	0.871899	0.821129	0.986652	0.893227	0.0847974	0.651643	-0.259789
hsa-miR-519e*	MI0003145	UUCUCCAAAAGGGAGCACUUUC	C-300777-03	1.49449	Tox	1.10085	1.29767	0.278346	0.31127	0.705369	1.60859	1.48678	1.11459	1.40332	0.257361	0.0902559	0.98131
hsa-miR-520a	MI0003149	AAAGUGCUUCCCUUUGGACUGU	C-300788-03	0.867428	0.158839	0.39	0.472089	0.361357	0.0328731	-1.25097	0.0400929	0.0677257	0.0218025	0.043207	0.0231194	0.000797224	-2.32796	Antiviral	Antiviral
hsa-miR-520a*	MI0003149	CUCCAGAGGGAAGUACUUUCU	C-300787-03	1.29773	0.393231	0.597699	0.762886	0.474334	0.342393	-0.561882	0.983358	0.873385	0.925472	0.927405	0.055012	0.758531	-0.176631
hsa-miR-520b	MI0003155	AAAGUGCUUCCUUUUAGAGGG	C-300797-03	0.782283	0.290004	0.295807	0.456032	0.282557	0.0279321	-1.28902	0.0644792	0.0519528	0.115719	0.0773835	0.0337848	0.000842892	-2.24481	Antiviral	Antiviral
hsa-miR-520c	MI0003158	AAAGUGCUUCCUUUUAGAGGGU	C-300803-05	0.363751	0.619482	0.556932	0.513388	0.13331	0.0491128	-1.15311	0.474326	0.40231	0.314679	0.397105	0.0799507	0.011723	-1.4669	Antiviral	Antiviral
hsa-miR-520c-5p	MI0003158	CUCUAGAGGGAAGCACUUUCUG	C-301097-01	1.5584	1.57005	1.42241	1.51695	0.0820824	0.0330312	1.225	1.22518	0.597547	0.884945	0.902558	0.314188	0.680288	-0.237084	Proviral
hsa-miR-520d	MI0003164	AAAGUGCUUCUCUUUGGUGGGU	C-300816-05	0.730961	0.635744	0.561177	0.642628	0.0851011	0.149355	-0.846854	0.370404	0.410474	0.51362	0.431499	0.0738867	0.0172047	-1.38321		Antiviral
hsa-miR-520d*	MI0003164	CUACAAAGGGAAGCCCUUUC	C-300815-05	1.21839	0.947294	1.15282	1.10617	0.141441	0.648633	0.251585	0.554745	0.810753	0.840154	0.735217	0.156984	0.264009	-0.64424
hsa-miR-520e	MI0003143	AAAGUGCUUCCUUUUUGAGGG	C-300772-03	0.491249	0.4745	0.33976	0.43517	0.0830508	0.0224994	-1.33846	0.105545	0.0641331	0.102075	0.0905844	0.0229732	0.000868643	-2.21269	Antiviral	Antiviral
hsa-miR-520f	MI0003146	AAGUGCUUCCUUUUAGAGGGUU	C-300779-03	0.859914	0.35548	0.430362	0.548586	0.272206	0.0680445	-1.0697	0.170427	0.213604	0.299943	0.227992	0.0659457	0.00187606	-1.87837		Antiviral
hsa-miR-520g	MI0003166	ACAAAGUGCUUCCCUUUAGAGUGU	C-300818-03	0.61	0.540235	0.64724	0.599158	0.0543198	0.105405	-0.949862	0.0617211	0.137456	0.129536	0.109571	0.0416282	0.000916719	-2.16649		Antiviral
hsa-miR-520h	MI0003175	ACAAAGUGCUUCCCUUUAGAGU	C-300833-03	0.825535	0.627851	0.662198	0.705195	0.105623	0.235609	-0.698591	0.71637	0.57196	0.785285	0.691205	0.108866	0.192886	-0.751325
hsa-miR-521	MI0003176	AACGCACUUCCCUUUAGAGUGU	C-300814-03	0.717442	0.807189	0.904032	0.809554	0.0933174	0.448021	-0.451294	1.75188	1.73026	1.68223	1.72146	0.0356503	0.00312467	1.75537		Proviral
hsa-miR-521	MI0003163	AACGCACUUCCCUUUAGAGUGU	C-300813-03	1.09357	0.801344	0.647471	0.847462	0.226598	0.546301	-0.361466	1.72588	1.53207	1.763	1.67365	0.124008	0.00530182	1.63904		Proviral
hsa-miR-522	MI0003177	AAAAUGGUUCCCUUUAGAGUGU	C-300834-05	Tox	Tox	Tox	/	/	/	/	0.476945	0.938316	0.52031	0.64519	0.254779	0.134863	/
hsa-miR-522*	MI0003177	CUCUAGAGGGAAGCGCUUUCUG	C-301102-01	Tox	1.58398	Tox	1.58398	/	/	/	1.3852	0.74431	0.521609	0.883708	0.448355	0.62314	/
hsa-miR-523	MI0003153	GAACGCGCUUCCCUAUAGAGGGU	C-300794-05	1.20126	0.996193	1.20732	1.13493	0.120185	0.566268	0.319731	0.894473	0.933243	1.04926	0.958994	0.0805448	0.861687	-0.0997719
hsa-miR-523*	MI0003153	CUCUAGAGGGAAGCGCUUUCUG	C-301096-01	1.13682	1.52653	1.08151	1.24828	0.242548	0.299336	0.588352	1.01082	1.24912	0.885893	1.04861	0.184538	0.840086	0.118269
hsa-miR-524	MI0003160	GAAGGCGCUUCCCUUUGGAGU	C-300807-03	0.311452	0.934445	0.848825	0.698241	0.337694	0.224666	-0.715069	1.252	1.11823	1.30067	1.22363	0.0944738	0.347565	0.544121
hsa-miR-524*	MI0003160	CUACAAAGGGAAGCACUUUCUC	C-300806-03	1.41796	1.37777	1.36214	1.38596	0.0287966	0.109446	0.914595	0.183666	0.0856777	0.182066	0.15047	0.0561171	0.00108428	-2.06698		Antiviral
hsa-miR-525	MI0003152	CUCCAGAGGGAUGCACUUUCU	C-300792-03	0.935956	0.33611	0.232143	0.501403	0.379907	0.0438513	-1.18151	1.03508	0.809873	0.819241	0.888066	0.127407	0.636053	-0.272346	Antiviral
hsa-miR-525*	MI0003152	GAAGGCGCUUCCCUUUAGAGCG	C-300793-05	0.854153	0.827111	0.744207	0.808491	0.0572897	0.445413	-0.453814	1.09616	0.778179	0.84174	0.905361	0.168268	0.688923	-0.230266
hsa-miR-526a	MI0003168	CUCUAGAGGGAAGCACUUUCUG	C-300801-05	1.30038	1.04031	1.2825	1.20773	0.145267	0.383279	0.492251	1.17271	1.24333	1.27077	1.22894	0.0505893	0.336218	0.557024
hsa-miR-526a	MI0003157	CUCUAGAGGGAAGCACUUUCUG	C-300799-05	1.3763	1.22121	Tox	1.29875	0.109669	0.309501	0.707947	1.30664	1.05318	1.21936	1.19306	0.128759	0.417628	0.469724
hsa-miR-526b	MI0003150	CUCUUGAGGGAAGCACUUUCUGU	C-300789-05	Tox	0.835309	0.837856	0.836582	0.00180079	0.596847	-0.387246	0.733438	1.08325	1.02001	0.945568	0.186411	0.817453	-0.132439
hsa-miR-526b*	MI0003150	GAAAGUGCUUCCUUUUAGAGGC	C-300790-05	0.652139	0.859749	0.877608	0.796499	0.125337	0.416679	-0.48223	0.685702	0.80285	1.21325	0.900599	0.277023	0.674233	-0.241851
hsa-miR-526c	MI0003148	CUCUAGAGGGAAGCGCUUUCUG	C-300780-05	0.76895	1.13867	1.18499	1.03087	0.228007	0.883229	0.0731478	0.973894	1.06594	0.84815	0.962663	0.109331	0.873861	-0.0908454
hsa-miR-527	MI0003179	CUGCAAAGGGAAGCCCUUUC	C-300827-05	1.08055	0.731081	Tox	0.905818	0.247115	0.766363	-0.22318	0.728619	0.888498	0.663359	0.760159	0.115836	0.311525	-0.583556
hsa-miR-532	MI0003205	CAUGCCUUGAGUGUAGGACCGU	C-300867-01	0.773149	Tox	0.583784	0.678467	0.133902	0.290127	-0.761928	0.654201	0.678034	0.489609	0.607281	0.102602	0.0980637	-0.955521
hsa-miR-532-3p	MI0003205	CCUCCCACACCCAAGGCUUGCA	C-301109-01	0.288918	0.561086	0.393838	0.414614	0.137269	0.0181156	-1.38717	0.933766	1.07391	0.861557	0.956411	0.107973	0.853139	-0.106056	Antiviral
hsa-miR-539	MI0003514	GGAGAAAUUAUCCUUGGUGUGU	C-300859-01	1.30305	1.75385	1.82214	1.62635	0.282059	0.0103835	1.48423	1.79749	1.72989	1.58074	1.70271	0.110902	0.00382943	1.70975	Proviral	Proviral
hsa-miR-541	MI0005539	UGGUGGGCACAGAAUCUGGACU	C-301230-01	Tox	Tox	0.975447	0.975447	/	/	/	1.1655	0.858662	1.14595	1.0567	0.171788	0.813498	/
hsa-miR-541*	MI0005539	AAAGGAUUCUGCUGUCGGUCCCACU	C-301231-01	0.703206	0.882228	0.674452	0.753295	0.112581	0.322587	-0.584608	1.02722	1.11259	0.998442	1.04608	0.0593676	0.848405	0.112128
hsa-miR-542-3p	MI0003686	UGUGACAGAUUGAUAACUGAAA	C-300866-03	Tox	Tox	Tox	/	/	/	/	0.476687	0.400798	0.541732	0.473072	0.0705369	0.0269297	/		Toxic in Part 1
hsa-miR-542-5p	MI0003686	UCGGGGAUCAUCAUGUCACGAGA	C-300863-05	1.07741	0.732856	0.896983	0.902417	0.172342	0.705388	-0.23124	1.03667	0.969653	0.731738	0.912687	0.160249	0.7118	-0.212441
hsa-miR-543	MI0005565	AAACAUUCGCGGUGCACUUCUU	C-301248-01	1.0506	1.31868	1.24431	1.20453	0.138398	0.390475	0.484663	0.808533	0.729387	0.780221	0.772713	0.0401035	0.337459	-0.553009
hsa-miR-544	MI0003515	AUUCUGCAUUUUUAGCAAGUUC	C-300860-03	Tox	0.495496	Tox	0.495496	/	/	/	0.670573	1.02061	0.6607	0.783962	0.205006	0.361896	/
hsa-miR-545	MI0003516	UCAGCAAACAUUUAUUGUGUGC	C-300861-05	1.05061	1.23122	1.09034	1.12406	0.0949126	0.596804	0.293971	1.10827	1.16251	1.08659	1.11912	0.0391055	0.617737	0.28984
hsa-miR-545*	MI0003516	UCAGUAAAUGUUUAUUAGAUGA	C-301182-01	1.23236	1.4963	1.47509	1.40125	0.146646	0.0963251	0.950833	1.2592	1.21161	1.35479	1.2752	0.0729175	0.247535	0.669584
hsa-miR-548a	MI0003593	CAAAACUGGCAAUUACUUUUGC	C-300905-01	1.4699	1.92941	1.55911	1.65281	0.24366	0.00774189	1.54693	0.252217	0.846986	0.320927	0.473377	0.325374	0.0270473	-1.28132	Proviral	Antiviral
hsa-miR-548a	MI0003598	CAAAACUGGCAAUUACUUUUGC	C-300910-01	1.11109	1.75536	1.54105	1.46917	0.328096	0.052564	1.11177	0.619717	0.88871	0.280027	0.596152	0.305025	0.0890131	-0.9826
hsa-miR-548a	MI0003612	CAAAACUGGCAAUUACUUUUGC	C-300924-01	1.18659	1.46158	Tox	1.32408	0.194443	0.27094	0.76797	0.723204	0.636292	0.729944	0.69648	0.052233	0.200567	-0.738491
hsa-miR-548a-5p	MI0003612	AAAAGUAAUUGCGAGUUUUACC	C-301122-01	1.72986	1.53983	1.59221	1.62063	0.0981496	0.0110472	1.47069	0.816544	0.75122	0.622695	0.730153	0.0986269	0.254993	-0.656562	Proviral
hsa-miR-548b	MI0003596	CAAGAACCUCAGUUGCUUUUGU	C-300908-01	1.39977	2.05304	1.85541	1.76941	0.335018	0.00224779	1.82324	0.816007	1.00666	1.09922	0.973962	0.14441	0.91153	-0.0633522	Proviral
hsa-miR-548b-5p	MI0003596	AAAAGUAAUUGUGGUUUUGGCC	C-301116-01	1.28569	1.1093	1.43482	1.2766	0.162951	0.24857	0.655456	0.330421	0.959824	0.785964	0.69207	0.325037	0.194217	-0.749223
hsa-miR-548c	MI0003630	CAAAAAUCUCAAUUACUUUUGC	C-300942-01	1.8397	1.94577	1.85067	1.87871	0.0583277	0.00103508	2.08226	1.30247	1.68193	1.15247	1.37896	0.272892	0.11139	0.922036	Proviral
hsa-miR-548c-5p	MI0003630	AAAAGUAAUUGCGGUUUUUGCC	C-301125-01	1.77083	1.5051	1.57582	1.61725	0.137626	0.0114674	1.46268	1.06221	1.42226	1.88789	1.45745	0.413964	0.0548949	1.11302	Proviral
hsa-miR-548d	MI0003671	CAAAAACCACAGUUUCUUUUGC	C-300983-01	0.899866	1.43313	0.973989	1.10233	0.288871	0.660039	0.242486	1.36128	1.41082	1.50948	1.4272	0.0754443	0.0727928	1.03941
hsa-miR-548d	MI0003668	CAAAAACCACAGUUUCUUUUGC	C-300980-01	1.63945	1.46106	1.77225	1.62425	0.156153	0.0106176	1.47927	Tox	0.809403	1.49943	1.15442	0.487924	0.597039	0.375711	Proviral
hsa-miR-548d-5p	MI0003668	AAAAGUAAUUGUGGUUUUUGCC	C-301131-01	1.57612	1.39323	1.52286	1.49741	0.0940666	0.040071	1.17869	0.934311	1.30704	0.415508	0.885619	0.447755	0.628845	-0.278299	Proviral
hsa-miR-548d-5p	MI0003671	AAAAGUAAUUGUGGUUUUUGCC	C-301132-01	Tox	1.37555	1.53434	1.45494	0.112287	0.124131	1.07807	1.3398	1.33748	0.523103	1.06679	0.470852	0.780748	0.162517
hsa-miR-548e	MI0006344	AAAAACUGAGACUACUUUUGCA	C-301336-00	0.89121	1.08754	1.06197	1.01358	0.106739	0.939449	0.0321693	0.915224	0.887259	0.859421	0.887301	0.0279016	0.633745	-0.274207
hsa-miR-548f	MI0006376	AAAAACUGUAAUUACUUUU	C-301368-00	1.21499	Tox	1.1851	1.20004	0.0211304	0.492634	0.474039	1.10121	0.892505	0.783605	0.925774	0.161396	0.753314	-0.1806
hsa-miR-548f	MI0006378	AAAAACUGUAAUUACUUUU	C-301370-00	1.28228	0.763208	1.26928	1.10492	0.296006	0.652356	0.248635	1.01098	1.19182	0.950605	1.05114	0.125521	0.831759	0.124418
hsa-miR-548f	MI0006377	AAAAACUGUAAUUACUUUU	C-301369-00	1.38747	0.858883	1.22599	1.15745	0.270876	0.505555	0.373098	1.02461	1.05942	0.812628	0.965552	0.133574	0.883469	-0.0838157
hsa-miR-548g	MI0006395	AAAACUGUAAUUACUUUUGUAC	C-301387-00	1.01779	0.586626	1.20229	0.935569	0.31596	0.808718	-0.15268	1.03888	0.445059	0.852339	0.778759	0.30367	0.350526	-0.5383
hsa-miR-548h	MI0006411	AAAAGUAAUCGCGGUUUUUGUC	C-301403-00	1.30473	1.50135	1.16549	1.32386	0.168742	0.177955	0.767438	1.30636	1.14252	0.943209	1.1307	0.181863	0.583836	0.317993
hsa-miR-548i	MI0006421	AAAAGUAAUUGCGGAUUUUGCC	C-301413-00	1.30697	1.22136	1.29605	1.27479	0.0465971	0.251594	0.651168	1.21092	1.22187	1.20926	1.21402	0.00685162	0.368735	0.520721
hsa-miR-548j	MI0006345	AAAAGUAAUUGCGGUCUUUGGU	C-301337-00	1.01571	0.826985	1.24267	1.02845	0.208135	0.891047	0.0674269	0.871678	0.699407	0.772456	0.78118	0.0864666	0.355727	-0.532408
hsa-miR-548k	MI0006354	AAAAGUACUUGCGGAUUUUGCU	C-301346-00	0.939441	1.34561	0.999701	1.09492	0.219186	0.682169	0.224921	1.18599	1.3126	1.30672	1.26844	0.0714588	0.259358	0.653133
hsa-miR-548l	MI0006361	AAAAGUAUUUGCGGGUUUUGUC	C-301353-00	1.09388	1.46039	1.07572	1.21	0.217039	0.378257	0.497626	1.23057	0.873713	Tox	1.05214	0.252337	0.859701	0.126867
hsa-miR-548m	MI0006400	CAAAGGUAUUUGUGGUUUUUG	C-301392-00	1.04315	1.29772	1.20499	1.18195	0.128837	0.443511	0.431169	1.27054	1.22122	1.14677	1.21284	0.0623085	0.371383	0.51786
hsa-miR-548n	MI0006399	CAAAAGUAAUUGUGGAUUUUGU	C-301391-00	1.25327	1.40205	1.24096	1.29876	0.0896651	0.213305	0.707968	1.21911	1.06606	0.861984	1.04905	0.17917	0.83862	0.119351
hsa-miR-548o	MI0006402	CCAAAACUGCAGUUACUUUUGC	C-301394-00	1.01558	1.51259	1.17117	1.23311	0.254226	0.329193	0.552404	1.05511	1.11125	1.15551	1.10729	0.0503203	0.6533	0.261049
hsa-miR-548p	MI0006420	UAGCAAAAACUGCAGUUACUUU	C-301412-00	1.42904	1.25258	1.05158	1.2444	0.188867	0.306776	0.579149	1.22637	1.09571	0.861447	1.06118	0.184898	0.798904	0.148846
hsa-miR-549	MI0003679	UGACAACUAUGGAUGAGCUCU	C-300991-01	1.64012	1.21026	1.14689	1.33242	0.268349	0.166987	0.787734	1.00741	0.685358	0.8835	0.858756	0.162446	0.550686	-0.34366
hsa-miR-550	MI0003601	AGUGCCUGAGGGAGUAAGAGCCC	C-301119-01	0.511323	0.226846	0.196223	0.311464	0.173759	0.00583746	-1.6316	1.91012	1.65423	2.06104	1.87513	0.205652	0.0009717	2.12927	Antiviral	Proviral
hsa-miR-550	MI0003600	AGUGCCUGAGGGAGUAAGAGCCC	C-301118-01	0.508953	0.318439	0.325434	0.384275	0.108031	0.0130573	-1.45906	1.77069	1.64935	1.58694	1.66899	0.0934365	0.00558891	1.62772	Antiviral	Proviral
hsa-miR-550	MI0003600	UGUCUUACUCCCUCAGGCACAU	C-300912-01	0.579891	1.04773	0.799933	0.809184	0.234056	0.44716	-0.45217	0.415523	0.884645	0.964636	0.754935	0.296648	0.301204	-0.596266
hsa-miR-550	MI0003601	UGUCUUACUCCCUCAGGCACAU	C-300913-01	Tox	0.457194	Tox	0.457194	/	/	/	0.962033	0.80738	1.32307	1.03083	0.26464	0.899091	/
hsa-miR-551a	MI0003556	GCGACCCACUCUUGGUUUCCA	C-300868-01	1.52511	1.58807	1.62082	1.578	0.0486448	0.0175494	1.36967	0.883007	1.31797	1.28469	1.16189	0.242092	0.497014	0.393893	Proviral
hsa-miR-551b	MI0003575	GCGACCCAUACUUGGUUUCAG	C-300887-01	0.913089	1.73254	1.66125	1.43563	0.453933	0.0715331	1.03229	1.55015	1.57479	1.54724	1.55739	0.0151368	0.0196541	1.35619		Proviral
hsa-miR-551b*	MI0003575	GAAAUCAAGCGUGGGUGAGACC	C-301112-01	1.26595	1.19669	1.47318	1.31194	0.143867	0.194159	0.73919	1.60199	1.12365	1.34314	1.35626	0.239438	0.134435	0.866811
hsa-miR-552	MI0003557	AACAGGUGACUGGUUAGACAA	C-300869-01	0.0125782	Tox	0.0200125	0.0162954	0.0052568	0.00180195	-2.33105	0.126851	0.177298	0.174947	0.159699	0.0284711	0.00113879	-2.04453	Antiviral	Antiviral
hsa-miR-553	MI0003558	AAAACGGUGAGAUUUUGUUUU	C-300870-01	1.52112	2.17156	1.92475	1.87248	0.328357	0.00106636	2.06748	1.02671	0.921646	1.23047	1.05961	0.157016	0.804017	0.145026	Proviral
hsa-miR-554	MI0003559	GCUAGUCCUGACUCAGCCAGU	C-300871-01	1.40861	1.54186	1.70939	1.55329	0.150714	0.0227883	1.3111	1.57508	1.08775	1.06417	1.24233	0.28841	0.308735	0.589613	Proviral
hsa-miR-555	MI0003561	AGGGUAAGCUGAACCUCUGAU	C-300873-01	0.917943	Tox	Tox	0.917943	/	/	/	0.613636	0.340888	0.878012	0.610845	0.268573	0.101176	/
hsa-miR-556	MI0003562	GAUGAGCUCAUUGUAAUAUGAG	C-300874-03	1.13981	1.30048	1.2662	1.23549	0.084621	0.324327	0.558043	1.11347	0.556373	0.97319	0.881009	0.28976	0.615039	-0.289515
hsa-miR-556-3p	MI0003562	AUAUUACCAUUAGCUCAUCUUU	C-301111-01	0.887839	0.990768	1.28112	1.05324	0.203946	0.811393	0.126164	1.83882	1.60989	1.66196	1.70356	0.119996	0.00379398	1.71182		Proviral
hsa-miR-557	MI0003563	GUUUGCACGGGUGGGCCUUGUCU	C-300875-01	1.45783	0.610284	0.665022	0.911046	0.474321	0.731952	-0.210791	0.783744	0.59062	0.872141	0.748835	0.14397	0.289295	-0.611107
hsa-miR-558	MI0003564	UGAGCUGCUGUACCAAAAU	C-300876-01	1.52514	1.68123	1.82705	1.6778	0.150981	0.00586205	1.60617	1.72531	1.74077	1.60941	1.69183	0.071795	0.00431981	1.68329	Proviral	Proviral
hsa-miR-559	MI0003565	UAAAGUAAAUAUGCACCAAAA	C-300877-01	1.50877	1.77846	1.80567	1.69763	0.164121	0.0047124	1.65316	1.38794	1.24995	0.924056	1.18731	0.238198	0.431699	0.45575	Proviral
hsa-miR-561	MI0003567	CAAAGUUUAAGAUCCUUGAAGU	C-300879-01	1.29577	1.31464	1.34128	1.31723	0.0228686	0.186813	0.751731	0.960854	1.30178	0.95826	1.07363	0.197588	0.758634	0.179154
hsa-miR-562	MI0003568	AAAGUAGCUGUACCAUUUGC	C-300880-01	1.31486	1.14774	0.799821	1.08747	0.262753	0.704709	0.207283	0.668868	0.891557	0.82454	0.794988	0.114248	0.38683	-0.498812
hsa-miR-563	MI0003569	AGGUUGACAUACGUUUCCC	C-300881-01	0.380773	0.560756	0.581878	0.507802	0.110516	0.0465662	-1.16635	1.00505	1.33557	1.23573	1.19212	0.169524	0.419915	0.467439	Antiviral
hsa-miR-564	MI0003570	AGGCACGGUGUCAGCAGGC	C-300882-01	Tox	Tox	Tox	/	/	/	/	0.768674	0.469802	0.969906	0.736127	0.251636	0.265688	/
hsa-miR-566	MI0003572	GGGCGCCUGUGAUCCCAAC	C-300884-01	1.80199	1.38339	1.54374	1.57637	0.211202	0.0178673	1.36581	1.15284	1.1975	1.17853	1.17629	0.0224146	0.459326	0.428937	Proviral
hsa-miR-567	MI0003573	AGUAUGUUCUUCCAGGACAGAAC	C-300885-01	1.33522	0.794021	Tox	1.06462	0.382685	0.81595	0.153128	1.89092	1.27055	1.60175	1.58774	0.310419	0.0140818	1.43003		Proviral
hsa-miR-568	MI0003574	AUGUAUAAAUGUAUACACAC	C-300886-01	1.52916	1.89729	1.77245	1.73297	0.187214	0.00322804	1.73689	1.11166	1.00545	0.904307	1.00714	0.103687	0.978515	0.0173693	Proviral
hsa-miR-569	MI0003576	AGUUAAUGAAUCCUGGAAAGU	C-300888-01	1.3333	1.05242	0.96938	1.11837	0.190711	0.613101	0.280491	1.38196	1.30268	1.3682	1.35094	0.0423594	0.140292	0.85388
hsa-miR-570	MI0003577	CGAAAACAGCAAUUACCUUUGC	C-300889-03	Tox	0.827374	0.917024	0.872199	0.0633925	0.682018	-0.302846	0.748948	0.723815	0.736708	0.73649	0.0125676	0.266282	-0.641143
hsa-miR-571	MI0003578	UGAGUUGGCCAUCUGAGUGAG	C-300890-01	1.48526	0.825621	Tox	1.15544	0.466436	0.591458	0.368343	1.31127	1.52941	1.55711	1.46593	0.134655	0.0505116	1.13365
hsa-miR-572	MI0003579	GUCCGCUCGGCGGUGGCCCA	C-300891-01	1.43489	1.48425	1.52062	1.47992	0.0430288	0.0474309	1.13725	0.766859	0.88759	0.805347	0.819932	0.0616727	0.447053	-0.438122	Proviral
hsa-miR-573	MI0003580	CUGAAGUGAUGUGUAACUGAUCAG	C-300892-01	0.857505	0.319476	0.1798	0.45226	0.357833	0.0268909	-1.29796	0.847418	0.798094	0.928243	0.857918	0.0657068	0.548313	-0.345698	Antiviral
hsa-miR-574	MI0003581	CACGCUCAUGCACACACCCACA	C-300893-03	0.992177	0.85505	0.962692	0.936639	0.0721805	0.812083	-0.150144	0.89011	0.592383	1.00801	0.830166	0.214197	0.473276	-0.413221
hsa-miR-574-5p	MI0003581	UGAGUGUGUGUGUGUGAGUGUGU	C-301113-01	Tox	1.91463	1.50625	1.71044	0.288767	0.0173499	1.6835	1.17434	1.45257	1.25438	1.29376	0.143238	0.217054	0.714753	Proviral
hsa-miR-575	MI0003582	GAGCCAGUUGGACAGGAGC	C-300894-01	1.14581	1.58283	1.33976	1.35613	0.218974	0.139182	0.843914	0.819918	1.10938	1.02942	0.986238	0.149483	0.952677	-0.0334841
hsa-miR-576	MI0003583	AUUCUAAUUUCUCCACGUCUUU	C-300895-03	1.42324	1.39535	1.44518	1.42126	0.0249754	0.0810795	0.998243	1.19475	1.02892	1.12015	1.11461	0.083052	0.631221	0.278846
hsa-miR-576-3p	MI0003583	AAGAUGUGGAAAAAUUGGAAUC	C-301114-01	1.06967	1.85415	0.996824	1.30688	0.475345	0.201556	0.727207	1.0548	1.02437	1.14261	1.07393	0.0613981	0.757666	0.179875
hsa-miR-577	MI0003584	UAGAUAAAAUAUUGGUACCUG	C-300896-01	1.18396	1.68313	1.40954	1.42554	0.249967	0.0781294	1.00839	0.776123	1.06452	1.09	0.97688	0.174326	0.921293	-0.056254
hsa-miR-578	MI0003585	CUUCUUGUGCUCUAGGAUUGU	C-300897-01	1.02697	1.0373	Tox	1.03213	0.00731075	0.901308	0.0761482	1.28718	1.6861	1.84298	1.60542	0.286546	0.0115435	1.47304		Proviral
hsa-miR-579	MI0003586	UUCAUUUGGUAUAAACCGCGAUU	C-300898-03	0.859928	1.33535	1.22462	1.13997	0.248761	0.552408	0.331675	1.09567	1.14155	1.20374	1.14699	0.0542399	0.537581	0.357631
hsa-miR-580	MI0003587	UUGAGAAUGAUGAAUCAUUAGG	C-300899-01	1.13472	1.06322	0.927312	1.04175	0.105357	0.848121	0.0989319	1.40699	1.46132	1.69959	1.52263	0.155638	0.028495	1.27161		Proviral
hsa-miR-581	MI0003588	UCUUGUGUUCUCUAGAUCAGU	C-300900-01	0.979172	1.14147	1.28754	1.13606	0.154256	0.563133	0.322419	1.67509	1.46499	1.56064	1.56691	0.10519	0.0177158	1.37934		Proviral
hsa-miR-582	MI0003589	UUACAGUUGUUCAACCAGUUACU	C-300901-01	0.924269	0.407624	0.432832	0.588242	0.291281	0.0962354	-0.97573	0.333269	0.472409	0.465936	0.423871	0.0785307	0.0158155	-1.40177		Antiviral
hsa-miR-582-3p	MI0003589	UAACUGGUUGAACAACUGAACC	C-301115-01	0.356509	0.673366	0.592536	0.540804	0.164641	0.0633842	-1.08814	0.689325	1.04802	0.674734	0.804027	0.211432	0.408089	-0.47682
hsa-miR-583	MI0003590	CAAAGAGGAAGGUCCCAUUAC	C-300902-01	1.22742	0.527235	0.824562	0.859738	0.351413	0.580325	-0.332375	0.768625	0.582638	0.737148	0.696137	0.0995454	0.200067	-0.739326
hsa-miR-584	MI0003591	UUAUGGUUUGCCUGGGACUGAG	C-300903-01	0.2056	0.470858	0.555866	0.410775	0.1827	0.0173918	-1.39627	0.981359	1.40036	1.58676	1.32283	0.310059	0.174986	0.785468	Antiviral
hsa-miR-585	MI0003592	UGGGCGUAUCUGUAUGCUA	C-300904-01	Tox	Tox	Tox	/	/	/	/	0.216526	0.2748	0.340547	0.277291	0.0620483	0.00304892	/		Toxic in Part 1
hsa-miR-586	MI0003594	UAUGCAUUGUAUUUUUAGGUCC	C-300906-01	0.706083	1.09274	0.804332	0.867717	0.200969	0.602854	-0.313466	0.187303	0.456594	0.208121	0.284006	0.149828	0.00327633	-1.74208		Antiviral
hsa-miR-587	MI0003595	UUUCCAUAGGUGAUGAGUCAC	C-300907-01	1.24731	1.32295	1.21206	1.26077	0.0566563	0.276111	0.617941	1.16775	1.30668	1.36929	1.28124	0.10315	0.237299	0.684288
hsa-miR-588	MI0003597	UUGGCCACAAUGGGUUAGAAC	C-300909-01	0.911559	1.55345	1.1458	1.2036	0.324824	0.392662	0.482466	0.156016	0.352849	0.182231	0.230365	0.106881	0.00191677	-1.87259		Antiviral
hsa-miR-589	MI0003599	UGAGAACCACGUCUGCUCUGAG	C-301117-01	0.682924	1.29141	0.750707	0.908346	0.333468	0.723577	-0.217189	2.03973	1.95767	1.93956	1.97898	0.0533771	0.000779658	2.38196		Proviral
hsa-miR-589*	MI0003599	UCAGAACAAAUGCCGGUUCCCAGA	C-300911-01	1.3679	1.71637	1.68097	1.58841	0.191789	0.0157019	1.39434	1.44754	1.6299	1.38878	1.48874	0.125728	0.0403282	1.18915	Proviral	Proviral
hsa-miR-590	MI0003602	GAGCUUAUUCAUAAAAGUGCAG	C-300914-01	0.744777	0.716344	0.956198	0.805773	0.131045	0.438814	-0.460254	0.860757	0.743268	1.05439	0.886137	0.157104	0.630271	-0.277039
hsa-miR-590-3p	MI0003602	UAAUUUUAUGUAUAAGCUAGU	C-301120-01	1.24661	1.40173	1.21637	1.28823	0.0994425	0.229572	0.68302	0.79104	0.506673	0.693198	0.663637	0.14447	0.156222	-0.818402
hsa-miR-591	MI0003603	AGACCAUGGGUUCUCAUUGU	C-300915-01	0.712943	0.305644	0.199606	0.406064	0.271002	0.016545	-1.40743	1.04563	1.15654	1.29247	1.16488	0.12363	0.489025	0.401173	Antiviral
hsa-miR-592	MI0003604	UUGUGUCAAUAUGCGAUGAUGU	C-300916-01	1.24535	1.73755	1.5331	1.50533	0.247272	0.0370946	1.19747	0.967026	1.13662	1.42263	1.17543	0.23027	0.461597	0.426825	Proviral
hsa-miR-593	MI0003605	UGUCUCUGCUGGGGUUUCU	C-301121-01	Tox	0.817254	1.57728	1.19726	0.537417	0.498652	0.467452	0.745605	0.961	1.00729	0.904632	0.139653	0.686655	-0.23204
hsa-miR-593*	MI0003605	AGGCACCAGCCAGGCAUUGCUCAGC	C-300917-01	Tox	0.43183	Tox	0.43183	/	/	/	1.32677	1.58787	1.39864	1.43776	0.134872	0.0660341	/
hsa-miR-595	MI0003607	GAAGUGUGCCGUGGUGUGUCU	C-300919-01	1.01359	1.12915	0.939755	1.0275	0.0954597	0.894144	0.0651583	1.98083	1.5002	1.87365	1.78489	0.25231	0.00169419	1.90972		Proviral
hsa-miR-596	MI0003608	AAGCCUGCCCGGCUCCUCGGG	C-300920-01	0.442754	0.499328	0.868619	0.603567	0.231278	0.109366	-0.939415	1.06571	0.899465	1.14723	1.03747	0.126276	0.876957	0.0911678
hsa-miR-597	MI0003609	UGUGUCACUCGAUGACCACUGU	C-300921-01	0.917411	0.890239	0.698029	0.835226	0.119591	0.513429	-0.39046	1.7429	1.62279	1.44025	1.60198	0.152395	0.0119906	1.46467		Proviral
hsa-miR-598	MI0003610	UACGUCAUCGUUGUCAUCGUCA	C-300922-01	0.769767	1.71025	1.50477	1.32826	0.494463	0.172429	0.777874	1.94486	1.93703	1.59685	1.82624	0.198701	0.00124652	2.01033		Proviral
hsa-miR-599	MI0003611	GUUGUGUCAGUUUAUCAAAC	C-300923-01	1.25038	1.83561	1.89217	1.65938	0.355338	0.00720372	1.56252	1.76084	1.63943	1.70786	1.70271	0.0608718	0.00382876	1.70976	Proviral	Proviral
hsa-miR-600	MI0003613	ACUUACAGACAAGAGCCUUGCUC	C-300925-01	0.334137	0.294258	0.18076	0.269718	0.0795787	0.00370145	-1.73052	0.981311	0.93503	1.01661	0.97765	0.0409125	0.923868	-0.0543797	Antiviral
hsa-miR-601	MI0003614	UGGUCUAGGAUUGUUGGAGGAG	C-300926-01	0.540039	0.266335	0.305409	0.370594	0.148038	0.0112413	-1.49148	0.506716	0.705148	0.544603	0.585489	0.105345	0.0808935	-1.00854	Antiviral
hsa-miR-602	MI0003615	GACACGGGCGACAGCUGCGGCCC	C-300927-01	1.06637	1.36475	1.29805	1.24306	0.156608	0.309369	0.575972	0.652804	0.935039	0.673764	0.753869	0.157247	0.299049	-0.598859
hsa-miR-603	MI0003616	CACACACUGCAAUUACUUUUGC	C-300928-01	0.625323	Tox	0.568634	0.596978	0.0400849	0.183501	-0.955028	1.45817	1.85625	1.46526	1.59323	0.22781	0.0132355	1.44338		Proviral
hsa-miR-604	MI0003617	AGGCUGCGGAAUUCAGGAC	C-300929-01	0.625559	0.19151	Tox	0.408534	0.306919	0.0504146	-1.40158	0.159031	0.256053	0.795371	0.403485	0.342833	0.0126159	-1.45138		Antiviral
hsa-miR-605	MI0003618	UAAAUCCCAUGGUGCCUUCUCCU	C-300930-01	0.965488	0.293572	1.16755	0.80887	0.457554	0.446542	-0.452915	1.51843	1.3875	1.32217	1.40937	0.0999423	0.0855115	0.996031
hsa-miR-606	MI0003619	AAACUACUGAAAAUCAAAGAU	C-300931-01	1.31003	1.70257	1.2837	1.4321	0.234603	0.0737213	1.02394	0.959959	1.33033	0.747671	1.01265	0.294884	0.959977	0.0307896
hsa-miR-607	MI0003620	GUUCAAAUCCAGAUCUAUAAC	C-300932-01	1.25598	1.71459	1.6494	1.53999	0.248105	0.0261647	1.27959	0.686457	1.28504	0.914815	0.962105	0.302081	0.872028	-0.0922029	Proviral
hsa-miR-608	MI0003621	AGGGGUGGUGUUGGGACAGCUCCGU	C-300933-01	Tox	Tox	Tox	/	/	/	/	0.367237	0.130275	0.730803	0.409438	0.30248	0.0134825	/		Toxic in Part 1
hsa-miR-609	MI0003622	AGGGUGUUUCUCUCAUCUCU	C-300934-01	1.12664	0.556596	0.885025	0.856085	0.28612	0.570083	-0.34103	0.922195	0.740899	0.789332	0.817475	0.0938676	0.440899	-0.444099
hsa-miR-610	MI0003623	UGAGCUAAAUGUGUGCUGGGA	C-300935-01	Tox	1.46944	Tox	1.46944	/	/	/	1.76019	1.516	1.55803	1.61141	0.130552	0.0107772	/		Toxic in Part 1
hsa-miR-611	MI0003624	GCGAGGACCCCUCGGGGUCUGAC	C-300936-01	1.37402	1.50356	1.61644	1.49801	0.121307	0.0398393	1.18011	1.0937	1.21307	0.764558	1.02378	0.23229	0.922657	0.0578542	Proviral
hsa-miR-612	MI0003625	GCUGGGCAGGGCUUCUGAGCUCCUU	C-300937-01	0.680089	0.810498	0.575904	0.68883	0.117541	0.210218	-0.737369	1.75924	1.63134	1.82415	1.73824	0.098102	0.00262289	1.79621		Proviral
hsa-miR-613	MI0003626	AGGAAUGUUCCUUCUUUGCC	C-300938-01	0.368547	Tox	0.690664	0.529606	0.227771	0.120037	-1.11468	1.84737	1.75875	1.58041	1.72884	0.135973	0.00289108	1.77334		Proviral
hsa-miR-614	MI0003627	GAACGCCUGUUCUUGCCAGGUGG	C-300939-01	1.62939	0.843905	Tox	1.23665	0.555425	0.418903	0.560781	1.20716	0.944683	1.41823	1.19002	0.237239	0.425043	0.462344
hsa-miR-615	MI0003628	UCCGAGCCUGGGUCUCCCUCUU	C-300940-03	1.14058	1.09331	1.23556	1.15648	0.0724436	0.508018	0.370816	1.45257	1.33255	1.07792	1.28768	0.191311	0.226751	0.699949
hsa-miR-615-5p	MI0003628	GGGGGUCCCCGGUGCUCGGAUC	C-301123-01	1.74073	1.57085	1.52017	1.61058	0.115525	0.0123363	1.44688	1.99994	1.74887	1.82585	1.85822	0.128632	0.00104471	2.08812	Proviral	Proviral
hsa-miR-616	MI0003629	AGUCAUUGGAGGGUUUGAGCAG	C-301124-01	Tox	1.25183	1.23448	1.24316	0.0122735	0.406335	0.576199	0.605422	1.25533	1.71109	1.19061	0.555668	0.423842	0.46378
hsa-miR-616*	MI0003629	ACUCAAAACCCUUCAGUGACUU	C-300941-01	1.15427	1.79583	1.48519	1.47843	0.320833	0.0481559	1.13372	1.83079	1.7754	1.25091	1.61903	0.320007	0.00989614	1.50616	Proviral	Proviral
hsa-miR-617	MI0003631	AGACUUCCCAUUUGAAGGUGGC	C-300943-01	1.01166	0.814271	Tox	0.912966	0.139576	0.784688	-0.206242	1.18287	0.93088	1.49648	1.20341	0.283357	0.393091	0.494908
hsa-miR-618	MI0003632	AAACUCUACUUGUCCUUCUGAGU	C-300944-01	0.955863	1.13713	0.874662	0.989217	0.134374	0.982375	-0.0255513	1.38623	1.6192	1.2456	1.41701	0.188696	0.0798709	1.01462
hsa-miR-619	MI0003633	GACCUGGACAUGUUUGUGCCCAGU	C-300945-01	1.38077	1.77566	2.00907	1.72183	0.317589	0.00363333	1.71051	1.29278	1.20754	1.32612	1.27548	0.061152	0.24705	0.670269	Proviral
hsa-miR-620	MI0003634	AUGGAGAUAGAUAUAGAAAU	C-300946-01	1.24761	0.992277	1.20184	1.14724	0.13614	0.53261	0.348913	0.478327	0.402177	0.523597	0.468033	0.0613611	0.0255328	-1.29432		Antiviral
hsa-miR-621	MI0003635	GGCUAGCAACAGCGCUUACCU	C-300947-01	1.11245	0.915162	0.914005	0.980539	0.114239	0.953996	-0.0461171	1.03399	0.957475	1.07883	1.02343	0.0613606	0.923813	0.0570083
hsa-miR-622	MI0003636	ACAGUCUGCUGAGGUUGGAGC	C-300948-01	0.339128	0.238806	0.272073	0.283336	0.0511006	0.004285	-1.69826	0.575252	0.420234	0.615882	0.537122	0.103247	0.0514914	-1.12622	Antiviral
hsa-miR-623	MI0003637	AUCCCUUGCAGGGGCUGUUGGGU	C-300949-01	1.20626	1.61222	1.35495	1.39115	0.205387	0.10487	0.926887	0.54373	0.809477	0.324518	0.559242	0.242852	0.0635969	-1.0724
hsa-miR-624	MI0003638	CACAAGGUAUUGGUAUUACCU	C-301126-01	Tox	Tox	Tox	/	/	/	/	0.508924	0.666776	0.631241	0.602313	0.0828066	0.0939086	/
hsa-miR-624*	MI0003638	UAGUACCAGUACCUUGUGUUCA	C-300950-01	0.972701	Tox	1.26401	1.11836	0.205988	0.679831	0.280465	1.98128	2.13186	2.01579	2.04298	0.0788816	0.000753205	2.53766		Proviral
hsa-miR-625	MI0003639	AGGGGGAAAGUUCUAUAGUCC	C-300951-03	0.777162	1.04203	1.0462	0.955129	0.154138	0.87138	-0.10633	1.18457	1.14903	1.13937	1.15766	0.0238038	0.508331	0.383593
hsa-miR-625*	MI0003639	GACUAUAGAACUUUCCCCCUCA	C-301127-01	0.774559	1.14335	1.08777	1.00189	0.198827	0.977635	0.00448084	1.17004	0.986996	1.29056	1.1492	0.152852	0.53146	0.363018
hsa-miR-626	MI0003640	AGCUGUCUGAAAAUGUCUU	C-300952-01	1.39344	1.73172	1.13282	1.41933	0.300286	0.0825172	0.993666	1.13092	1.66414	1.40629	1.40045	0.266656	0.0925615	0.974338
hsa-miR-627	MI0003641	GUGAGUCUCUAAGAAAAGAGGA	C-300953-01	1.65105	1.34982	1.15318	1.38469	0.250759	0.110647	0.911581	1.60576	1.61799	1.46901	1.56425	0.082707	0.0182377	1.37288		Proviral
hsa-miR-628	MI0003642	UCUAGUAAGAGUGGCAGUCGA	C-300954-03	1.00653	1.38427	1.23529	1.2087	0.19027	0.381132	0.494548	1.17322	0.969194	1.21591	1.11944	0.131857	0.616811	0.290609
hsa-miR-628-5p	MI0003642	AUGCUGACAUAUUUACUAGAGG	C-301128-01	1.05868	1.21322	Tox	1.13595	0.109282	0.637208	0.322158	0.397977	0.306515	0.316153	0.340215	0.0502551	0.00613118	-1.60532		Antiviral
hsa-miR-629	MI0003643	UGGGUUUACGUUGGGAGAACU	C-301129-01	Tox	1.63423	1.35068	1.49246	0.200498	0.0964143	1.16696	1.67467	1.75399	0.860761	1.42981	0.494403	0.0712065	1.04576
hsa-miR-629*	MI0003643	GUUCUCCCAACGUAAGCCCAGC	C-300955-01	0.606084	0.733274	1.2907	0.876686	0.364143	0.628784	-0.292213	1.74929	1.56469	1.61597	1.64332	0.0952907	0.00749105	1.56525		Proviral
hsa-miR-630	MI0003644	AGUAUUCUGUACCAGGGAAGGU	C-300956-01	0.738066	1.06662	0.518722	0.77447	0.275758	0.36689	-0.534431	1.53675	1.49445	1.11354	1.38158	0.233091	0.10893	0.928409
hsa-miR-631	MI0003645	AGACCUGGCCCAGACCUCAGC	C-300957-01	1.48682	Tox	Tox	1.48682	/	/	/	0.644919	0.230636	0.48644	0.453998	0.209038	0.021989	/		Toxic in Part 1
hsa-miR-632	MI0003647	GUGUCUGCUUCCUGUGGGA	C-300959-01	Tox	0.638278	0.578324	0.608301	0.0423943	0.196268	-0.928197	0.406916	0.757309	0.792255	0.65216	0.213105	0.142647	-0.846326
hsa-miR-633	MI0003648	CUAAUAGUAUCUACCACAAUAAA	C-300960-01	1.68265	2.09122	1.74222	1.8387	0.220707	0.00128747	1.98744	1.61861	1.39929	1.79559	1.6045	0.198531	0.0116576	1.47079	Proviral	Proviral
hsa-miR-634	MI0003649	AACCAGCACCCCAACUUUGGAC	C-300961-01	Tox	Tox	Tox	/	/	/	/	1.49887	1.32299	0.609614	1.14383	0.470925	0.546584	/
hsa-miR-635	MI0003650	ACUUGGGCACUGAAACAAUGUCC	C-300962-01	0.179384	Tox	0.383663	0.281524	0.144447	0.0176943	-1.70255	1.19949	1.27768	1.0292	1.16879	0.127051	0.478744	0.410681	Antiviral
hsa-miR-636	MI0003651	UGUGCUUGCUCGUCCCGCCCGCA	C-300963-03	0.756186	0.921676	0.763951	0.813938	0.0933846	0.458841	-0.440906	0.864207	0.845876	0.939756	0.88328	0.0497613	0.621723	-0.283991
hsa-miR-637	MI0003652	ACUGGGGGCUUUCGGGCUCUGCGU	C-300964-01	Tox	Tox	Tox	/	/	/	/	0.464577	0.359543	0.119994	0.314705	0.176614	0.00459452	/		Toxic in Part 1
hsa-miR-638	MI0003653	AGGGAUCGCGGGCGGGUGGCGGCCU	C-300965-01	0.861542	Tox	0.717827	0.789684	0.101622	0.492786	-0.498379	1.41369	1.2582	1.34597	1.33928	0.0779609	0.153945	0.82551
hsa-miR-639	MI0003654	AUCGCUGCGGUUGCGAGCGCUGU	C-300966-01	0.40371	Tox	0.428038	0.415874	0.0172023	0.0533147	-1.38418	1.11008	1.11699	1.03183	1.0863	0.0472993	0.718312	0.209984
hsa-miR-640	MI0003655	AUGAUCCAGGAACCUGCCUCU	C-300967-01	0.332978	Tox	0.295089	0.314034	0.0267911	0.0234046	-1.62551	1.29371	0.756774	0.871347	0.973944	0.282789	0.911479	-0.0633975	Antiviral
hsa-miR-641	MI0003656	AAAGACAUAGGAUAGAGUCACCUC	C-300968-01	1.47637	1.55619	1.40152	1.47803	0.0773477	0.048294	1.13277	0.945587	0.717413	1.10156	0.921519	0.1932	0.739738	-0.190952	Proviral
hsa-miR-642	MI0003657	GUCCCUCUCCAAAUGUGUCUUG	C-300969-01	1.33713	0.711982	0.567776	0.872295	0.408962	0.61609	-0.302619	1.46089	1.18071	1.267	1.30286	0.14349	0.203137	0.736897
hsa-miR-643	MI0003658	ACUUGUAUGCUAGCUCAGGUAG	C-300970-01	1.15748	1.44685	1.09613	1.23349	0.187308	0.328411	0.553282	0.988142	1.06046	1.19477	1.08112	0.10485	0.734708	0.197379
hsa-miR-644	MI0003659	AGUGUGGCUUUCUUAGAGC	C-300971-01	Tox	Tox	Tox	/	/	/	/	0.0330019	0.055651	0.102618	0.0637571	0.0355092	0.000821538	/		Toxic in Part 1
hsa-miR-645	MI0003660	UCUAGGCUGGUACUGCUGA	C-300972-01	1.07974	1.1513	1.29866	1.17657	0.11163	0.456745	0.418406	0.695747	0.764033	1.14108	0.866954	0.239844	0.574012	-0.323714
hsa-miR-646	MI0003661	AAGCAGCUGCCUCUGAGGC	C-300973-01	Tox	Tox	Tox	/	/	/	/	0.337302	0.175816	0.107979	0.207032	0.117805	0.00157061	/		Toxic in Part 1
hsa-miR-647	MI0003662	GUGGCUGCACUCACUUCCUUC	C-300974-01	Tox	Tox	0.281549	0.281549	/	/	/	0.382316	0.403981	0.188375	0.32489	0.118721	0.00515217	/		Toxic in Part 1
hsa-miR-648	MI0003663	AAGUGUGCAGGGCACUGGU	C-300975-01	Tox	0.460098	Tox	0.460098	/	/	/	1.24426	1.07978	1.35791	1.22732	0.139838	0.339671	/
hsa-miR-649	MI0003664	AAACCUGUGUUGUUCAAGAGUC	C-300976-01	0.860361	Tox	0.841504	0.850933	0.0133333	0.630584	-0.35324	1.94691	1.23872	1.38596	1.52386	0.373693	0.0281672	1.2746		Proviral
hsa-miR-650	MI0003665	AGGAGGCAGCGCUCUCAGGAC	C-300977-01	Tox	Tox	0.362537	0.362537	/	/	/	0.812498	0.73889	0.517859	0.689749	0.153343	0.190813	/
hsa-miR-651	MI0003666	UUUAGGAUAAGCUUGACUUUUG	C-300978-01	0.943254	0.74278	0.820721	0.835585	0.10106	0.514374	-0.389609	1.10301	1.23598	1.14088	1.15996	0.0685103	0.502139	0.389191
hsa-miR-652	MI0003667	AAUGGCGCCACUAGGGUUGUG	C-300979-03	1.54157	1.60618	1.38278	1.51018	0.114962	0.0353397	1.20895	0.988137	0.765809	0.805912	0.853286	0.118493	0.535391	-0.356968	Proviral
hsa-miR-653	MI0003674	GUGUUGAAACAAUCUCUACUG	C-300986-03	1.22446	1.06241	1.10581	1.13089	0.0838856	0.577501	0.310177	1.07562	0.618658	1.01656	0.903612	0.248538	0.683522	-0.234521
hsa-miR-654	MI0003676	UGGUGGGCCGCAGAACAUGUGC	C-300988-01	Tox	Tox	Tox	/	/	/	/	1.66158	0.728894	0.415643	0.935371	0.648121	0.784399	/
hsa-miR-654-3p	MI0003676	UAUGUCUGCUGACCAUCACCUU	C-301134-01	0.736855	0.63263	0.70553	0.691672	0.0534765	0.214468	-0.730636	1.32463	1.1097	1.08615	1.17349	0.131415	0.466529	0.422126
hsa-miR-655	MI0003677	AUAAUACAUGGUUAACCUCUUU	C-300989-01	0.184596	0.171572	0.0582798	0.13815	0.0694751	0.00118996	-2.0423	0.0917447	0.166845	0.265027	0.174539	0.0868972	0.00124388	-2.00842	Antiviral	Antiviral
hsa-miR-656	MI0003678	AAUAUUAUACAGUCAACCUCU	C-300990-01	1.1458	1.09715	1.09867	1.11387	0.0276612	0.626077	0.269835	1.08326	1.41701	1.37149	1.29059	0.180988	0.222082	0.707024
hsa-miR-657	MI0003681	GGCAGGUUCUCACCCUCUCUAGG	C-300992-01	1.69339	1.03794	0.771606	1.16765	0.474386	0.479359	0.397265	2.18575	1.64433	2.05848	1.96285	0.283092	0.000792625	2.3427		Proviral
hsa-miR-658	MI0003682	GGCGGAGGGAAGUAGGUCCGUUGGU	C-300993-01	2.14373	2.01006	1.65796	1.93725	0.250936	0.000855274	2.22097	1.57596	1.3394	1.80534	1.57357	0.232982	0.0164729	1.39554	Proviral	Proviral
hsa-miR-659	MI0003683	CUUGGUUCAGGGAGGGUCCCCA	C-300994-01	0.324908	0.103538	0.795518	0.407988	0.353392	0.0169017	-1.40287	0.291879	0.159173	0.145213	0.198755	0.0809491	0.00147237	-1.9495	Antiviral	Antiviral
hsa-miR-660	MI0003684	UACCCAUUGCAUAUCGGAGUUG	C-300995-01	0.211885	Tox	0.0468421	0.129363	0.116703	0.00451706	-2.06312	0.943103	0.850502	0.873863	0.889156	0.0481574	0.639324	-0.269694	Antiviral
hsa-miR-661	MI0003669	UGCCUGGGUCUCUGGCCUGCGCGU	C-300981-01	Tox	Tox	0.151767	0.151767	/	/	/	0.941123	1.28026	1.35157	1.19098	0.219304	0.422692	/
hsa-miR-662	MI0003670	UCCCACGUUGUGGCCCAGCAG	C-300982-01	1.71915	1.4445	1.27945	1.48103	0.222115	0.0469531	1.13988	1.66309	1.77598	1.94709	1.79539	0.142994	0.00155387	1.93525	Proviral	Proviral
hsa-miR-663	MI0003672	AGGCGGGGCGCCGCGGGACCGC	C-300984-01	0.853176	0.342738	0.397801	0.531238	0.280163	0.0580824	-1.11081	0.218631	0.632314	0.401151	0.417365	0.207317	0.0147204	-1.4176		Antiviral
hsa-miR-663b	MI0006336	GGUGGCCCGGCCGUGCCUGAGG	C-301330-00	0.61169	0.549875	1.00158	0.721047	0.244904	0.262266	-0.661025	1.1635	0.806774	0.819035	0.929769	0.202509	0.766147	-0.170877
hsa-miR-664	MI0006442	UAUUCAUUUAUCCCCAGCCUACA	C-301432-00	1.40354	1.42701	1.26939	1.36665	0.0850374	0.128035	0.868833	0.910404	1.10615	1.07545	1.03067	0.105278	0.89961	0.0746209
hsa-miR-664*	MI0006442	ACUGGCUAGGGAAAAUGAUUGGAU	C-301431-00	0.902692	Tox	1.00814	0.955414	0.0745595	0.895714	-0.105655	1.01697	0.619734	0.676284	0.770998	0.21489	0.333878	-0.557183
hsa-miR-665	MI0005563	ACCAGGAGGCUGAGGCCCCU	C-301246-01	0.874615	1.46753	1.66054	1.33423	0.409567	0.164825	0.792005	1.12802	1.03554	1.16805	1.11054	0.0679669	0.643459	0.26895
hsa-miR-668	MI0003761	UGUCACUCGGCUCGGCCCACUAC	C-301001-01	0.697617	0.626785	1.87997	1.06812	0.703972	0.764661	0.161433	0.889084	1.23881	0.922687	1.01686	0.192945	0.945852	0.0410192
hsa-miR-671	MI0003760	AGGAAGCCCUGGAGGGGCUGGAG	C-301000-03	0.38739	0.780488	0.630261	0.599379	0.19836	0.105626	-0.949338	0.990416	1.13255	0.906295	1.00975	0.114359	0.969724	0.0237295
hsa-miR-671-3p	MI0003760	UCCGGUUCUCAGGGCUCCACC	C-301209-01	0.666791	Tox	Tox	0.666791	/	/	/	0.797735	0.608108	0.878339	0.761394	0.138733	0.314024	/
hsa-miR-675	MI0005416	UGGUGCGGAGAGGGCCCACAGUG	C-301015-03	1.28154	1.27846	0.748287	1.10276	0.306991	0.658753	0.243519	0.957918	1.13981	0.811832	0.969854	0.164316	0.89781	-0.0733472
hsa-miR-675*	MI0005416	CUGUAUGCCCUCACCGCUCA	C-301306-00	1.31437	1.56792	1.13331	1.33853	0.218307	0.159434	0.80221	0.866235	1.34836	0.856767	1.02379	0.281128	0.922628	0.0578777
hsa-miR-7	MI0000263	UGGAAGACUAGUGAUUUUGUUGU	C-300546-07	0.346259	0.459806	0.708683	0.504916	0.185375	0.045307	-1.17318	1.55056	1.52684	1.663	1.58013	0.0727395	0.0153082	1.41151	Antiviral	Proviral
hsa-miR-7	MI0000265	UGGAAGACUAGUGAUUUUGUUGU	C-300548-05	0.574751	0.602384	1.00661	0.727913	0.24175	0.274413	-0.644755	0.998257	1.14955	1.14208	1.09663	0.085275	0.686037	0.235108
hsa-miR-7	MI0000264	UGGAAGACUAGUGAUUUUGUUGU	C-300547-05	1.46043	1.91241	1.74801	1.70695	0.228767	0.00425956	1.67524	1.09492	1.24179	0.952224	1.09631	0.144788	0.687034	0.234332	Proviral
hsa-miR-7-1*	MI0000263	CAACAAAUCACAGUCUGCCAUA	C-301152-01	1.17701	0.835495	0.942612	0.985039	0.174666	0.968709	-0.0354521	1.25674	1.19388	1.25605	1.23556	0.0360953	0.322397	0.573136
hsa-miR-7-2*	MI0000264	CAACAAAUCCCAGUCUACCUAA	C-301037-01	0.906449	0.769788	0.303158	0.659798	0.316328	0.170252	-0.806165	0.61622	0.839226	0.814481	0.756643	0.122237	0.304504	-0.59211
hsa-miR-708	MI0005543	AAGGAGCUUACAAUCUAGCUGGG	C-301238-01	Tox	0.51005	Tox	0.51005	/	/	/	0.47347	0.733462	0.905281	0.704071	0.2174	0.212064	/
hsa-miR-708*	MI0005543	CAACUAGACUGUGAGCUUCUAG	C-301237-01	1.25598	1.08691	1.00636	1.11642	0.127396	0.618713	0.275867	0.864776	0.893103	1.02327	0.92705	0.0845242	0.757394	-0.177494
hsa-miR-720	MI0006654	UCUCGCUGGGGCCUCCA	C-301437-00	1.32202	1.04502	1.03246	1.13317	0.163675	0.571175	0.315557	0.937554	1.02837	0.882587	0.949505	0.0736247	0.830363	-0.122859
hsa-miR-744	MI0005559	UGCGGGGCUAGGGCUAACAGCA	C-301242-01	0.744162	0.671195	0.71198	0.709112	0.036568	0.241988	-0.689307	0.572766	0.907511	0.953748	0.811342	0.207902	0.425767	-0.459023
hsa-miR-744*	MI0005559	CUGUUGCCACUAACCUCAACCU	C-301241-01	0.268346	0.553283	0.524333	0.448654	0.156821	0.0258811	-1.30651	0.634571	0.845662	0.733659	0.737964	0.105612	0.26897	-0.637557	Antiviral
hsa-miR-758	MI0003757	UUUGUGACCUGGUCCACUAACC	C-300999-01	0.33471	0.262946	1.7908	0.796153	0.862139	0.416598	-0.48305	1.2119	0.804467	1.42617	1.14751	0.315812	0.536204	0.358908
hsa-miR-760	MI0005567	CGGCUCUGGGUCUGUGGGGA	C-301251-01	Tox	1.23439	1.01103	1.12271	0.157937	0.669185	0.290775	1.66141	1.25099	0.976312	1.29624	0.344785	0.213296	0.720775
hsa-miR-765	MI0005116	UGGAGGAGAAGGAAGGUGAUG	C-301010-01	Tox	Tox	Tox	/	/	/	/	0.339546	0.413967	0.155186	0.3029	0.133226	0.00402681	/		Toxic in Part 1
hsa-miR-766	MI0003836	ACUCCAGCCCCACAGCCUCAGC	C-301008-01	Tox	Tox	Tox	/	/	/	/	0.560601	0.49729	0.705334	0.587742	0.106645	0.0825459	/
hsa-miR-767-3p	MI0003763	UCUGCUCAUACCCCAUGGUUUCU	C-301003-01	1.6252	0.973664	1.88476	1.49454	0.469389	0.041297	1.17189	0.595278	1.17737	0.649174	0.807275	0.321645	0.41594	-0.468918	Proviral
hsa-miR-767-5p	MI0003763	UGCACCAUGGUUGUCUGAGCAUG	C-301002-01	1.73272	1.47631	1.76822	1.65908	0.159282	0.00721621	1.56181	1.85089	1.26735	1.88802	1.66875	0.348124	0.00561401	1.62713	Proviral	Proviral
hsa-miR-768-3p	MI0005117	UCACAAUGCUGACACUCAAACUGCUGAC	C-301011-01	1.64009	1.206	1.57011	1.47207	0.233065	0.0511213	1.11865	0.761069	0.60707	0.471483	0.613207	0.144891	0.103217	-0.941101
hsa-miR-768-5p	MI0005117	GUUGGAGGAUGAAAGUACGGAGUGAU	C-301012-01	Tox	Tox	Tox	/	/	/	/	0.255102	0.695514	0.177294	0.37597	0.279455	0.00923312	/		Toxic in Part 1
hsa-miR-769-3p	MI0003834	CUGGGAUCUCCGGGGUCUUGGUU	C-301006-01	1.06323	0.890769	1.83467	1.26289	0.502627	0.272569	0.622954	1.24554	1.09907	1.36081	1.23514	0.131176	0.323277	0.572115
hsa-miR-769-5p	MI0003834	UGAGACCUCUGGGUUCUGAGCU	C-301007-01	0.516046	0.249436	1.63856	0.801347	0.737199	0.428691	-0.470743	1.6219	0.934564	1.38215	1.31287	0.348865	0.188693	0.761246
hsa-miR-770-5p	MI0005118	UCCAGUACCACGUGUCAGGGCCA	C-301013-01	0.942442	0.467897	0.389312	0.599884	0.299255	0.106108	-0.948143	1.61624	1.46988	1.32627	1.4708	0.144991	0.0481729	1.14549		Proviral
hsa-miR-801	MI0005202	GAUUGCUCUGCGUGCGGAAUCGAC	C-301014-01	0.327132	0.172984	0.16375	0.221289	0.0917794	0.00226618	-1.84529	0.600475	0.657952	0.408294	0.555574	0.130746	0.0614204	-1.08133	Antiviral
hsa-miR-802	MI0003906	CAGUAACAAAGAUUCAUCCUUGU	C-301009-01	0.269402	0.156786	0.168231	0.19814	0.0619799	0.00183757	-1.90014	0.495309	0.631019	0.515076	0.547135	0.0733151	0.0566911	-1.10186	Antiviral
hsa-miR-873	MI0005564	GCAGGAACUUGUGAGUCUCCU	C-301247-01	1.21692	1.20765	0.939468	1.12135	0.157579	0.604546	0.287549	1.07371	0.941979	1.07223	1.02931	0.0756328	0.904155	0.071308
hsa-miR-874	MI0005532	CUGCCCUGGCCCGAGGGACCGA	C-301223-01	1.01424	1.40404	1.28582	1.2347	0.199866	0.325956	0.556165	0.806763	1.06165	0.897318	0.921911	0.129213	0.740976	-0.189997
hsa-miR-875-3p	MI0005541	CCUGGAAACACUGAGGUUGUG	C-301234-01	0.987858	1.01623	1.18185	1.06198	0.104776	0.783713	0.146873	1.0925	1.01072	1.08497	1.06273	0.0451995	0.793835	0.152627
hsa-miR-875-5p	MI0005541	UAUACCUCAGUUUUAUCAGGUG	C-301233-01	Tox	0.982248	1.07814	1.03019	0.0678068	0.906454	0.0715511	1.191	1.15065	1.1738	1.17182	0.0202474	0.47085	0.418045
hsa-miR-876-3p	MI0005542	UGGUGGUUUACAAAGUAAUUCA	C-301236-01	Tox	0.477882	0.539274	0.508578	0.0434109	0.104224	-1.16451	0.84245	1.08428	0.962063	0.962932	0.120919	0.874756	-0.0901906
hsa-miR-876-5p	MI0005542	UGGAUUUCUUUGUGAAUCACCA	C-301235-01	1.3324	0.86692	1.19777	1.13236	0.239533	0.573439	0.313655	1.2534	1.27891	1.22067	1.25099	0.0291948	0.291645	0.610693
hsa-miR-877	MI0005561	GUAGAGGAGAUGGCGCAGGG	C-301279-01	1.2423	1.39809	1.29557	1.31199	0.0791801	0.194079	0.739302	1.19865	1.14351	1.35618	1.23278	0.110365	0.328164	0.566372
hsa-miR-877*	MI0005561	UCCUCUUCUCCCUCCUCCCAG	C-301280-01	0.782319	0.557025	0.729209	0.689518	0.117775	0.211243	-0.73574	1.06086	0.88494	1.02834	0.991377	0.0936007	0.969947	-0.0209795
hsa-miR-885-3p	MI0005560	AGGCAGCGGGGUGUAGUGGAUA	C-301244-01	0.304794	0.722769	Tox	0.513782	0.295552	0.108001	-1.15218	1.05898	0.83836	0.993094	0.963478	0.113253	0.876571	-0.088861
hsa-miR-885-5p	MI0005560	UCCAUUACACUACCCUGCCUCU	C-301243-01	0.789864	0.626696	0.813311	0.743291	0.101652	0.302952	-0.608316	0.968658	0.939638	0.89171	0.933335	0.038859	0.777629	-0.162201
hsa-miR-886-3p	MI0005527	CGCGGGUGCUUACUGACCCUU	C-301215-01	0.456525	0.31056	0.512159	0.426415	0.104118	0.0205262	-1.35921	1.00309	1.124	1.01413	1.04707	0.0668456	0.845141	0.114533	Antiviral
hsa-miR-886-5p	MI0005527	CGGGUCGGAGUUAGCUCAAGCGG	C-301216-01	1.54267	1.35667	1.55392	1.48442	0.110779	0.0454384	1.14791	1.09153	1.24517	0.90069	1.07913	0.172572	0.741064	0.192524	Proviral
hsa-miR-887	MI0005562	GUGAACGGGCGCCAUCCCGAGG	C-301245-01	1.42373	1.07052	1.12041	1.20489	0.191159	0.389678	0.485517	1.54915	1.28786	1.4131	1.4167	0.13068	0.0800799	1.01388
hsa-miR-888	MI0005537	UACUCAAAAAGCUGUCAGUCA	C-301228-01	0.986131	1.19324	1.48917	1.22284	0.252821	0.350463	0.528069	1.18891	1.36414	1.19471	1.24926	0.0995363	0.295017	0.606461
hsa-miR-888*	MI0005537	GACUGACACCUCUUUGGGUGAA	C-301227-01	Tox	0.814061	Tox	0.814061	/	/	/	1.14238	0.936626	0.854618	0.977874	0.148248	0.924621	/
hsa-miR-889	MI0005540	UUAAUAUCGGACAACCAUUGU	C-301232-01	0.570426	0.932902	0.889394	0.797574	0.197915	0.419235	-0.479682	0.657445	1.21079	0.993439	0.953892	0.278785	0.844838	-0.112185
hsa-miR-890	MI0005533	UACUUGGAAAGGCAUCAGUUG	C-301224-01	Tox	Tox	1.22013	1.22013	/	/	/	0.710848	0.92819	0.971568	0.870202	0.139699	0.583344	/
hsa-miR-891a	MI0005524	UGCAACGAACCUGAGCCACUGA	C-301213-01	1.1117	0.921873	1.14172	1.05843	0.119212	0.79492	0.138462	0.91936	1.18981	1.02094	1.04337	0.136614	0.857386	0.105523
hsa-miR-891b	MI0005534	UGCAACUUACCUGAGUCAUUGA	C-301225-01	0.490009	Tox	Tox	0.490009	/	/	/	0.398561	0.770036	0.586361	0.584986	0.185741	0.080543	/
hsa-miR-892a	MI0005528	CACUGUGUCCUUUCUGCGUAG	C-301217-01	0.777786	0.788308	0.611037	0.72571	0.0994496	0.270423	-0.649976	1.35044	1.42379	1.03942	1.27122	0.20406	0.254489	0.659892
hsa-miR-892b	MI0005538	CACUGGCUCCUUUCUGGGUAGA	C-301229-01	Tox	Tox	Tox	/	/	/	/	1.20224	1.16163	0.859758	1.07454	0.187114	0.755715	/
hsa-miR-9	MI0000466	UCUUUGGUUAUCUAGCUGUAUGA	C-300618-05	0.870725	Tox	0.906297	0.888511	0.0251531	0.722513	-0.264192	1.62467	1.40946	1.55312	1.52909	0.1096	0.0266227	1.28732		Proviral
hsa-miR-9	MI0000468	UCUUUGGUUAUCUAGCUGUAUGA	C-300620-03	1.00484	1.19181	1.56511	1.25392	0.285256	0.288749	0.601704	1.30671	1.43171	1.00895	1.24912	0.217183	0.295311	0.606139
hsa-miR-9	MI0000467	UCUUUGGUUAUCUAGCUGUAUGA	C-300619-03	1.68949	1.38145	1.57367	1.5482	0.155592	0.0240258	1.29906	1.15673	1.18004	1.22941	1.18873	0.0371123	0.428166	0.45919	Proviral
hsa-miR-9*	MI0000466	AUAAAGCUAGAUAACCGAAAGU	C-300621-07	0.556182	1.0112	0.687925	0.751768	0.234129	0.319581	-0.588228	1.10459	1.27199	1.15557	1.17738	0.0858082	0.456554	0.431586
hsa-miR-9*	MI0000468	AUAAAGCUAGAUAACCGAAAGU	C-300623-05	Tox	0.83433	0.761194	0.797762	0.0517149	0.509986	-0.479237	0.94997	0.98428	1.2831	1.07245	0.183235	0.762423	0.176281
hsa-miR-9*	MI0000467	AUAAAGCUAGAUAACCGAAAGU	C-300622-05	Tox	Tox	Tox	/	/	/	/	0.848295	1.07241	1.09127	1.00399	0.135169	0.989095	/
hsa-miR-92	MI0000093	UAUUGCACUUGUCCCGGCCUGU	C-300510-05	1.36803	1.12098	1.29899	1.26267	0.127464	0.272719	0.622431	0.601046	0.51508	0.481067	0.532398	0.0618356	0.0491778	-1.13772		Antiviral
hsa-miR-92	MI0000094	UAUUGCACUUGUCCCGGCCUGU	C-300511-07	1.30642	0.895975	1.34398	1.18212	0.248523	0.443138	0.431575	0.879324	0.757472	0.781429	0.806075	0.0645561	0.412955	-0.471837
hsa-miR-920	MI0005712	GGGGAGCUGUGGAAGCAGUA	C-301255-01	1.34882	1.30031	1.28729	1.31214	0.0324241	0.193856	0.739671	1.03359	1.38162	1.13308	1.18276	0.179257	0.442982	0.444682
hsa-miR-921	MI0005713	CUAGUGAGGGACAGAACCAGGAUUC	C-301256-01	1.16268	1.26257	Tox	1.21263	0.0706372	0.46648	0.503852	0.921498	1.07862	1.03184	1.01065	0.0806749	0.966697	0.0259202
hsa-miR-922	MI0005714	GCAGCAGAGAAUAGGACUACGUC	C-301257-01	1.0248	1.3239	0.745589	1.03143	0.28921	0.881424	0.0744751	0.929101	1.28078	1.01326	1.07438	0.183634	0.756236	0.180971
hsa-miR-923	MI0005715	GUCAGCGGAGGAAAAGAAACU	C-301258-01	0.947832	0.981725	1.11688	1.01548	0.0894386	0.933233	0.0366841	1.19451	0.823751	0.874003	0.964087	0.201125	0.878601	-0.0873804
hsa-miR-924	MI0005716	AGAGUCUUGUGAUGUCUUGC	C-301259-01	0.951837	1.22806	1.30722	1.16237	0.186575	0.492704	0.384769	1.39747	1.19588	1.42034	1.3379	0.12352	0.155644	0.82213
hsa-miR-92a-1*	MI0000093	AGGUUGGGAUCGGUUGCAAUGCU	C-301030-01	0.938085	1.27361	Tox	1.10585	0.23725	0.710781	0.250819	0.445141	0.426693	1.76418	0.878672	0.766929	0.608501	-0.295203
hsa-miR-92a-2*	MI0000094	GGGUGGGGAUUUGUUGCAUUAC	C-301137-01	Tox	1.39544	1.34861	1.37202	0.0331112	0.207276	0.881573	1.28936	1.34834	1.69696	1.44488	0.220283	0.0617885	1.08244
hsa-miR-92b	MI0003560	UAUUGCACUCGUCCCGGCCUCC	C-300872-03	1.11712	1.40597	1.34611	1.28973	0.152451	0.227219	0.686569	0.85787	0.921968	0.611339	0.797059	0.164	0.391646	-0.493773
hsa-miR-92b*	MI0003560	AGGGACGGGACGCGGUGCAGUG	C-301110-01	1.08679	1.08019	Tox	1.08349	0.00467113	0.767242	0.197847	0.566409	0.752982	0.536975	0.618789	0.117143	0.108255	-0.927522
hsa-miR-93	MI0000095	CAAAGUGCUGUUCGUGCAGGUAG	C-300512-07	0.87617	Tox	0.697291	0.78673	0.126487	0.486576	-0.505379	0.912811	1.07739	0.856304	0.948835	0.114862	0.828164	-0.124489
hsa-miR-93*	MI0000095	ACUGCUGAGCUAGCACUUCCCG	C-301207-01	0.643995	Tox	0.521812	0.582904	0.0863969	0.168509	-0.98838	0.624198	0.576971	0.793633	0.664934	0.11393	0.157812	-0.815246
hsa-miR-933	MI0005755	UGUGCGCAGGGAGACCUCUCCC	C-301262-01	Tox	0.352722	0.538556	0.445639	0.131404	0.0666879	-1.31365	0.719858	0.920164	0.767774	0.802598	0.104595	0.404656	-0.480296
hsa-miR-934	MI0005756	UGUCUACUACUGGAGACACUGG	C-301263-01	0.623283	1.22901	0.750193	0.867495	0.319445	0.602267	-0.313994	0.769163	1.03295	0.565627	0.789247	0.234307	0.373743	-0.512782
hsa-miR-935	MI0005757	CCAGUUACCGCUUCCGCUACCGC	C-301264-01	0.913344	1.15497	Tox	1.03416	0.170853	0.895955	0.0809365	1.21988	1.21331	1.14447	1.19255	0.0417701	0.418834	0.468497
hsa-miR-936	MI0005758	ACAGUAGAGGGAGGAAUCGCAG	C-301265-01	0.872657	1.19667	0.692116	0.920481	0.255654	0.761155	-0.188434	0.947378	0.984946	0.87045	0.934258	0.0583648	0.780615	-0.159956
hsa-miR-937	MI0005759	AUCCGCGCUCUGACUCUCUGCC	C-301266-01	0.759796	1.11945	1.01667	0.965306	0.185247	0.904354	-0.0822139	1.05876	1.22358	0.865085	1.04914	0.179443	0.838322	0.119571
hsa-miR-938	MI0005760	UGCCCUUAAAGGUGAACCCAGU	C-301267-01	0.630947	1.20256	1.06064	0.964714	0.297633	0.902442	-0.0836171	0.90323	1.19005	1.06252	1.05193	0.143703	0.829137	0.12636
hsa-miR-939	MI0005761	UGGGGAGCUGAGGCUCUGGGGGUG	C-301268-01	1.30453	0.79635	1.03818	1.04635	0.254187	0.833382	0.109837	0.870459	0.850103	0.4213	0.713954	0.25365	0.227698	-0.695976
hsa-miR-940	MI0005762	AAGGCAGGGCCCCCGCUCCCC	C-301269-01	0.426957	0.718936	0.664222	0.603372	0.15521	0.109167	-0.939878	1.15661	1.09766	1.12612	1.1268	0.0294783	0.595145	0.308507
hsa-miR-941	MI0005763	CACCCGGCUGUGUGCACAUGUGC	C-301270-01	0.475973	0.667703	0.65668	0.600119	0.107655	0.106257	-0.947585	0.923077	0.694715	1.0869	0.901563	0.196974	0.67718	-0.239505
hsa-miR-941	MI0005766	CACCCGGCUGUGUGCACAUGUGC	C-301273-01	0.533864	Tox	0.418231	0.476048	0.0817645	0.0831189	-1.24159	1.05614	0.927916	1.26542	1.08316	0.170364	0.728262	0.202332
hsa-miR-941	MI0005765	CACCCGGCUGUGUGCACAUGUGC	C-301272-01	0.369998	0.558559	0.564441	0.497666	0.110603	0.042238	-1.19037	1.13214	1.12102	0.963668	1.07228	0.0942234	0.762969	0.175859	Antiviral
hsa-miR-941	MI0005764	CACCCGGCUGUGUGCACAUGUGC	C-301271-01	0.499127	0.584842	0.484826	0.522932	0.0540905	0.0537254	-1.13049	1.23589	0.469687	1.18209	0.962555	0.427683	0.87355	-0.0911058
hsa-miR-942	MI0005767	UCUUCUCUGUUUUGGCCAUGUG	C-301274-01	1.1446	Tox	1.22129	1.18295	0.0542247	0.529413	0.433519	0.966133	0.592207	1.18444	0.914261	0.299506	0.716788	-0.20861
hsa-miR-943	MI0005768	CUGACUGUUGCCGUCCUCCAG	C-301275-01	0.798617	Tox	0.925358	0.861987	0.0896192	0.657119	-0.327044	0.629434	0.901916	0.653903	0.728418	0.150751	0.251971	-0.660784
hsa-miR-944	MI0005769	AAAUUAUUGUACAUCGGAUGAG	C-301276-01	0.907619	0.695762	1.00668	0.870019	0.158831	0.609435	-0.308011	0.697367	0.772752	0.625871	0.698663	0.0734488	0.203816	-0.733179
hsa-miR-95	MI0000097	UUCAACGGGUAUUUAUUGAGCA	C-300513-05	1.66452	1.21722	1.73147	1.53774	0.279587	0.0267822	1.27426	1.44452	1.04162	1.50773	1.33129	0.252847	0.163926	0.806055	Proviral
hsa-miR-96	MI0000098	UUUGGCACUAGCACAUUUUUGCU	C-300514-07	0.80264	0.61872	0.761387	0.727582	0.0965075	0.273768	-0.645539	1.00289	1.03928	0.906987	0.983052	0.0683408	0.941977	-0.0412371
hsa-miR-96*	MI0000098	AAUCAUGUGCAGUGCCAAUAUG	C-301206-01	1.07795	0.710579	0.995669	0.928065	0.192789	0.784943	-0.170462	1.24766	1.14675	1.00023	1.13155	0.124411	0.58136	0.320066
hsa-miR-98	MI0000100	UGAGGUAGUAAGUUGUAUUGUU	C-300515-05	0.0904319	Tox	0.129372	0.109902	0.027535	0.00380409	-2.10924	0.207504	0.639198	0.182738	0.343147	0.256687	0.00634587	-1.59818	Antiviral	Antiviral
hsa-miR-99a	MI0000101	AACCCGUAGAUCCGAUCUUGUG	C-300516-03	0.827292	0.325821	0.405958	0.519691	0.269387	0.0521517	-1.13817	Tox	1.0688	Tox	1.0688	/	/	0.167401
hsa-miR-99a*	MI0000101	CAAGCUCGCUUCUAUGGGUCUG	C-301031-01	0.781576	1.04255	0.676572	0.833564	0.188444	0.509069	-0.394397	1.33904	1.52062	1.37382	1.41116	0.0963776	0.0841591	1.00038
hsa-miR-99b	MI0000746	CACCCGUAGAACCGACCUUGCG	C-300658-03	0.611634	0.00804226	0.0806117	0.233429	0.329539	0.00255233	-1.81652	0.04429	0.116069	0.119039	0.0931325	0.0423248	0.000874284	-2.20649	Antiviral	Antiviral
hsa-miR-99b*	MI0000746	CAAGCUCGUGUCUGUGGGUCCG	C-301075-01	0.965087	1.21005	1.15245	1.1092	0.128081	0.63973	0.258759	1.94079	1.44209	1.83577	1.73955	0.262904	0.00259063	1.79939		Proviral
* Relative values: Ratios that compare each well in percentage of HCV core-positive cells to the average of mimic control wells that is set as 1.
Assays were performed in triplicate samples (Wells 1-3); Z scores were calculated for miRNA mimics, part-one and part-two datasets independently. Z scores <-1 (Antiviral) or >1 (Proviral) are shown in blue or red, respectively, and are highlighted in pink; P values <0.05 are shown in bold font and highlighted in pink.
Tox: Viable cell number decreased by >50% from the plate mean.
Proviral or antiviral miRNA hits in either part-one or part-two or both stages are indicated in the far right columns.

## Sheet: Mimic screen hits (276)
Mature Sanger ID	Gene Accession	Mature Sequence	Mimic Screen Primary Hits
			Part 1	Part 2
hsa-let-7a	MI0000060	UGAGGUAGUAGGUUGUAUAGUU	Antiviral	Antiviral
hsa-let-7b	MI0000063	UGAGGUAGUAGGUUGUGUGGUU	Antiviral	Antiviral
hsa-let-7c	MI0000064	UGAGGUAGUAGGUUGUAUGGUU	Antiviral	Antiviral
hsa-let-7c*	MI0000064	UAGAGUUACACCCUGGGAGUUA		Proviral
hsa-let-7e	MI0000066	UGAGGUAGGAGGUUGUAUAGUU	Antiviral	Antiviral
hsa-let-7f	MI0000067	UGAGGUAGUAGAUUGUAUAGUU	Antiviral	Antiviral
hsa-let-7f-2*	MI0000068	CUAUACAGUCUACUGUCUUUCC		Proviral
hsa-let-7g	MI0000433	UGAGGUAGUAGUUUGUACAGUU		Antiviral
hsa-let-7i	MI0000434	UGAGGUAGUAGUUUGUGCUGUU	Antiviral	Antiviral
hsa-miR-100	MI0000102	AACCCGUAGAUCCGAACUUGUG	Antiviral
hsa-miR-10a	MI0000266	UACCCUGUAGAUCCGAAUUUGUG		Proviral
hsa-miR-10b*	MI0000267	ACAGAUUCGAUUCUAGGGGAAU		Proviral
hsa-miR-122*	MI0000442	AACGCCAUUAUCACACUAAAUA	Proviral
hsa-miR-122a	MI0000442	UGGAGUGUGACAAUGGUGUUUG	Proviral
hsa-miR-124*	MI0000444	CGUGUUCACAGCGGACCUUGAU	Antiviral
hsa-miR-1246	MI0006381	AAUGGAUUUUUGGAGCAGG		Proviral
hsa-miR-124a	MI0000445	UAAGGCACGCGGUGAAUGCC	Proviral
hsa-miR-125a	MI0000469	UCCCUGAGACCCUUUAACCUGUGA		Proviral
hsa-miR-125b	MI0000446	UCCCUGAGACCCUAACUUGUGA		Proviral
hsa-miR-125b-2*	MI0000470	UCACAAGUCAGGCUCUUGGGAC	Antiviral
hsa-miR-1264	MI0003758	CAAGUCUUAUUUGAGCACCUGUU	Antiviral
hsa-miR-127	MI0000472	UCGGAUCCGUCUGAGCUUGGCU		Proviral
hsa-miR-128	MI0000727	UCACAGUGAACCGGUCUCUUU	Antiviral
hsa-miR-128a	MI0000447	UCACAGUGAACCGGUCUCUUU	Antiviral
hsa-miR-129	MI0000252	CUUUUUGCGGUCUGGGCUUGC		Proviral
hsa-miR-129*	MI0000252	AAGCCCUUACCCCAAAAAGUAU		Proviral
hsa-miR-130a	MI0000448	CAGUGCAAUGUUAAAAGGGCAU	Antiviral	Antiviral
hsa-miR-130b	MI0000748	CAGUGCAAUGAUGAAAGGGCAU	Antiviral	Antiviral
hsa-miR-132	MI0000449	UAACAGUCUACAGCCAUGGUCG	Antiviral
hsa-miR-132*	MI0000449	ACCGUGGCUUUCGAUUGUUACU		Proviral
hsa-miR-133b	MI0000822	UUUGGUCCCCUUCAACCAGCUA		Antiviral
hsa-miR-135a	MI0000452	UAUGGCUUUUUAUUCCUAUGUGA	Proviral
hsa-miR-135a*	MI0000452	UAUAGGGAUUGGAGCCGUGGCG	Antiviral	Antiviral
hsa-miR-136	MI0000475	ACUCCAUUUGUUUUGAUGAUGGA	Proviral
hsa-miR-137	MI0000454	UUAUUGCUUAAGAAUACGCGUAG	Antiviral
hsa-miR-138	MI0000455	AGCUGGUGUUGUGAAUCAGGCCG	Antiviral	Antiviral
hsa-miR-138-1*	MI0000476	GCUACUUCACAACACCAGGGCC		Proviral
hsa-miR-138-2*	MI0000455	GCUAUUUCACGACACCAGGGUU	Proviral	Proviral
hsa-miR-139	MI0000261	UCUACAGUGCACGUGUCUCCAG		Proviral
hsa-miR-140-3p	MI0000456	UACCACAGGGUAGAACCACGG		Proviral
hsa-miR-141	MI0000457	UAACACUGUCUGGUAAAGAUGG		Antiviral
hsa-miR-143*	MI0000459	GGUGCAGUGCUGCAUCUCUGGU	Antiviral
hsa-miR-146a	MI0000477	UGAGAACUGAAUUCCAUGGGUU		Proviral
hsa-miR-146a*	MI0000477	CCUCUGAAAUUCAGUUCUUCAG	Proviral
hsa-miR-146b	MI0003129	UGAGAACUGAAUUCCAUAGGCU	Proviral	Proviral
hsa-miR-146b-3p	MI0003129	UGCCCUGUGGACUCAGUUCUGG		Proviral
hsa-miR-147	MI0000262	GUGUGUGGAAAUGCUUCUGC	Proviral	Antiviral
hsa-miR-1471	MI0007076	GCCCGCGUGUGGAGCCAGGUGU	Proviral
hsa-miR-148a	MI0000253	UCAGUGCACUACAGAACUUUGU	Antiviral	Antiviral
hsa-miR-148b	MI0000811	UCAGUGCAUCACAGAACUUUGU		Antiviral
hsa-miR-148b*	MI0000811	AAGUUCUGUUAUACACUCAGGC	Antiviral
hsa-miR-149	MI0000478	UCUGGCUCCGUGUCUUCACUCCC	Proviral
hsa-miR-150	MI0000479	UCUCCCAACCCUUGUACCAGUG		Proviral
hsa-miR-150*	MI0000479	CUGGUACAGGCCUGGGGGACAG	Proviral
hsa-miR-151-5p	MI0000809	UCGAGGAGCUCACAGUCUAGU	Proviral
hsa-miR-154	MI0000480	UAGGUUAUCCGUGUUGCCUUCG	Antiviral	Antiviral
hsa-miR-17-3p	MI0000071	ACUGCAGUGAAGGCACUUGUAG	Antiviral	Antiviral
hsa-miR-17-5p	MI0000071	CAAAGUGCUUACAGUGCAGGUAG		Proviral
hsa-miR-181a	MI0000289	AACAUUCAACGCUGUCGGUGAGU	Antiviral	Antiviral
hsa-miR-181a-2*	MI0000269	ACCACUGACCGUUGACUGUACC		Proviral
hsa-miR-181c	MI0000271	AACAUUCAACCUGUCGGUGAGU	Antiviral	Antiviral
hsa-miR-181d	MI0003139	AACAUUCAUUGUUGUCGGUGGGU	Antiviral
hsa-miR-185	MI0000482	UGGAGAGAAAGGCAGUUCCUGA	Antiviral
hsa-miR-187*	MI0000274	GGCUACAACACAGGACCCGGGC	Proviral
hsa-miR-18a	MI0000072	UAAGGUGCAUCUAGUGCAGAUAG		Proviral
hsa-miR-18b	MI0001518	UAAGGUGCAUCUAGUGCAGUUAG		Proviral
hsa-miR-190	MI0000486	UGAUAUGUUUGAUAUAUUAGGU		Antiviral
hsa-miR-191*	MI0000465	GCUGCGCUUGGAUUUCGUCCCC	Proviral
hsa-miR-192	MI0000234	CUGACCUAUGAAUUGACAGCC	Antiviral
hsa-miR-196a	MI0000279	UAGGUAGUUUCAUGUUGUUGGG	Antiviral
hsa-miR-198	MI0000240	GGUCCAGAGGGGAGAUAGGUUC	Proviral
hsa-miR-199a	MI0000242	CCCAGUGUUCAGACUACCUGUUC		Antiviral
hsa-miR-19a*	MI0000073	AGUUUUGCAUAGUUGCACUACA		Antiviral
hsa-miR-19b	MI0000074	UGUGCAAAUCCAUGCAAAACUGA	Antiviral
hsa-miR-200a*	MI0000737	CAUCUUACCGGACAGUGCUGGA	Antiviral
hsa-miR-200b	MI0000342	UAAUACUGCCUGGUAAUGAUGA	Antiviral	Antiviral
hsa-miR-200c	MI0000650	UAAUACUGCCGGGUAAUGAUGGA	Antiviral	Antiviral
hsa-miR-203	MI0000283	GUGAAAUGUUUAGGACCACUAG		Antiviral
hsa-miR-205	MI0000285	UCCUUCAUUCCACCGGAGUCUG	Proviral
hsa-miR-208	MI0000251	AUAAGACGAGCAAAAAGCUUGU	Antiviral	Antiviral
hsa-miR-20a*	MI0000076	ACUGCAUUAUGAGCACUUAAAG		Antiviral
hsa-miR-212	MI0000288	UAACAGUCUCCAGUCACGGCC	Antiviral
hsa-miR-213	MI0000289	ACCAUCGACCGUUGAUUGUACC	Proviral
hsa-miR-218	MI0000295	UUGUGCUUGAUCUAACCAUGU		Proviral
hsa-miR-218-1*	MI0000294	AUGGUUCCGUCAAGCACCAUGG		Proviral
hsa-miR-218-2*	MI0000295	CAUGGUUCUGUCAAGCACCGCG	Antiviral
hsa-miR-219	MI0000740	UGAUUGUCCAAACGCAAUUCU		Antiviral
hsa-miR-219-1-3p	MI0000296	AGAGUUGAGUCUGGACGUCCCG	Antiviral
hsa-miR-22*	MI0000078	AGUUCUUCAGUGGCAAGCUUUA	Antiviral
hsa-miR-220	MI0000297	CCACACCGUAUCUGACACUUU	Proviral
hsa-miR-23a*	MI0000079	GGGGUUCCUGGGGAUGGGAUUU	Proviral
hsa-miR-25	MI0000082	CAUUGCACUUGUCUCGGUCUGA		Antiviral
hsa-miR-26a	MI0000750	UUCAAGUAAUCCAGGAUAGGCU	Antiviral
hsa-miR-26a-2*	MI0000750	CCUAUUCUUGAUUACUUGUUUC	Proviral
hsa-miR-27a	MI0000085	UUCACAGUGGCUAAGUUCCGC	Antiviral
hsa-miR-27b	MI0000440	UUCACAGUGGCUAAGUUCUGC	Antiviral	Antiviral
hsa-miR-299-3p	MI0000744	UAUGUGGGAUGGUAAACCGCUU	Antiviral
hsa-miR-299-5p	MI0000744	UGGUUUACCGUCCCACAUACAU	Antiviral	Antiviral
hsa-miR-29a	MI0000087	UAGCACCAUCUGAAAUCGGUUA	Antiviral	Antiviral
hsa-miR-29a*	MI0000087	ACUGAUUUCUUUUGGUGUUCAG	Proviral
hsa-miR-29b	MI0000105	UAGCACCAUUUGAAAUCAGUGUU	Proviral
hsa-miR-301	MI0000745	CAGUGCAAUAGUAUUGUCAAAGC		Antiviral
hsa-miR-302a	MI0000738	UAAGUGCUUCCAUGUUUUGGUGA	Antiviral	Antiviral
hsa-miR-302b	MI0000772	UAAGUGCUUCCAUGUUUUAGUAG		Antiviral
hsa-miR-302c	MI0000773	UAAGUGCUUCCAUGUUUCAGUGG		Antiviral
hsa-miR-302c*	MI0000773	UUUAACAUGGGGGUACCUGCUG	Proviral
hsa-miR-302d	MI0000774	UAAGUGCUUCCAUGUUUGAGUGU	Antiviral	Antiviral
hsa-miR-302e	MI0006417	UAAGUGCUUCCAUGCUU		Antiviral
hsa-miR-30a-5p	MI0000088	UGUAAACAUCCUCGACUGGAAG		Antiviral
hsa-miR-30b	MI0000441	UGUAAACAUCCUACACUCAGCU		Antiviral
hsa-miR-30c	MI0000254	UGUAAACAUCCUACACUCUCAGC	Proviral	Antiviral
hsa-miR-30d	MI0000255	UGUAAACAUCCCCGACUGGAAG		Antiviral
hsa-miR-30e-3p	MI0000749	CUUUCAGUCGGAUGUUUACAGC	Proviral
hsa-miR-324-5p	MI0000813	CGCAUCCCCUAGGGCAUUGGUGU	Antiviral
hsa-miR-331	MI0000812	GCCCCUGGGCCUAUCCUAGAA	Proviral
hsa-miR-335	MI0000816	UCAAGAGCAAUAACGAAAAAUGU	Proviral
hsa-miR-337-5p	MI0000806	GAACGGCUUCAUACAGGAGUU	Proviral	Proviral
hsa-miR-338-5p	MI0000814	AACAAUAUCCUGGUGCUGAGUG		Proviral
hsa-miR-33b*	MI0003646	CAGUGCCUCGGCAGUGCAGCCC		Proviral
hsa-miR-34a*	MI0000268	CAAUCAGCAAGUAUACUGCCCU	Antiviral
hsa-miR-34b	MI0000742	CAAUCACUAACUCCACUGCCAU	Proviral
hsa-miR-363	MI0000764	AAUUGCACGGUAUCCAUCUGUA		Antiviral
hsa-miR-365	MI0000767	UAAUGCCCCUAAAAAUCCUUAU		Proviral
hsa-miR-367	MI0000775	AAUUGCACUUUAGCAAUGGUGA		Antiviral
hsa-miR-369-3p	MI0000777	AAUAAUACAUGGUUGAUCUUU	Proviral
hsa-miR-370	MI0000778	GCCUGCUGGGGUGGAACCUGGU	Proviral
hsa-miR-371-5p	MI0000779	ACUCAAACUGUGGGGGCACU		Antiviral
hsa-miR-372	MI0000780	AAAGUGCUGCGACAUUUGAGCGU	Antiviral	Antiviral
hsa-miR-373	MI0000781	GAAGUGCUUCGAUUUUGGGGUGU	Antiviral	Antiviral
hsa-miR-374	MI0000782	UUAUAAUACAACCUGAUAAGUG	Proviral	Proviral
hsa-miR-376a	MI0003529	AUCAUAGAGGAAAAUCCACGU		Proviral
hsa-miR-376a*	MI0000784	GUAGAUUCUCCUUCUAUGAGUA	Antiviral	Proviral
hsa-miR-376b	MI0002466	AUCAUAGAGGAAAAUCCAUGUU		Proviral
hsa-miR-377	MI0000785	AUCACACAAAGGCAACUUUUGU	Proviral
hsa-miR-377*	MI0000785	AGAGGUUGCCCUUGGUGAAUUC	Antiviral	Proviral
hsa-miR-379*	MI0000787	UAUGUAACAUGGUCCACUAACU		Proviral
hsa-miR-380-5p	MI0000788	UGGUUGACCAUAGAACAUGCGC	Antiviral
hsa-miR-381	MI0000789	UAUACAAGGGCAAGCUCUCUGU	Proviral
hsa-miR-382	MI0000790	GAAGUUGUUCGUGGUGGAUUCG	Antiviral
hsa-miR-384	MI0001145	AUUCCUAGAAAUUGUUCAUA	Proviral	Proviral
hsa-miR-411	MI0003675	UAGUAGACCGUAUAGCGUACG	Antiviral
hsa-miR-411*	MI0003675	UAUGUAACACGGUCCACUAACC		Proviral
hsa-miR-429	MI0001641	UAAUACUGUCUGGUAAAACCGU	Antiviral	Antiviral
hsa-miR-431	MI0001721	UGUCUUGCAGGCCGUCAUGCA	Antiviral
hsa-miR-431*	MI0001721	CAGGUCGUCUUGCAGGGCUUCU		Proviral
hsa-miR-432*	MI0003133	CUGGAUGGCUCCUCCAUGUCU	Proviral
hsa-miR-433	MI0001723	AUCAUGAUGGGCUCCUCGGUGU	Antiviral
hsa-miR-454-3p	MI0003820	UAGUGCAAUAUUGCUUAUAGGGU	Antiviral
hsa-miR-455	MI0003513	UAUGUGCCUUUGGACUACAUCG	Proviral	Proviral
hsa-miR-485-3p	MI0002469	GUCAUACACGGCUCUCCUCUCU	Antiviral
hsa-miR-485-5p	MI0002469	AGAGGCUGGCCGUGAUGAAUUC		Antiviral
hsa-miR-487b	MI0003530	AAUCGUACAGGGUCAUCCACUU		Proviral
hsa-miR-490	MI0003125	CAACCUGGAGGACUCCAUGCUG		Proviral
hsa-miR-490-5p	MI0003125	CCAUGGAUCUCCAGGUGGGU	Proviral
hsa-miR-500*	MI0003184	AUGCACCUGGGCAAGGAUUCUG	Proviral	Proviral
hsa-miR-501	MI0003185	AAUCCUUUGUCCCUGGGUGAGA	Proviral
hsa-miR-501-3p	MI0003185	AAUGCACCCGGGCAAGGAUUCU	Proviral	Proviral
hsa-miR-502	MI0003186	AUCCUUGCUAUCUGGGUGCUA	Proviral
hsa-miR-502-3p	MI0003186	AAUGCACCUGGGCAAGGAUUCA		Proviral
hsa-miR-503	MI0003188	UAGCAGCGGGAACAGUUCUGCAG	Proviral
hsa-miR-507	MI0003194	UUUUGCACCUUUUGGAGUGAA		Antiviral
hsa-miR-508	MI0003195	UGAUUGUAGCCUUUUGGAGUAGA		Antiviral
hsa-miR-508-5p	MI0003195	UACUCCAGAGGGCGUCACUCAUG		Proviral
hsa-miR-509-3p	MI0005717	UGAUUGGUACGUCUGUGGGUAG	Antiviral
hsa-miR-511	MI0003127	GUGUCUUUUGCUCUGCAGUCA	Proviral
hsa-miR-512-5p	MI0003141	CACUCAGCCUUGAGGGCACUUUC	Proviral	Proviral
hsa-miR-514	MI0003198	AUUGACACUUCUGUGAGUAGA	Proviral
hsa-miR-515-5p	MI0003147	UUCUCCAAAAGAAAGCACUUUCUG		Proviral
hsa-miR-516-3p	MI0003181	UGCUUCCUUUCAGAGGGU		Proviral
hsa-miR-516a-5p	MI0003180	UUCUCGAGGAAAGAAGCACUUUC	Proviral	Proviral
hsa-miR-517*	MI0003165	CCUCUAGAUGGAAGCACUGUCU	Proviral
hsa-miR-517a	MI0003161	AUCGUGCAUCCCUUUAGAGUGU		Antiviral
hsa-miR-517b	MI0003165	UCGUGCAUCCCUUUAGAGUGUU	Antiviral
hsa-miR-518a-5p	MI0003173	CUGCAAAGGGAAGCCCUUUC	Antiviral
hsa-miR-518b	MI0003156	CAAAGCGCUCCCCUUUAGAGGU	Antiviral
hsa-miR-518d	MI0003171	CAAAGCGCUUCCCUUUGGAGC	Antiviral
hsa-miR-519a	MI0003182	AAAGUGCAUCCUUUUAGAGUGU	Antiviral	Antiviral
hsa-miR-519b	MI0003151	AAAGUGCAUCCUUUUAGAGGUU	Antiviral	Antiviral
hsa-miR-519c	MI0003148	AAAGUGCAUCUUUUUAGAGGAU	Antiviral	Antiviral
hsa-miR-520a	MI0003149	AAAGUGCUUCCCUUUGGACUGU	Antiviral	Antiviral
hsa-miR-520b	MI0003155	AAAGUGCUUCCUUUUAGAGGG	Antiviral	Antiviral
hsa-miR-520c	MI0003158	AAAGUGCUUCCUUUUAGAGGGU	Antiviral	Antiviral
hsa-miR-520c-5p	MI0003158	CUCUAGAGGGAAGCACUUUCUG	Proviral
hsa-miR-520d	MI0003164	AAAGUGCUUCUCUUUGGUGGGU		Antiviral
hsa-miR-520e	MI0003143	AAAGUGCUUCCUUUUUGAGGG	Antiviral	Antiviral
hsa-miR-520f	MI0003146	AAGUGCUUCCUUUUAGAGGGUU		Antiviral
hsa-miR-520g	MI0003166	ACAAAGUGCUUCCCUUUAGAGUGU		Antiviral
hsa-miR-521	MI0003176	AACGCACUUCCCUUUAGAGUGU		Proviral
hsa-miR-524*	MI0003160	CUACAAAGGGAAGCACUUUCUC		Antiviral
hsa-miR-525	MI0003152	CUCCAGAGGGAUGCACUUUCU	Antiviral
hsa-miR-532-3p	MI0003205	CCUCCCACACCCAAGGCUUGCA	Antiviral
hsa-miR-539	MI0003514	GGAGAAAUUAUCCUUGGUGUGU	Proviral	Proviral
hsa-miR-548a	MI0003593	CAAAACUGGCAAUUACUUUUGC	Proviral	Antiviral
hsa-miR-548a-5p	MI0003612	AAAAGUAAUUGCGAGUUUUACC	Proviral
hsa-miR-548b	MI0003596	CAAGAACCUCAGUUGCUUUUGU	Proviral
hsa-miR-548c	MI0003630	CAAAAAUCUCAAUUACUUUUGC	Proviral
hsa-miR-548c-5p	MI0003630	AAAAGUAAUUGCGGUUUUUGCC	Proviral
hsa-miR-548d	MI0003668	CAAAAACCACAGUUUCUUUUGC	Proviral
hsa-miR-548d-5p	MI0003668	AAAAGUAAUUGUGGUUUUUGCC	Proviral
hsa-miR-550	MI0003601	AGUGCCUGAGGGAGUAAGAGCCC	Antiviral	Proviral
hsa-miR-551a	MI0003556	GCGACCCACUCUUGGUUUCCA	Proviral
hsa-miR-551b	MI0003575	GCGACCCAUACUUGGUUUCAG		Proviral
hsa-miR-552	MI0003557	AACAGGUGACUGGUUAGACAA	Antiviral	Antiviral
hsa-miR-553	MI0003558	AAAACGGUGAGAUUUUGUUUU	Proviral
hsa-miR-554	MI0003559	GCUAGUCCUGACUCAGCCAGU	Proviral
hsa-miR-556-3p	MI0003562	AUAUUACCAUUAGCUCAUCUUU		Proviral
hsa-miR-558	MI0003564	UGAGCUGCUGUACCAAAAU	Proviral	Proviral
hsa-miR-559	MI0003565	UAAAGUAAAUAUGCACCAAAA	Proviral
hsa-miR-563	MI0003569	AGGUUGACAUACGUUUCCC	Antiviral
hsa-miR-566	MI0003572	GGGCGCCUGUGAUCCCAAC	Proviral
hsa-miR-567	MI0003573	AGUAUGUUCUUCCAGGACAGAAC		Proviral
hsa-miR-568	MI0003574	AUGUAUAAAUGUAUACACAC	Proviral
hsa-miR-572	MI0003579	GUCCGCUCGGCGGUGGCCCA	Proviral
hsa-miR-573	MI0003580	CUGAAGUGAUGUGUAACUGAUCAG	Antiviral
hsa-miR-574-5p	MI0003581	UGAGUGUGUGUGUGUGAGUGUGU	Proviral
hsa-miR-578	MI0003585	CUUCUUGUGCUCUAGGAUUGU		Proviral
hsa-miR-580	MI0003587	UUGAGAAUGAUGAAUCAUUAGG		Proviral
hsa-miR-581	MI0003588	UCUUGUGUUCUCUAGAUCAGU		Proviral
hsa-miR-582	MI0003589	UUACAGUUGUUCAACCAGUUACU		Antiviral
hsa-miR-584	MI0003591	UUAUGGUUUGCCUGGGACUGAG	Antiviral
hsa-miR-586	MI0003594	UAUGCAUUGUAUUUUUAGGUCC		Antiviral
hsa-miR-588	MI0003597	UUGGCCACAAUGGGUUAGAAC		Antiviral
hsa-miR-589	MI0003599	UGAGAACCACGUCUGCUCUGAG		Proviral
hsa-miR-589*	MI0003599	UCAGAACAAAUGCCGGUUCCCAGA	Proviral	Proviral
hsa-miR-591	MI0003603	AGACCAUGGGUUCUCAUUGU	Antiviral
hsa-miR-592	MI0003604	UUGUGUCAAUAUGCGAUGAUGU	Proviral
hsa-miR-595	MI0003607	GAAGUGUGCCGUGGUGUGUCU		Proviral
hsa-miR-597	MI0003609	UGUGUCACUCGAUGACCACUGU		Proviral
hsa-miR-598	MI0003610	UACGUCAUCGUUGUCAUCGUCA		Proviral
hsa-miR-599	MI0003611	GUUGUGUCAGUUUAUCAAAC	Proviral	Proviral
hsa-miR-600	MI0003613	ACUUACAGACAAGAGCCUUGCUC	Antiviral
hsa-miR-601	MI0003614	UGGUCUAGGAUUGUUGGAGGAG	Antiviral
hsa-miR-603	MI0003616	CACACACUGCAAUUACUUUUGC		Proviral
hsa-miR-604	MI0003617	AGGCUGCGGAAUUCAGGAC		Antiviral
hsa-miR-607	MI0003620	GUUCAAAUCCAGAUCUAUAAC	Proviral
hsa-miR-611	MI0003624	GCGAGGACCCCUCGGGGUCUGAC	Proviral
hsa-miR-612	MI0003625	GCUGGGCAGGGCUUCUGAGCUCCUU		Proviral
hsa-miR-613	MI0003626	AGGAAUGUUCCUUCUUUGCC		Proviral
hsa-miR-615-5p	MI0003628	GGGGGUCCCCGGUGCUCGGAUC	Proviral	Proviral
hsa-miR-616*	MI0003629	ACUCAAAACCCUUCAGUGACUU	Proviral	Proviral
hsa-miR-619	MI0003633	GACCUGGACAUGUUUGUGCCCAGU	Proviral
hsa-miR-620	MI0003634	AUGGAGAUAGAUAUAGAAAU		Antiviral
hsa-miR-622	MI0003636	ACAGUCUGCUGAGGUUGGAGC	Antiviral
hsa-miR-624*	MI0003638	UAGUACCAGUACCUUGUGUUCA		Proviral
hsa-miR-627	MI0003641	GUGAGUCUCUAAGAAAAGAGGA		Proviral
hsa-miR-628-5p	MI0003642	AUGCUGACAUAUUUACUAGAGG		Antiviral
hsa-miR-629*	MI0003643	GUUCUCCCAACGUAAGCCCAGC		Proviral
hsa-miR-633	MI0003648	CUAAUAGUAUCUACCACAAUAAA	Proviral	Proviral
hsa-miR-635	MI0003650	ACUUGGGCACUGAAACAAUGUCC	Antiviral
hsa-miR-640	MI0003655	AUGAUCCAGGAACCUGCCUCU	Antiviral
hsa-miR-641	MI0003656	AAAGACAUAGGAUAGAGUCACCUC	Proviral
hsa-miR-649	MI0003664	AAACCUGUGUUGUUCAAGAGUC		Proviral
hsa-miR-652	MI0003667	AAUGGCGCCACUAGGGUUGUG	Proviral
hsa-miR-655	MI0003677	AUAAUACAUGGUUAACCUCUUU	Antiviral	Antiviral
hsa-miR-657	MI0003681	GGCAGGUUCUCACCCUCUCUAGG		Proviral
hsa-miR-658	MI0003682	GGCGGAGGGAAGUAGGUCCGUUGGU	Proviral	Proviral
hsa-miR-659	MI0003683	CUUGGUUCAGGGAGGGUCCCCA	Antiviral	Antiviral
hsa-miR-660	MI0003684	UACCCAUUGCAUAUCGGAGUUG	Antiviral
hsa-miR-662	MI0003670	UCCCACGUUGUGGCCCAGCAG	Proviral	Proviral
hsa-miR-663	MI0003672	AGGCGGGGCGCCGCGGGACCGC		Antiviral
hsa-miR-7	MI0000264	UGGAAGACUAGUGAUUUUGUUGU	Proviral
hsa-miR-744*	MI0005559	CUGUUGCCACUAACCUCAACCU	Antiviral
hsa-miR-767-3p	MI0003763	UCUGCUCAUACCCCAUGGUUUCU	Proviral
hsa-miR-767-5p	MI0003763	UGCACCAUGGUUGUCUGAGCAUG	Proviral	Proviral
hsa-miR-770-5p	MI0005118	UCCAGUACCACGUGUCAGGGCCA		Proviral
hsa-miR-801	MI0005202	GAUUGCUCUGCGUGCGGAAUCGAC	Antiviral
hsa-miR-802	MI0003906	CAGUAACAAAGAUUCAUCCUUGU	Antiviral
hsa-miR-886-3p	MI0005527	CGCGGGUGCUUACUGACCCUU	Antiviral
hsa-miR-886-5p	MI0005527	CGGGUCGGAGUUAGCUCAAGCGG	Proviral
hsa-miR-9	MI0000467	UCUUUGGUUAUCUAGCUGUAUGA	Proviral
hsa-miR-92	MI0000093	UAUUGCACUUGUCCCGGCCUGU		Antiviral
hsa-miR-941	MI0005765	CACCCGGCUGUGUGCACAUGUGC	Antiviral
hsa-miR-95	MI0000097	UUCAACGGGUAUUUAUUGAGCA	Proviral
hsa-miR-98	MI0000100	UGAGGUAGUAAGUUGUAUUGUU	Antiviral	Antiviral
hsa-miR-99b	MI0000746	CACCCGUAGAACCGACCUUGCG	Antiviral	Antiviral
hsa-miR-99b*	MI0000746	CAAGCUCGUGUCUGUGGGUCCG		Proviral
