# Supplementary material for: Cellular microRNA networks regulate host dependency of hepatitis C virus infection
Source: Nat Commun. 2017 Nov 27;8:1789. doi: 10.1038/s41467-017-01954-x (PMC5702611; doi:10.1038/s41467-017-01954-x)
Supplement: Supplementary file 5 — Supplementary Data 2 [file 41467_2017_1954_MOESM5_ESM.xlsx]

## Sheet: Hairpin inhibitor screen
Mature Sanger ID	Gene Accession	Mature Sequence	Vendor ID	Normalized Percentage Infected Cells Part-one (Relative values*)							Normalized Percentage Infected Cells Part-two (Relative values*)							Hairpin Inhibitor Screen Primary Hits
				Well 1	Well 2	Well 3	Average	SD	P value	Z score	Well 1	Well 2	Well 3	Average	SD	P value	Z score	Part-one	Part-two
hsa-let-7a	MIMAT00000	UGAGGUAGUAGGUUGUAUAGUU	IH-300474-05	0.871369	0.893918	0.726643	0.830643	0.0907698	0.222515	-0.680148	1.28023	1.21886	0.608873	1.03599	0.371162	0.828525	0.0782303
hsa-let-7a	MIMAT00000	UGAGGUAGUAGGUUGUAUAGUU	IH-300475-07	1.00255	1.20873	1.11926	1.11018	0.103389	0.467361	0.442491	0.935937	1.61077	0.699692	1.08213	0.472804	0.696256	0.178547
hsa-let-7a	MIMAT00000	UGAGGUAGUAGGUUGUAUAGUU	IH-300473-07	1.32012	1.38692	1.20775	1.30493	0.0905479	0.0373056	1.22463	1.12634	2.176	0.583629	1.29532	0.809521	0.23309	0.642	Proviral
hsa-let-7a-2*	MIMAT0010195	CUGUACAGCCUCCUAGCUUUCC	IH-301297-01	1.02682	0.809023	1.1487	0.994848	0.172081	0.939098	-0.0206908	0.89314	0.917619	0.937067	0.915942	0.0220117	0.813663	-0.182735
hsa-let-7a*	MIMAT00044	CUAUACAAUCUACUGUCUUUC	IH-301141-02	0.762509	0.844212	0.859239	0.821987	0.0520539	0.200485	-0.714913	0.326951	0.482697	0.554192	0.454614	0.116194	0.0484539	-1.18562		Antiviral
hsa-let-7a*	MIMAT00044	CUAUACAAUCUACUGUCUUUC	IH-301142-02	0.646803	1.00791	0.947673	0.867464	0.193457	0.33537	-0.532275	1.45718	1.19791	1.19658	1.28389	0.150075	0.249888	0.617156
hsa-let-7b	MIMAT00000	UGAGGUAGUAGGUUGUGUGGUU	IH-300476-07	1.15421	1.00761	1.76421	1.30868	0.401258	0.0351464	1.23967	0.598541	0.50502	1.31133	0.804963	0.441011	0.513331	-0.423993	Proviral
hsa-let-7b*	MIMAT00044	CUAUACAACCUACUGCCUUCCC	IH-301198-02	0.941824	1.28378	0.84743	1.02435	0.229584	0.897361	0.0977757	1.10269	1.02841	0.840306	0.990467	0.135243	0.964014	-0.0207246
hsa-let-7c	MIMAT00000	UGAGGUAGUAGGUUGUAUGGUU	IH-300477-05	0.762506	0.95224	0.814	0.842915	0.0981162	0.256618	-0.630863	1.39337	2.12041	0.686552	1.40011	0.716953	0.1125	0.869807
hsa-let-7c*	MIMAT00044	UAGAGUUACACCCUGGGAGUUA	IH-301016-02	0.946935	0.716108	0.745723	0.802922	0.125595	0.157718	-0.791478	0.642383	0.290988	0.695716	0.543029	0.219897	0.100923	-0.993415
hsa-let-7d	MIMAT00000	AGAGGUAGUAGGUUGCAUAGUU	IH-300478-08	1.21081	1.34437	0.935185	1.16345	0.208663	0.272411	0.656445	0.909722	2.32664	0.406698	1.21435	0.995565	0.374932	0.465989
hsa-let-7d*	MIMAT00044	CUAUACGACCUGCUGCCUUUCU	IH-301188-02	0.907735	1.02294	0.833481	0.921385	0.0954632	0.556512	-0.315724	0.916407	1.26297	0.233335	0.804237	0.523902	0.511625	-0.425571
hsa-let-7e	MIMAT00000	UGAGGUAGGAGGUUGUAUAGUU	IH-300479-06	0.818845	0.839808	0.771528	0.81006	0.0349771	0.172817	-0.76281	0.814609	1.36326	0.557216	0.911694	0.411696	0.801318	-0.191971
hsa-let-7e*	MIMAT00044	CUAUACGGCCUCCUAGCUUUCC	IH-301017-02	0.851644	0.7996	0.731587	0.794277	0.0602054	0.140734	-0.826198	0.404413	0.564568	0.389838	0.45294	0.0969473	0.0477395	-1.18926		Antiviral
hsa-let-7f	MIMAT00000	UGAGGUAGUAGAUUGUAUAGUU	IH-300481-07	0.77726	0.930618	0.918376	0.875418	0.0852274	0.36381	-0.500329	0.712366	1.22662	0.599961	0.846317	0.334117	0.618512	-0.334093
hsa-let-7f	MIMAT00000	UGAGGUAGUAGAUUGUAUAGUU	IH-300480-07	1.0816	1.10005	1.09641	1.09269	0.00977456	0.545185	0.372232	1.43845	1.42174	1.02356	1.29458	0.234863	0.233721	0.640398
hsa-let-7f-1*	MIMAT00044	CUAUACAAUCUAUUGCCUUCCC	IH-301204-02	0.879504	1.29539	0.954611	1.04317	0.221638	0.794813	0.173373	1.09304	1.90377	1.58817	1.52833	0.408663	0.0384008	1.14854		Proviral
hsa-let-7f-2*	MIMAT00044	CUAUACAGUCUACUGUCUUUCC	IH-301140-02	0.93995	1.06622	1.12753	1.04457	0.0956454	0.787273	0.178984	0.843619	0.858471	1.63873	1.11361	0.454832	0.610787	0.246973
hsa-let-7g	MIMAT00004	UGAGGUAGUAGUUUGUACAGUU	IH-300583-06	0.859948	0.863734	1.06926	0.930982	0.119771	0.602242	-0.27718	0.925541	0.845649	0.593209	0.788133	0.173471	0.473224	-0.46058
hsa-let-7g*	MIMAT00045	CUGUACAGGCCACUGCCUUGC	IH-301043-02	1.2295	1.03983	0.973451	1.08093	0.132881	0.600928	0.325019	0.782991	0.751922	0.536814	0.690575	0.134064	0.278018	-0.672662
hsa-let-7i	MIMAT00004	UGAGGUAGUAGUUUGUGCUGUU	IH-300584-06	0.692761	0.973567	0.994485	0.886937	0.168487	0.407773	-0.454066	0.547731	1.5294	0.843096	0.973409	0.503642	0.984721	-0.0578066
hsa-let-7i*	MIMAT00045	CUGCGCAAGCUACUGCCUUGCU	IH-301044-02	1.13287	0.961504	1.07957	1.05798	0.0876977	0.716399	0.232855	1.01047	0.557218	0.635556	0.734415	0.24226	0.357795	-0.577358
hsa-miR-1	MIMAT00004	UGGAAUGUAAAGAAGUAUGUAU	IH-300585-06	0.966588	0.439969	0.622761	0.676439	0.267381	0.0218978	-1.29944	0.598699	0.44672	0.852497	0.632639	0.205007	0.192588	-0.798611	Antiviral
hsa-miR-1	MIMAT00004	UGGAAUGUAAAGAAGUAUGUAU	IH-300586-06	0.993442	0.958455	0.584697	0.845531	0.226566	0.264445	-0.620356	0.661739	0.797864	0.444423	0.634675	0.178268	0.195213	-0.794184
hsa-miR-100	MIMAT00000	AACCCGUAGAUCCGAACUUGUG	IH-300517-05	0.856586	1.04774	0.957714	0.954012	0.0956289	0.718241	-0.184691	1.16667	1.06457	0.995872	1.0757	0.0859397	0.714144	0.164572
hsa-miR-100*	MIMAT00045	CAAGCUUGUAUCUAUAGGUAUG	IH-301032-02	0.975839	1.08281	0.92405	0.994234	0.0809638	0.935686	-0.0231582	1.47834	1.24516	0.774857	1.16612	0.35834	0.479675	0.361126
hsa-miR-101	MIMAT00000	UACAGUACUGUGAUAACUGAA	IH-300518-08	0.873234	1.24595	0.959124	1.0261	0.195177	0.88768	0.104831	0.618021	1.05398	0.733633	0.801877	0.225848	0.505768	-0.430703
hsa-miR-101	MIMAT00000	UACAGUACUGUGAUAACUGAA	IH-300519-06	1.05581	0.865638	1.14088	1.02078	0.140926	0.91704	0.0834418	0.831157	0.566188	1.28774	0.895029	0.364993	0.753189	-0.228198
hsa-miR-101*	MIMAT00045	CAGUUAUCACAGUGCUGAUGCU	IH-301135-02	1.04211	0.740577	1.00826	0.930316	0.165188	0.599041	-0.279855	0.567875	0.307746	0.755818	0.543813	0.225003	0.101539	-0.991711
hsa-miR-103	MIMAT00001	AGCAGCAUUGUACAGGGCUAUGA	IH-300523-05	1.03127	0.80349	1.06997	0.968242	0.143985	0.793557	-0.127544	0.736611	0.780759	1.01399	0.843786	0.149043	0.611755	-0.339595
hsa-miR-103	MIMAT00001	AGCAGCAUUGUACAGGGCUAUGA	IH-300522-05	1.04719	0.739672	1.12096	0.969275	0.202235	0.799131	-0.123395	0.868253	1.89081	0.867082	1.20872	0.590712	0.38596	0.453729
hsa-miR-103-2*	MIMAT0009196	AGCUUCUUUACAGUGCUGCCUUG	IH-301298-01	0.638832	0.662626	0.501836	0.601098	0.0867829	0.00485069	-1.60202	0.345927	0.3712	0.152645	0.289924	0.119557	0.00951189	-1.54364	Antiviral	Antiviral
hsa-miR-103-as	MIMAT0007402	UCAUAGCCCUGUACAAUGCUGCU	IH-301453-01	1.16091	0.922717	1.22779	1.10381	0.160352	0.495029	0.416889	1.22363	1.78959	1.0325	1.34857	0.393708	0.163334	0.75777
hsa-miR-105	MIMAT00001	UCAAAUGCUCAGACUCCUGUGGU	IH-300524-08	1.22861	1.5401	1.06495	1.27789	0.241382	0.058263	1.11601	0.952169	0.824003	0.422492	0.732888	0.276344	0.35481	-0.580678
hsa-miR-105	MIMAT00001	UCAAAUGCUCAGACUCCUGUGGU	IH-300525-08	1.18094	1.22132	0.969947	1.12407	0.134992	0.410249	0.498268	1.93838	1.25616	0.385919	1.19349	0.778124	0.418351	0.420622
hsa-miR-105*	MIMAT00045	ACGGAUGUUUGAGCAUGUGCUA	IH-301203-02	1.56544	0.816681	0.762391	1.04817	0.448789	0.768275	0.193455	1.51887	1.08318	0.311268	0.971108	0.611554	0.977813	-0.0628084
hsa-miR-105*	MIMAT00045	ACGGAUGUUUGAGCAUGUGCUA	IH-301195-02	1.36637	1.09457	0.991184	1.15071	0.193791	0.313054	0.605258	1.40416	2.00412	0.658597	1.35563	0.674075	0.155664	0.773102
hsa-miR-106a	MIMAT00001	AAAAGUGCUUACAGUGCAGGUAG	IH-300526-08	0.598541	1.00525	0.739277	0.781021	0.206541	0.117586	-0.879432	0.431156	1.0047	0.782244	0.739365	0.289165	0.367647	-0.566597
hsa-miR-106a*	MIMAT00045	CUGCAAUGUAAGCACUUCUUAC	IH-301159-02	0.879814	1.2078	0.804018	0.963876	0.214614	0.770246	-0.145075	0.569863	0.5975	1.10985	0.759072	0.304099	0.408438	-0.523757
hsa-miR-106b	MIMAT00006	UAAAGUGCUGACAGUGCAGAU	IH-300649-07	0.810798	0.730299	0.717393	0.75283	0.0506145	0.0781467	-0.992651	0.893262	1.03632	Dead	0.96479	0.101157	0.966372	-0.0765426
hsa-miR-106b*	MIMAT00046	CCGCACUGUGGGUACUUGCUGC	IH-301175-02	1.18687	1.20529	0.95271	1.11496	0.140813	0.447243	0.461684	1.95705	1.97308	Dead	1.96506	0.0113333	0.00242152	2.09797		Proviral
hsa-miR-107	MIMAT00001	AGCAGCAUUGUACAGGGCUAUCA	IH-300527-05	1.05888	0.862477	1.245	1.05545	0.191284	0.729646	0.222693	1.85722	1.34732	1.29388	1.49947	0.310967	0.0497412	1.08581		Proviral
hsa-miR-10a	MIMAT00002	UACCCUGUAGAUCCGAAUUUGUG	IH-300549-05	0.836942	0.929714	0.844189	0.870282	0.0515969	0.345212	-0.520957	1.4249	2.0087	1.78218	1.73859	0.29433	0.00421302	1.60563		Proviral
hsa-miR-10a*	MIMAT00045	CAAAUUCGUAUCUAGGGGAAUA	IH-301038-02	0.904769	0.775392	0.779744	0.819969	0.073472	0.195596	-0.723018	2.06948	2.26451	0.920473	1.75149	0.726257	0.00363569	1.63367		Proviral
hsa-miR-10b	MIMAT00002	UACCCUGUAGAACCGAAUUUGUG	IH-300550-08	0.933622	1.49005	1.18033	1.20133	0.278809	0.173541	0.808566	1.15407	1.75686	1.16982	1.36025	0.343564	0.150434	0.783155
hsa-miR-10b*	MIMAT00045	ACAGAUUCGAUUCUAGGGGAAU	IH-301173-02	0.826909	0.942213	0.867089	0.878737	0.0585275	0.376136	-0.487001	1.06463	1.27567	1.3306	1.22363	0.140412	0.355677	0.486159
hsa-miR-1178	MIMAT0005823	UUGCUCACUGUUCUUCCCUAG	IH-301319-01	1.08677	0.947715	1.07874	1.03774	0.0780679	0.824065	0.151571	1.30047	0.469827	0.595729	0.788675	0.447675	0.474608	-0.459401
hsa-miR-1179	MIMAT0005824	AAGCAUUCUUUCAUUGGUUGG	IH-301320-01	1.14512	0.915196	1.11427	1.05819	0.124797	0.7153	0.233713	0.964578	0.687066	0.743538	0.798394	0.146663	0.497395	-0.438273
hsa-miR-1180	MIMAT0005825	UUUCCGGCUCGCGUGGGUGUGU	IH-301321-01	0.888243	1.1406	1.20725	1.0787	0.168272	0.611802	0.316061	0.663683	0.627512	1.20829	0.833161	0.325372	0.584015	-0.362694
hsa-miR-1181	MIMAT0005826	CCGUCGCCGCCACCCGAGCCG	IH-301322-01	1.08636	1.01853	0.647553	0.917481	0.236212	0.538516	-0.331403	1.23634	0.515191	0.546879	0.766137	0.407517	0.423749	-0.508397
hsa-miR-1182	MIMAT0005827	GAGGGUCUUGGGAGGGAUGUGAC	IH-301323-01	0.849552	1.10749	1.15108	1.03604	0.16297	0.833307	0.144747	1.64281	1.3975	0.726101	1.25547	0.474569	0.296853	0.555364
hsa-miR-1183	MIMAT0005828	CACUGUAGGUGAUGGUGAGAGUGGGCA	IH-301324-01	0.971316	1.51904	0.895699	1.12869	0.340168	0.392472	0.516813	2.32079	1.00294	1.12919	1.4843	0.727159	0.0569431	1.05284
hsa-miR-1184	MIMAT0005829	CCUGCAGCGACUUGAUGGCUUCC	IH-301325-01	1.11826	1.41369	0.667813	1.06659	0.375613	0.672373	0.267416	2.26984	0.571325	0.668771	1.16998	0.953753	0.471249	0.369518
hsa-miR-1185	MIMAT0005798	AGAGGAUACCCUUUGUAUGUU	IH-301314-01	1.08604	1.43375	0.910653	1.14348	0.266235	0.337895	0.576227	1.03929	0.914802	0.549709	0.834602	0.254456	0.587724	-0.359561
hsa-miR-1197	MIMAT0005955	UAGGACACAUGGUCUACUUCU	IH-301438-01	1.11443	1.15637	1.0795	1.11677	0.0384884	0.4397	0.468952	1.34216	1.26811	0.807545	1.13927	0.28966	0.544689	0.302763
hsa-miR-1200	MIMAT0005863	CUCCUGAGCCAUUCUGAGCCUC	IH-301326-01	0.858351	1.0722	1.16865	1.03307	0.158807	0.849511	0.132797	0.911307	0.740917	0.566235	0.739486	0.17254	0.367847	-0.566334
hsa-miR-1201	MIMAT0005864	AGCCUGAUUAAACACAUGCUCUGA	IH-301327-01	1.79465	1.48185	0.99379	1.42343	0.403615	0.00368616	1.70052	0.753812	0.810924	0.581632	0.715456	0.119361	0.321654	-0.618574	Proviral
hsa-miR-1202	MIMAT0005865	GUGCCAGCUGCAGUGGGGGAG	IH-301328-01	0.901337	1.47894	1.64677	1.34235	0.391036	0.0192444	1.37489	0.583535	0.902452	1.06798	0.851323	0.246237	0.631836	-0.323211	Proviral
hsa-miR-1203	MIMAT0005866	CCCGGAGCCAGGAUGCAGCUC	IH-301329-01	0.861252	0.978918	0.83085	0.89034	0.0782024	0.421264	-0.440403	0.563474	0.997985	0.474004	0.678488	0.280286	0.25839	-0.69894
hsa-miR-1204	MIMAT0005868	UCGUGGCCUGGUCUCCAUUAU	IH-301468-01	1.04326	1.26637	0.992773	1.1008	0.145591	0.508347	0.404815	0.884651	1.13431	0.809755	0.942905	0.169939	0.893328	-0.124119
hsa-miR-1205	MIMAT0005869	UCUGCAGGGUUUGCUUUGAG	IH-301331-01	1.24534	0.936518	0.889784	1.02388	0.193209	0.899912	0.0959105	0.732444	0.865942	0.836905	0.811764	0.0702102	0.529847	-0.409209
hsa-miR-1206	MIMAT0005870	UGUUCAUGUAGAUGUUUAAGC	IH-301332-01	0.885585	0.905749	0.712979	0.834771	0.105956	0.23361	-0.66357	0.767792	1.08144	1.00243	0.950556	0.163134	0.916163	-0.107487
hsa-miR-1207-3p	MIMAT0005872	UCAGCUGGCCCUCAUUUC	IH-301334-01	1.13047	0.802487	0.899426	0.944128	0.168498	0.667485	-0.224387	0.823079	0.686986	0.661564	0.723876	0.0868469	0.337381	-0.600269
hsa-miR-1207-5p	MIMAT0005871	UGGCAGGGAGGCUGGGAGGGG	IH-301333-01	0.789957	1.47702	0.682208	0.983062	0.43116	0.87419	-0.0680236	0.930524	1.32951	0.541815	0.933948	0.393857	0.866732	-0.143591
hsa-miR-1208	MIMAT0005873	UCACUGUUCAGACAGGCGGA	IH-301335-01	0.80999	1.23598	0.659135	0.901702	0.299158	0.468592	-0.394772	0.47239	0.823126	0.327441	0.540985	0.254862	0.0993432	-0.997858
hsa-miR-122*	MIMAT00045	AACGCCAUUAUCACACUAAAUA	IH-301046-02	1.12042	1.13158	0.841017	1.03101	0.16463	0.860768	0.124525	1.22172	1.47219	0.601315	1.09841	0.448343	0.651477	0.213934
hsa-miR-1224-3p	MIMAT00054	CCCCACCUCCUCUCUCCUCAG	IH-301278-02	0.754328	0.860075	0.878844	0.831083	0.0671305	0.223668	-0.678383	0.814003	0.358597	0.291874	0.488158	0.284155	0.0647638	-1.1127
hsa-miR-1224-5p	MIMAT00054	GUGAGGACUCGGGAGGUGG	IH-301277-02	Dead	1.24821	1.0676	1.15791	0.127707	0.387158	0.634158	1.02625	1.07312	0.808433	0.969269	0.141246	0.972274	-0.0668062
hsa-miR-1225-3p	MIMAT00055	UGAGCCCCUGUGCCGCCCCCAG	IH-301282-02	0.771983	1.23928	1.09665	1.03597	0.239486	0.833723	0.144461	0.466922	0.449327	0.437893	0.451381	0.0146231	0.0470801	-1.19265		Antiviral
hsa-miR-1225-5p	MIMAT00055	GUGGGUACGGCCCAGUGGGGGG	IH-301281-02	1.06948	1.19921	1.40249	1.22373	0.167853	0.129224	0.89851	1.0956	1.01206	1.22553	1.11106	0.107572	0.617407	0.241442
hsa-miR-1226	MIMAT00055	UCACCAGCCCUGUGUUCCCUAG	IH-301284-02	Dead	1.18859	1.3207	1.25464	0.0934143	0.15715	1.02266	0.613168	0.917066	1.03056	0.853598	0.215813	0.63794	-0.318265
hsa-miR-1226*	MIMAT00055	GUGAGGGCAUGCAGGCCUGGAUGGGG	IH-301283-02	Dead	0.984208	1.28768	1.13595	0.214591	0.459378	0.545969	0.827563	1.27643	1.4765	1.1935	0.332322	0.417951	0.420646
hsa-miR-1227	MIMAT00055	CGUGCCACCCUUUUCCCCAG	IH-301285-02	0.764602	0.9199	0.756465	0.813656	0.0921003	0.180855	-0.748371	0.436158	0.445721	0.109657	0.330512	0.191326	0.0146747	-1.45541		Antiviral
hsa-miR-1228	MIMAT00055	UCACACCUGCCUCGCCCCCC	IH-301286-02	0.743062	0.986847	0.807378	0.845763	0.126344	0.26504	-0.619427	0.542252	0.433595	0.585397	0.520415	0.0782213	0.0844083	-1.04258
hsa-miR-1228*	MIMAT00055	GUGGGCGGGGGCAGGUGUGUG	IH-301287-02	2.09473	1.0944	0.883893	1.35767	0.64693	0.0145393	1.43644	1.26022	2.03086	0.629695	1.30692	0.701747	0.216301	0.667224	Proviral
hsa-miR-1229	MIMAT00055	CUCUCACCACUGCCCUCCCACAG	IH-301288-02	1.00056	0.723149	1.21142	0.978375	0.24489	0.84846	-0.086847	1.77987	1.12438	1.12638	1.34354	0.37787	0.169123	0.746833
hsa-miR-122a	MIMAT00004	UGGAGUGUGACAAUGGUGUUUG	IH-300591-06	0.221896	0.175556	0.231427	0.209626	0.0298884	3.18901e-08	-3.17419	0.512654	0.220156	0.263658	0.332156	0.157822	0.0149259	-1.45183	Antiviral	Antiviral
hsa-miR-1231	MIMAT00055	GUGUCUGGGCGGACAGCUGC	IH-301289-02	0.920159	0.942828	0.817623	0.893537	0.066713	0.43423	-0.427563	1.26605	1.23112	0.721944	1.07304	0.304558	0.721687	0.158779
hsa-miR-1233	MIMAT00055	UGAGCCCUGUCCUCCCGCAG	IH-301290-02	1.124	1.23403	0.834403	1.06414	0.206427	0.684659	0.257604	1.17374	1.78885	1.01652	1.32637	0.408163	0.190087	0.709506
hsa-miR-1234	MIMAT00055	UCGGCCUGACCACCCACCCCAC	IH-301291-02	0.968026	0.777708	0.932873	0.892869	0.101269	0.431516	-0.430245	0.984359	0.772683	0.714689	0.82391	0.141946	0.560257	-0.382803
hsa-miR-1236	MIMAT00055	CCUCUUCCCCUUGUCUCUCCAG	IH-301292-02	0.791385	0.828566	0.985567	0.868506	0.103068	0.338952	-0.528088	0.767735	0.82435	1.09846	0.896849	0.176882	0.758364	-0.224241
hsa-miR-1237	MIMAT00055	UCCUUCUGCUCCGUCCCCCAG	IH-301293-02	1.04323	1.13855	0.929791	1.03719	0.104511	0.827049	0.149365	1.78942	2.14516	0.739565	1.55805	0.730801	0.029179	1.21314		Proviral
hsa-miR-1238	MIMAT00055	CUUCCUCGUCUGUCUGCCCC	IH-301294-02	Dead	0.961915	0.877444	0.91968	0.0597305	0.624243	-0.322572	0.901889	1.36687	0.646133	0.971629	0.365392	0.97937	-0.0616753
hsa-miR-124*	MIMAT00045	CGUGUUCACAGCGGACCUUGAU	IH-301048-02	0.812444	0.811416	1.16546	0.929773	0.204111	0.596445	-0.282036	1.01908	0.796329	0.662903	0.826104	0.179945	0.565843	-0.378036
hsa-miR-124*	MIMAT00045	CGUGUUCACAGCGGACCUUGAU	IH-301049-02	0.983351	0.963444	1.04493	0.99724	0.0424795	0.952351	-0.0110835	1.40837	0.889384	0.652066	0.983273	0.386794	0.985634	-0.0363633
hsa-miR-124*	MIMAT00045	CGUGUUCACAGCGGACCUUGAU	IH-301047-02	0.977759	1.15189	0.959234	1.02963	0.106285	0.868317	0.11898	0.793683	1.53548	1.01468	1.11461	0.380864	0.608096	0.24916
hsa-miR-1243	MIMAT0005894	AACUGGAUCAAUUAUAGGAGUG	IH-301365-01	1.09935	0.923177	1.14637	1.0563	0.117659	0.725177	0.226099	0.741377	1.45055	Dead	1.09596	0.501459	0.717847	0.208612
hsa-miR-1244	MIMAT0005896	AAGUAGUUGGUUUGUAUGAGAUGGUU	IH-301371-01	1.04914	0.782973	0.79221	0.874774	0.151075	0.361488	-0.502915	0.597325	0.98683	0.64036	0.741505	0.213545	0.371918	-0.561946
hsa-miR-1245	MIMAT0005897	AAGUGAUCUAAAGGCCUACAU	IH-301372-01	0.852145	0.761078	1.07478	0.896002	0.161386	0.444442	-0.417662	0.976447	1.30801	0.900465	1.06164	0.216719	0.75406	0.134003
hsa-miR-1246	MIMAT0005898	AAUGGAUUUUUGGAGCAGG	IH-301373-01	1.00168	1.12339	1.1791	1.10139	0.0907326	0.505674	0.407195	1.42622	1.29933	1.50494	1.41016	0.103743	0.103907	0.891654
hsa-miR-1247	MIMAT0005899	ACCCGUCCCGUUCGUCCCCGGA	IH-301374-01	1.0394	1.03773	1.09835	1.0585	0.0345275	0.713702	0.234931	1.01577	0.793975	1.76437	1.19137	0.508471	0.422685	0.41602
hsa-miR-1248	MIMAT0005900	ACCUUCUUGUAUAAGCACUGUGCUAAA	IH-301375-01	1.04939	0.755588	0.703204	0.836059	0.186593	0.237211	-0.658397	0.929574	0.963331	Dead	0.946452	0.0238697	0.921472	-0.116408
hsa-miR-1249	MIMAT0005901	ACGCCCUUCCCCCCCUUCUUCA	IH-301376-01	0.906803	0.637277	0.748543	0.764208	0.135444	0.0925283	-0.946956	0.900235	1.52316	Dead	1.2117	0.440475	0.473155	0.460212
hsa-miR-124a	MIMAT00004	UAAGGCACGCGGUGAAUGCC	IH-300592-06	1.07519	0.785592	0.92643	0.929072	0.144819	0.593021	-0.284853	0.927003	0.922509	0.675603	0.841705	0.143866	0.606264	-0.34412
hsa-miR-124a	MIMAT00004	UAAGGCACGCGGUGAAUGCC	IH-300594-06	0.773789	0.768741	1.11191	0.884815	0.19669	0.399482	-0.46259	1.29584	0.750066	0.569912	0.871938	0.377995	0.688111	-0.278396
hsa-miR-124a	MIMAT00004	UAAGGCACGCGGUGAAUGCC	IH-300593-06	0.698272	0.91777	0.846108	0.820716	0.111931	0.197418	-0.720014	1.34722	1.06034	0.680674	1.02941	0.334348	0.847874	0.0639371
hsa-miR-1250	MIMAT0005902	ACGGUGCUGGAUGUGGCCUUU	IH-301377-01	0.917376	1.1257	1.00657	1.01655	0.104518	0.940443	0.0664562	0.7547	1.07707	0.175577	0.669117	0.456802	0.243918	-0.71931
hsa-miR-1251	MIMAT0005903	ACUCUAGCUGCCAAAGGCGCU	IH-301378-01	0.916509	1.02108	0.98114	0.972909	0.0527685	0.818704	-0.108798	0.83187	0.843151	0.501054	0.725358	0.194335	0.340223	-0.597047
hsa-miR-1252	MIMAT0005944	AGAAGGAAAUUGAAUUCAUUUA	IH-301426-01	0.884008	1.24878	1.1138	1.0822	0.184428	0.594836	0.330108	0.847429	0.911905	1.04116	0.933496	0.0986518	0.865362	-0.144573
hsa-miR-1253	MIMAT0005904	AGAGAAGAAGAUCAGCCUGCA	IH-301379-01	0.975826	0.955149	0.706673	0.879216	0.149784	0.37799	-0.485075	1.37636	0.791558	0.640189	0.936037	0.388773	0.872927	-0.139049
hsa-miR-1254	MIMAT0005905	AGCCUGGAAGCUGGAGCCUGCAGU	IH-301380-01	0.922589	0.907303	0.928412	0.919435	0.0109023	0.547413	-0.323556	1.18485	1.27361	0.69156	1.05001	0.313581	0.787597	0.108711
hsa-miR-1255a	MIMAT0005906	AGGAUGAGCAAAGAAAGUAGAUU	IH-301381-01	1.17177	0.715022	0.990036	0.958941	0.229955	0.74412	-0.164894	0.808388	0.823662	0.83658	0.822877	0.0141123	0.557625	-0.385051
hsa-miR-1255b	MIMAT0005945	CGGAUGAGCAAAGAAAGUGGUU	IH-301427-01	0.898924	0.886821	1.09401	0.959919	0.116284	0.749219	-0.16097	1.21676	0.748446	0.897359	0.95419	0.239275	0.927038	-0.0995879
hsa-miR-1256	MIMAT0005907	AGGCAUUGACUUCUCACUAGCU	IH-301382-01	0.993886	0.640886	1.17239	0.935721	0.270483	0.625535	-0.25815	1.31904	0.871588	0.871596	1.02074	0.258334	0.873528	0.0450885
hsa-miR-1257	MIMAT0005908	AGUGAAUGAUGGGUUCUGACC	IH-301383-01	1.02356	0.761444	1.0565	0.94717	0.161684	0.682964	-0.212169	1.19642	1.29643	0.660714	1.05119	0.34184	0.784174	0.111284
hsa-miR-1258	MIMAT0005909	AGUUAGGAUUAGGUCGUGGAA	IH-301384-01	1.27208	1.00131	0.798142	1.02384	0.237771	0.900132	0.0957576	1.45354	1.93382	0.680459	1.35594	0.632355	0.155284	0.773784
hsa-miR-1259	MIMAT0005910	AUAUAUGAUGACUUAGCUUUU	IH-301385-01	1.06954	0.72864	0.937835	0.912006	0.171913	0.513584	-0.353389	0.758501	1.51212	1.90236	1.39099	0.581471	0.120376	0.849987
hsa-miR-125a	MIMAT00004	UCCCUGAGACCCUUUAACCUGUGA	IH-300624-06	1.23646	1.09469	0.84286	1.058	0.199349	0.716324	0.23295	0.849172	0.889999	1.19845	0.979206	0.190963	0.997856	-0.0452033
hsa-miR-125a-3p	MIMAT00046	ACAGGUGAGGUUCUUGGGAGCC	IH-301060-02	0.856844	1.10977	1.03027	0.998962	0.129338	0.961909	-0.00416831	0.502164	1.12447	0.391451	0.672694	0.395143	0.24937	-0.711535
hsa-miR-125b	MIMAT00004	UCCCUGAGACCCUAACUUGUGA	IH-300595-05	0.508761	0.804404	1.06352	0.792229	0.277582	0.137093	-0.83442	1.6614	0.802923	0.661682	1.042	0.541044	0.810954	0.0913082
hsa-miR-125b	MIMAT00004	UCCCUGAGACCCUAACUUGUGA	IH-300596-05	1.15725	0.853316	0.954244	0.988271	0.1548	0.902736	-0.0471031	1.59685	1.29992	0.765352	1.22071	0.421369	0.361573	0.479796
hsa-miR-125b-1*	MIMAT00045	ACGGGUUAGGCUCUUGGGAGCU	IH-301050-02	0.905062	0.728646	1.14334	0.925683	0.208116	0.576852	-0.298461	1.03576	0.939324	0.656062	0.877048	0.197361	0.702288	-0.267286
hsa-miR-125b-2*	MIMAT00046	UCACAAGUCAGGCUCUUGGGAC	IH-301061-02	0.926612	0.694716	0.807779	0.809702	0.11596	0.172062	-0.764247	0.869433	0.842225	0.368003	0.69322	0.281975	0.282503	-0.666912
hsa-miR-126	MIMAT00004	UCGUACCGUGAGUAAUAAUGCG	IH-300626-08	1.03907	0.99793	0.905108	0.980703	0.0686233	0.861137	-0.0774964	0.584744	1.23327	0.479902	0.765972	0.408072	0.423388	-0.508758
hsa-miR-126*	MIMAT00004	CAUUAUUACUUUUGGUACGCG	IH-300625-07	1.13576	0.961399	1.08702	1.06139	0.0899605	0.69873	0.246557	0.745756	0.848316	0.703524	0.765865	0.0744613	0.423034	-0.508989
hsa-miR-1260	MIMAT0005911	AUCCCACCUCUGCCACCA	IH-301386-01	0.889756	0.828836	0.882199	0.86693	0.0332064	0.333413	-0.534416	0.713654	0.878906	0.808765	0.800441	0.08294	0.502286	-0.433823
hsa-miR-1261	MIMAT0005913	AUGGAUAAGGCUUUGGCUU	IH-301388-01	0.998809	1.06784	0.842543	0.969731	0.115429	0.801556	-0.121563	0.889029	1.02	0.582736	0.830587	0.224412	0.577339	-0.368289
hsa-miR-1262	MIMAT0005914	AUGGGUGAAUUUGUAGAAGGAU	IH-301389-01	1.06626	0.90779	0.775495	0.916514	0.145577	0.534004	-0.335284	1.29985	0.923342	0.830426	1.01787	0.24858	0.882048	0.0388538
hsa-miR-1263	MIMAT0005915	AUGGUACCCUGGCAUACUGAGU	IH-301390-01	0.91324	0.881478	0.779003	0.857907	0.0701541	0.302978	-0.570654	1.1199	0.676626	0.953274	0.916599	0.223899	0.815599	-0.181307
hsa-miR-1264	MIMAT0005791	CAAGUCUUAUUUGAGCACCUGUU	IH-301307-01	0.901852	0.815755	0.898958	0.872188	0.0488941	0.352038	-0.513301	0.451145	0.553937	0.323617	0.4429	0.115381	0.0436476	-1.21109		Antiviral
hsa-miR-1265	MIMAT0005918	CAGGAUGUGGUCAAGUGUUGUU	IH-301393-01	0.978387	0.979954	0.879245	0.945862	0.0576975	0.676251	-0.217423	1.33146	1.70229	0.975449	1.3364	0.363446	0.177608	0.731306
hsa-miR-1266	MIMAT0005920	CCUCAGGGCUGUAGAACAGGGCU	IH-301395-01	1.16405	0.845208	0.991383	1.00021	0.159602	0.968852	0.000853242	0.947672	1.28874	1.5847	1.2737	0.31878	0.266094	0.595008
hsa-miR-1267	MIMAT0005921	CCUGUUGAAGUGUAAUCCCCA	IH-301396-01	1.05799	0.904461	1.28762	1.08336	0.192836	0.589262	0.334764	0.964519	1.21589	1.1322	1.1042	0.128003	0.635729	0.226531
hsa-miR-1268	MIMAT0005922	CGGGCGUGGUGGUGGGGG	IH-301397-01	1.30629	1.29576	1.11096	1.23767	0.109862	0.106455	0.9545	1.84278	1.90564	1.12865	1.62569	0.431592	0.0148191	1.3602		Proviral
hsa-miR-1269	MIMAT0005923	CUGGACUGAGCCGUGCUACUGG	IH-301398-01	0.917649	0.929739	0.800416	0.882601	0.0714305	0.390826	-0.471481	0.908149	0.970792	0.486902	0.788614	0.263161	0.474371	-0.459534
hsa-miR-127	MIMAT00004	UCGGAUCCGUCUGAGCUUGGCU	IH-300627-05	0.888107	0.881024	0.745969	0.838367	0.0800972	0.243571	-0.64913	1.29234	0.583688	0.740858	0.872295	0.372161	0.6891	-0.277619
hsa-miR-127-5p	MIMAT00046	CUGAAGCUCAGAGGGCUCUGAU	IH-301062-02	0.771007	0.89469	1.05105	0.905583	0.140339	0.485158	-0.379186	1.01824	0.589595	0.827593	0.81181	0.214759	0.529988	-0.409109
hsa-miR-1270	MIMAT0005924	CUGGAGAUAUGGAAGAGCUGUGU	IH-301399-01	1.13031	0.949675	1.05923	1.04641	0.090999	0.777437	0.186368	1.0148	0.485482	0.429301	0.643194	0.323044	0.206561	-0.775665
hsa-miR-1271	MIMAT0005796	CUUGGCACCUAGCAAGCACUCA	IH-301312-01	1.19754	1.64353	1.28928	1.37678	0.23552	0.00983923	1.51319	1.05668	1.11801	1.45304	1.20924	0.213353	0.384639	0.454874	Proviral
hsa-miR-1272	MIMAT0005925	GAUGAUGAUGGCAGCAAAUUCUGAAA	IH-301400-01	1.05656	0.719222	0.780626	0.852136	0.179678	0.284579	-0.593832	0.625764	0.537721	0.740438	0.634641	0.101649	0.195152	-0.794258
hsa-miR-1273	MIMAT0005926	GGGCGACAAAGCAAGACUCUUUCUU	IH-301401-01	0.979257	1.04998	0.845355	0.958199	0.103927	0.740155	-0.167875	0.649548	1.97066	0.633594	1.0846	0.76739	0.689571	0.183912
hsa-miR-1274a	MIMAT0005927	GUCCCUGUUCAGGCGCCA	IH-301402-01	1.13402	1.08265	0.980775	1.06582	0.0779989	0.676053	0.264327	0.803527	1.17696	0.789579	0.923354	0.219737	0.835418	-0.166622
hsa-miR-1274b	MIMAT0005938	UCCCUGUUCGGGCGCCA	IH-301419-01	1.04047	1.12263	1.12984	1.09765	0.0496452	0.522475	0.392158	1.23427	1.05898	1.1636	1.15228	0.0881918	0.51257	0.331051
hsa-miR-1275	MIMAT0005929	GUGGGGGAGAGGCUGUC	IH-301407-01	1.32895	1.02715	1.3214	1.22583	0.172109	0.125571	0.906963	1.72497	1.61573	1.14504	1.49524	0.308166	0.0516219	1.07662
hsa-miR-1276	MIMAT0005930	UAAAGAGCCCUGUGGAGACA	IH-301408-01	1.01803	0.979645	1.03287	1.01018	0.0274678	0.975763	0.0408911	0.891562	1.0382	1.01805	0.982603	0.0794856	0.987645	-0.0378199
hsa-miR-1277	MIMAT0005933	UACGUAGAUAUAUAUGUAUUUU	IH-301411-01	1.26285	1.20114	1.27958	1.24786	0.0413128	0.091924	0.995414	1.44064	0.998825	1.05319	1.16422	0.240924	0.484086	0.356994
hsa-miR-1278	MIMAT0005936	UAGUACUGUGCAUAUCAUCUAU	IH-301417-01	1.23836	0.695244	1.16202	1.03188	0.294021	0.856055	0.12802	0.549213	0.887018	0.696944	0.711058	0.169344	0.313643	-0.628134
hsa-miR-1279	MIMAT0005937	UCAUAUUGCUUCUUUCU	IH-301418-01	1.09203	1.02116	1.1464	1.08653	0.0627988	0.574035	0.347517	0.9228	1.52538	0.943418	1.13053	0.342105	0.566787	0.283769
hsa-miR-128	MIMAT00004	UCACAGUGAACCGGUCUCUUU	IH-301072-02	0.835455	0.847054	0.810917	0.831142	0.0184505	0.223814	-0.678144	0.794731	0.766096	0.625824	0.728884	0.0903936	0.346967	-0.589383
hsa-miR-1280	MIMAT0005946	UCCCACCGCUGCCACCC	IH-301429-01	0.820549	0.861858	0.794297	0.825568	0.0340591	0.209388	-0.70053	1.09016	0.721453	0.534135	0.781915	0.282899	0.45893	-0.474098
hsa-miR-1281	MIMAT0005939	UCGCCUCCUCCUCUCCC	IH-301420-01	0.927033	0.842857	0.933966	0.901285	0.0507188	0.466599	-0.396444	0.55272	1.00203	0.856506	0.803751	0.229252	0.510296	-0.426628
hsa-miR-1282	MIMAT0005940	UCGUUUGCCUUUUUCUGCUU	IH-301421-01	1.04939	0.955395	0.912405	0.972397	0.070059	0.815937	-0.110853	1.13161	1.28367	0.900115	1.10513	0.193146	0.633244	0.228552
hsa-miR-1283	MIMAT0005799	UCUACAAAGGAAAGCGCUUUCU	IH-301315-01	1.13322	1.45249	0.818108	1.13461	0.317196	0.370025	0.540594	1.18058	0.578707	0.467903	0.742396	0.383499	0.373798	-0.560009
hsa-miR-1284	MIMAT0005941	UCUAUACAGACCCUGGCUUUUC	IH-301423-01	0.998243	1.23116	1.04007	1.08983	0.124173	0.558535	0.360744	0.80966	1.60104	1.21838	1.20969	0.395762	0.383793	0.455858
hsa-miR-1285	MIMAT0005876	UCUGGGCAACAAAGUGAGACCU	IH-301338-01	0.807837	1.4908	1.03194	1.11019	0.348139	0.467584	0.44254	0.70599	0.781591	0.483219	0.656933	0.155117	0.225706	-0.745797
hsa-miR-1286	MIMAT0005877	UGCAGGACCAAGAUGAGCCCU	IH-301340-01	1.1356	1.29906	1.09158	1.17541	0.109316	0.237609	0.704477	0.910609	1.47998	0.740249	1.04361	0.387385	0.80621	0.0948089
hsa-miR-1287	MIMAT0005878	UGCUGGAUCAGUGGUUCGAGUC	IH-301341-01	1.23664	1.19956	0.908892	1.11503	0.179482	0.446976	0.461972	1.33298	1.1179	0.702025	1.05097	0.320757	0.784822	0.110795
hsa-miR-1288	MIMAT0005942	UGGACUGCCCUGAUCUGGAGA	IH-301424-01	1.13398	1.08713	1.11885	1.11332	0.0239082	0.454051	0.455096	0.806377	1.09595	1.16453	1.02229	0.190101	0.868934	0.0484501
hsa-miR-1289	MIMAT0005879	UGGAGUCCAGGAAUCUGCAUUUU	IH-301342-01	0.848678	1.47556	0.729902	1.01805	0.400644	0.932197	0.0724758	1.23988	0.943122	0.768019	0.983674	0.238531	0.984426	-0.0354911
hsa-miR-128a	MIMAT00004	UCACAGUGAACCGGUCUCUUU	IH-300597-08	0.927069	0.978614	0.894101	0.933262	0.0425954	0.613319	-0.268026	0.996006	1.58033	0.848696	1.14168	0.386957	0.538731	0.307992
hsa-miR-129	MIMAT00002	CUUUUUGCGGUCUGGGCUUGC	IH-300538-07	0.751539	1.23919	0.805352	0.932026	0.267366	0.607427	-0.272989	0.587467	1.29334	0.950201	0.943669	0.35298	0.895619	-0.122459
hsa-miR-129	MIMAT00002	CUUUUUGCGGUCUGGGCUUGC	IH-300539-05	0.843151	1.17089	0.947231	0.987091	0.167466	0.896233	-0.051843	1.45217	0.539565	1.32537	1.1057	0.494369	0.631841	0.229783
hsa-miR-129-3p	MIMAT00046	AAGCCCUUACCCCAAAAAGCAU	IH-301063-02	0.662018	0.808085	0.937602	0.802568	0.137875	0.157003	-0.792898	1.0882	0.590623	0.489659	0.722828	0.320425	0.335471	-0.602547
hsa-miR-129*	MIMAT00045	AAGCCCUUACCCCAAAAAGUAU	IH-301201-02	0.76392	1.05942	1.02275	0.948698	0.16107	0.690793	-0.206031	0.427199	0.754553	0.564502	0.582085	0.164384	0.135337	-0.908511
hsa-miR-1290	MIMAT0005880	UGGAUUUUUGGAUCAGGGA	IH-301344-01	0.943101	1.23957	0.908599	1.03042	0.181948	0.86396	0.122186	1.47387	1.03458	1.1266	1.21168	0.231673	0.379634	0.460184
hsa-miR-1291	MIMAT0005881	UGGCCCUGACUGAAGACCAGCAGU	IH-301345-01	1.06739	0.816958	0.946148	0.943497	0.125235	0.664273	-0.226918	1.06624	0.464291	0.602005	0.710846	0.315392	0.313316	-0.628595
hsa-miR-1292	MIMAT0005943	UGGGAACGGGUUCCGGCAGACGCUG	IH-301425-01	1.18139	1.20521	1.0436	1.1434	0.0872445	0.338006	0.575905	1.36015	1.34753	0.913477	1.20705	0.254321	0.389183	0.450111
hsa-miR-1293	MIMAT0005883	UGGGUGGUCUGGAGAUUUGUGC	IH-301347-01	1.10577	0.911004	0.784673	0.933817	0.161762	0.616086	-0.265795	0.920594	0.53509	0.592658	0.68278	0.207954	0.265236	-0.689608
hsa-miR-1294	MIMAT0005884	UGUGAGGUUGGCAUUGUUGUCU	IH-301348-01	1.32763	0.8388	1.0231	1.06318	0.24687	0.689633	0.253728	0.621294	0.544155	0.690915	0.618788	0.073412	0.175352	-0.828722
hsa-miR-1295	MIMAT0005885	UUAGGCCGCAGAUCUGGGUGA	IH-301349-01	1.05422	0.985309	1.24084	1.09345	0.132206	0.541674	0.375319	0.784774	0.581992	1.0109	0.792556	0.214561	0.483576	-0.450965
hsa-miR-1296	MIMAT0005794	UUAGGGCCCUGGCUCCAUCUCC	IH-301310-01	1.12844	0.883499	0.880277	0.964071	0.142354	0.771251	-0.144293	1.52862	0.734896	0.979608	1.08104	0.406467	0.699268	0.176176
hsa-miR-1297	MIMAT0005886	UUCAAGUAAUUCAGGUG	IH-301350-01	1.10208	0.719525	0.752218	0.857939	0.212059	0.303192	-0.570524	0.939176	0.41959	0.52967	0.629479	0.273795	0.18858	-0.805481
hsa-miR-1298	MIMAT0005800	UUCAUUCGGCUGUCCAGAUGUA	IH-301318-01	1.46269	1.08631	1.17765	1.24222	0.196322	0.0998157	0.972766	0.676732	0.630828	0.746808	0.68479	0.0584086	0.268465	-0.68524
hsa-miR-1299	MIMAT0005887	UUCUGGAAUUCUGUGUGAGGGA	IH-301351-01	0.875555	0.900031	0.814363	0.863316	0.044126	0.320992	-0.548931	0.770215	0.78506	0.654709	0.736661	0.0713596	0.362193	-0.572476
hsa-miR-1300	MIMAT0005888	UUGAGAAGGAGGCUGCUG	IH-301352-01	1.22616	0.778573	0.951157	0.985296	0.225737	0.886365	-0.0590527	1.21366	1.13128	0.569029	0.971323	0.350823	0.978449	-0.0623414
hsa-miR-1301	MIMAT0005797	UUGCAGCUGCCUGGGAGUGACUUC	IH-301313-01	0.766098	0.553198	0.641965	0.653754	0.106939	0.0142593	-1.39055	1.64793	0.488975	0.495269	0.877393	0.667316	0.703438	-0.266538	Antiviral
hsa-miR-1302	MIMAT0005890	UUGGGACAUACUUAUGCUAAA	IH-301354-01	0.936569	1.01265	0.85366	0.934292	0.0795189	0.618378	-0.263886	1.60126	1.00352	0.804101	1.1363	0.414836	0.552215	0.296296
hsa-miR-1303	MIMAT0005891	UUUAGAGACGGGGUCUUGCUCU	IH-301362-01	1.12613	1.18563	1.12377	1.14517	0.0350516	0.331797	0.58303	1.47933	1.5621	1.0214	1.35428	0.291231	0.1569	0.770165
hsa-miR-1304	MIMAT0005892	UUUGAGGCUACAGUGAGAUGUG	IH-301363-01	1.05521	0.849454	0.806744	0.903803	0.132849	0.477435	-0.386335	0.734797	1.21521	2.51329	1.48777	0.920041	0.0553929	1.06036
hsa-miR-1305	MIMAT0005893	UUUUCAACUCUAAUGGGAGAGA	IH-301364-01	0.962358	0.742016	0.930533	0.878302	0.119095	0.374535	-0.488746	0.948795	1.32907	Dead	1.13893	0.268897	0.621596	0.302031
hsa-miR-1306	MIMAT0005950	ACGUUGGCUCUGGUGGUG	IH-301433-01	0.83003	1.13645	1.01684	0.994442	0.154435	0.936846	-0.0223221	0.813631	0.988672	0.634383	0.812229	0.177149	0.531012	-0.408199
hsa-miR-1307	MIMAT0005951	ACUCGGCGUGGCGUCGGUCGUG	IH-301434-01	1.13351	1.06461	1.13287	1.11033	0.0395976	0.466688	0.443103	0.8916	1.18852	0.891194	0.990437	0.171542	0.964104	-0.0207892
hsa-miR-1308	MIMAT0005947	GCAUGGGUGGUUCAGUGG	IH-301430-01	1.0472	0.809068	1.29715	1.05114	0.244065	0.752351	0.205381	0.949059	1.52739	1.37032	1.28226	0.299054	0.252484	0.6136
hsa-miR-130a	MIMAT00004	CAGUGCAAUGUUAAAAGGGCAU	IH-300598-05	1.17696	1.17487	1.08679	1.14621	0.0514657	0.328234	0.587174	1.15514	2.32619	1.43072	1.63735	0.612262	0.0131436	1.38554		Proviral
hsa-miR-130a*	MIMAT00045	UUCACAUUGUGCUACUGUCUGC	IH-301051-02	1.08755	0.900482	1.26842	1.08549	0.183978	0.579071	0.343316	1.00508	1.58583	1.07043	1.22045	0.318111	0.362028	0.479231
hsa-miR-130b	MIMAT00006	CAGUGCAAUGAUGAAAGGGCAU	IH-300660-07	1.03648	1.37498	0.910558	1.10734	0.24018	0.479683	0.431082	1.07316	1.49876	0.75853	1.11015	0.371501	0.619902	0.239459
hsa-miR-130b*	MIMAT00046	ACUCUUUCCCUGUUGCACUAC	IH-301196-02	0.724202	1.04789	1.09964	0.957244	0.203472	0.735179	-0.171713	0.760053	1.11874	1.89996	1.25959	0.58286	0.289818	0.564319
hsa-miR-132	MIMAT00004	UAACAGUCUACAGCCAUGGUCG	IH-300599-05	1.00986	0.865158	0.916835	0.930616	0.0733267	0.60045	-0.278649	0.954931	1.03695	0.820327	0.937402	0.109369	0.87695	-0.136083
hsa-miR-132*	MIMAT00045	ACCGUGGCUUUCGAUUGUUACU	IH-301052-02	0.795176	0.980858	1.05206	0.9427	0.132627	0.660247	-0.230122	1.19973	1.28707	0.501156	0.995987	0.430756	0.947459	-0.00872491
hsa-miR-1321	MIMAT0005952	CAGGGAGGUGAAUGUGAU	IH-301435-01	1.14196	1.06865	1.38025	1.19695	0.162919	0.183248	0.790979	0.996435	1.13035	1.17487	1.10055	0.0928737	0.645574	0.218589
hsa-miR-1322	MIMAT0005953	GAUGAUGCUGCUGAUGCUG	IH-301436-01	1.10337	1.08894	0.939744	1.04402	0.0905919	0.790212	0.176781	0.971866	0.709387	0.706045	0.795766	0.152516	0.491141	-0.443987
hsa-miR-1323	MIMAT0005795	UCAAAACUGAGGGGCAUUUUCU	IH-301311-01	1.05257	1.12318	0.755838	0.977198	0.194927	0.842025	-0.0915748	1.90391	0.685428	1.03	1.20645	0.628112	0.390694	0.448796
hsa-miR-1324	MIMAT0005956	CCAGACAGAAUUCUAUGCACUUUC	IH-301439-01	1.06382	0.845051	1.12711	1.012	0.148001	0.965694	0.0481758	1.29239	1.08265	1.29262	1.22255	0.121156	0.357797	0.48381
hsa-miR-133a	MIMAT00004	UUUGGUCCCCUUCAACCAGCUG	IH-300601-06	0.921689	0.9409	0.85003	0.904206	0.047891	0.479142	-0.384713	0.894399	0.900438	0.859832	0.884889	0.0219096	0.724305	-0.25024
hsa-miR-133a	MIMAT00004	UUUGGUCCCCUUCAACCAGCUG	IH-300600-06	1.03629	0.932257	1.19923	1.05592	0.134564	0.727145	0.224592	1.01383	1.32886	0.719595	1.02076	0.30469	0.873474	0.0451323
hsa-miR-133b	MIMAT00007	UUUGGUCCCCUUCAACCAGCUA	IH-300709-06	0.987086	1.1394	1.00912	1.0452	0.0823217	0.783871	0.181533	0.887664	0.990468	0.822996	0.900376	0.0844565	0.768488	-0.216573
hsa-miR-134	MIMAT00004	UGUGACUGGUUGACCAGAGGGG	IH-300628-06	0.81931	1.01425	1.21933	1.01763	0.200033	0.934453	0.070806	1.10403	1.2476	0.78048	1.04404	0.23927	0.804946	0.09573
hsa-miR-135a	MIMAT00004	UAUGGCUUUUUAUUCCUAUGUGA	IH-300602-05	0.814023	0.884429	1.16342	0.953956	0.184782	0.717988	-0.184915	1.11586	0.950424	0.82153	0.962604	0.147541	0.952258	-0.0812958
hsa-miR-135a	MIMAT00004	UAUGGCUUUUUAUUCCUAUGUGA	IH-300603-07	1.29931	1.7145	0.991846	1.33522	0.362664	0.0219348	1.34626	1.50365	2.98766	1.43395	1.97509	0.877606	0.000179614	2.11975	Proviral	Proviral
hsa-miR-135a*	MIMAT00045	UAUAGGGAUUGGAGCCGUGGCG	IH-301053-02	1.21591	1.25899	1.2775	1.2508	0.0316031	0.0880436	1.00723	0.798909	0.964393	0.939576	0.900959	0.0892448	0.770168	-0.215306
hsa-miR-135b	MIMAT00007	UAUGGCUUUUCAUUCCUAUGUGA	IH-300701-08	1.1849	0.976806	0.800516	0.987409	0.192413	0.897987	-0.0505678	1.22419	1.1852	0.329911	0.913101	0.505434	0.805446	-0.188911
hsa-miR-135b*	MIMAT00046	AUGUAGGGCUAAAAGCCAUGGG	IH-301200-02	1.31632	1.03341	1.57234	1.30735	0.269574	0.0358616	1.23435	1.19132	0.910147	0.703025	0.934831	0.245083	0.869331	-0.141671	Proviral
hsa-miR-136	MIMAT00004	ACUCCAUUUGUUUUGAUGAUGGA	IH-300629-05	0.825662	0.893355	0.778335	0.832451	0.0578095	0.22731	-0.672889	1.08314	0.875811	0.712	0.890316	0.185993	0.739704	-0.238444
hsa-miR-136*	MIMAT00046	CAUCAUCGUCUCAAAUGAGUCU	IH-301064-02	0.839381	1.16837	0.864457	0.957404	0.183135	0.736009	-0.171069	0.733362	0.688755	0.295169	0.572429	0.241147	0.126099	-0.929503
hsa-miR-137	MIMAT00004	UUAUUGCUUAAGAAUACGCGUAG	IH-300604-08	1.26418	1.21048	1.00607	1.16025	0.136191	0.282218	0.643565	1.98607	2.18777	Dead	2.08692	0.142624	0.000657219	2.36287		Proviral
hsa-miR-138	MIMAT00004	AGCUGGUGUUGUGAAUCAGGCCG	IH-300605-06	0.872142	1.21436	0.995567	1.02736	0.17331	0.880783	0.109866	1.00876	1.12859	0.621133	0.919495	0.265245	0.82409	-0.17501
hsa-miR-138	MIMAT00004	AGCUGGUGUUGUGAAUCAGGCCG	IH-300606-06	0.976103	0.915704	0.792506	0.894771	0.0935712	0.439309	-0.422606	0.943484	1.49268	0.605166	1.01378	0.447915	0.894261	0.0299517
hsa-miR-138-1*	MIMAT00046	GCUACUUCACAACACCAGGGCC	IH-301065-02	0.932453	1.05702	1.00499	0.998153	0.0625632	0.957413	-0.00741945	0.502988	0.937648	0.87562	0.772085	0.2351	0.436763	-0.495467
hsa-miR-138-2*	MIMAT00045	GCUAUUUCACGACACCAGGGUU	IH-301054-02	1.02816	1.1363	1.20378	1.12275	0.0885927	0.41548	0.492953	0.962075	0.851743	0.993778	0.935865	0.0745567	0.872387	-0.139423
hsa-miR-139	MIMAT00002	UCUACAGUGCACGUGUCUCCAG	IH-300544-06	1.05443	1.16969	0.652903	0.959008	0.271287	0.744502	-0.164625	1.21486	0.926054	0.713637	0.951516	0.251578	0.919039	-0.1054
hsa-miR-139-3p	MIMAT00045	GGAGACGCGGCCCUGUUGGAGU	IH-301036-02	0.671511	1.04548	1.38191	1.03297	0.355364	0.850143	0.132394	1.2485	0.911472	1.49386	1.21794	0.292393	0.367002	0.473791
hsa-miR-140	MIMAT00004	CAGUGGUUUUACCCUAUGGUAG	IH-300607-06	0.657833	1.12033	0.81064	0.862934	0.235641	0.319841	-0.550465	1.32719	2.19806	1.33454	1.61993	0.50069	0.0157416	1.34768		Proviral
hsa-miR-140-3p	MIMAT00045	UACCACAGGGUAGAACCACGG	IH-301055-02	1.10936	0.921622	0.931644	0.987542	0.105616	0.898707	-0.0500326	0.671639	0.617822	1.0276	0.772354	0.222683	0.437357	-0.494882
hsa-miR-141	MIMAT00004	UAACACUGUCUGGUAAAGAUGG	IH-300608-05	0.944015	1.00287	1.00985	0.985579	0.0361648	0.887894	-0.0579138	0.990645	0.84892	0.722637	0.854067	0.134078	0.639187	-0.317245
hsa-miR-141*	MIMAT00045	CAUCUUCCAGUACAGUGUUGGA	IH-301056-02	0.958294	0.918575	0.704501	0.860457	0.136514	0.311423	-0.560415	0.913431	2.42244	0.626061	1.32064	0.96494	0.198045	0.697051
hsa-miR-142-3p	MIMAT00004	UGUAGUGUUUCCUACUUUAUGGA	IH-300610-05	0.973801	0.712655	0.655113	0.780523	0.169838	0.116747	-0.881433	0.632289	1.31155	1.02479	0.98954	0.340998	0.966801	-0.0227381
hsa-miR-142-5p	MIMAT00004	CAUAAAGUAGAAAGCACUACU	IH-300609-06	1.20261	1.4078	0.791409	1.13394	0.31388	0.372511	0.537907	0.669451	0.760292	0.392535	0.607426	0.191564	0.162135	-0.853422
hsa-miR-143	MIMAT00004	UGAGAUGAAGCACUGUAGCUC	IH-300611-06	0.788718	0.78594	1.01471	0.863122	0.131286	0.320376	-0.549709	0.981256	0.511886	0.536585	0.676576	0.26415	0.255362	-0.703096
hsa-miR-143*	MIMAT00045	GGUGCAGUGCUGCAUCUCUGGU	IH-301057-02	0.778058	0.751986	0.843511	0.791185	0.0471535	0.13502	-0.838616	0.421367	0.418282	0.319246	0.386298	0.0580895	0.0257125	-1.33413		Antiviral
hsa-miR-144	MIMAT00004	UACAGUAUAGAUGAUGUACU	IH-300612-06	1.02299	1.03197	1.14415	1.06637	0.0675062	0.673229	0.266554	0.664571	1.42788	0.555657	0.882702	0.475266	0.718233	-0.254996
hsa-miR-144*	MIMAT00046	GGAUAUCAUCAUAUACUGUAAG	IH-301058-02	0.805198	0.890137	0.903161	0.866166	0.0531994	0.330764	-0.537487	0.772807	0.6412	0.311449	0.575152	0.237665	0.128657	-0.923583
hsa-miR-145	MIMAT00004	GUCCAGUUUUCCCAGGAAUCCCU	IH-300613-06	0.842546	1.34101	0.877778	1.02044	0.278173	0.918912	0.0821002	0.500102	0.648977	0.542736	0.563938	0.0766688	0.118342	-0.94796
hsa-miR-145*	MIMAT00046	GGAUUCCUGGAAAUACUGUUCU	IH-301059-02	0.768069	0.606292	0.839329	0.737897	0.119412	0.0621341	-1.05262	0.789752	0.705978	0.617031	0.704254	0.0863734	0.301475	-0.642927
hsa-miR-1468	MIMAT0006789	CUCCGUUUGCCUGUUUCGCUG	IH-301446-01	1.13173	1.10758	0.89918	1.04616	0.127864	0.778738	0.185397	1.24131	1.05266	0.936886	1.07695	0.153658	0.710641	0.167289
hsa-miR-1469	MIMAT0007347	CUCGGCGCGGGGCGCGGGCUCC	IH-301447-01	0.910788	0.821836	0.943706	0.89211	0.0630452	0.428411	-0.433294	1.1481	1.20003	1.43221	1.26011	0.151284	0.28867	0.565459
hsa-miR-146a	MIMAT00004	UGAGAACUGAAUUCCAUGGGUU	IH-300630-05	0.708588	0.955786	0.781497	0.81529	0.127016	0.184611	-0.741806	1.47387	1.5725	0.910459	1.31894	0.357177	0.199695	0.693352
hsa-miR-146a*	MIMAT00046	CCUCUGAAAUUCAGUUCUUCAG	IH-301066-02	0.743117	0.895162	0.600407	0.746229	0.147402	0.0707173	-1.01916	0.93788	3.04585	0.777841	1.58719	1.26577	0.022215	1.2765		Proviral
hsa-miR-146b	MIMAT00028	UGAGAACUGAAUUCCAUAGGCU	IH-300754-05	1.44389	0.844656	1.00274	1.09709	0.310561	0.5252	0.389937	2.83891	1.24891	2.75784	2.28189	0.8955	9.8374e-07	2.78671		Proviral
hsa-miR-146b-3p	MIMAT00047	UGCCCUGUGGACUCAGUUCUGG	IH-301092-02	1.17285	1.05525	1.21591	1.148	0.08316	0.322089	0.594395	0.760263	0.428278	0.719666	0.636069	0.181093	0.197029	-0.791155
hsa-miR-147	MIMAT00002	GUGUGUGGAAAUGCUUCUGC	IH-300545-07	1.10679	1.3893	1.32233	1.27281	0.147622	0.0630636	1.09561	1.53147	1.94034	0.563738	1.34518	0.706954	0.167465	0.750396
hsa-miR-1470	MIMAT0007348	GCCCUCCGCCCGUGCACCCCG	IH-301448-01	1.08107	0.778286	1.07616	0.978508	0.173415	0.849162	-0.0863123	0.864105	0.702055	0.869152	0.81177	0.0950501	0.529866	-0.409195
hsa-miR-1471	MIMAT0007349	GCCCGCGUGUGGAGCCAGGUGU	IH-301449-01	1.03855	0.75298	1.09138	0.960969	0.18205	0.754799	-0.156751	1.01173	0.879244	1.00394	0.964973	0.0743457	0.959368	-0.0761459
hsa-miR-147b	MIMAT00049	GUGUGCGGAAAUGCUUCUGCUA	IH-301239-02	1.03599	1.19001	0.699249	0.975084	0.250986	0.830551	-0.100065	1.24929	0.865078	0.664109	0.926158	0.297332	0.843686	-0.160527
hsa-miR-148a	MIMAT00002	UCAGUGCACUACAGAACUUUGU	IH-300540-07	1.07776	1.34463	1.44876	1.29038	0.19136	0.0476059	1.1662	0.834308	1.07843	1.59334	1.16869	0.387483	0.473682	0.366725	Proviral
hsa-miR-148a*	MIMAT00045	AAAGUUCUGAGACACUCCGACU	IH-301205-02	0.680596	1.43797	1.02147	1.04668	0.379318	0.776138	0.18747	0.746835	0.888094	0.47828	0.704403	0.208176	0.301767	-0.642602
hsa-miR-148b	MIMAT00007	UCAGUGCAUCACAGAACUUUGU	IH-300702-05	1.02827	1.21667	1.12438	1.12311	0.0942046	0.414047	0.4944	0.839483	1.01485	0.939874	0.931403	0.0879914	0.859162	-0.149124
hsa-miR-148b*	MIMAT00046	AAGUUCUGUUAUACACUCAGGC	IH-301087-02	1.12906	0.933634	0.965532	1.00941	0.104842	0.980059	0.0377857	0.888371	0.681654	0.765985	0.77867	0.103941	0.451498	-0.481152
hsa-miR-149	MIMAT00004	UCUGGCUCCGUGUCUUCACUCCC	IH-300631-08	0.924695	1.31816	1.08323	1.10869	0.197962	0.473792	0.436526	0.816528	1.33918	0.567338	0.907683	0.393912	0.789655	-0.20069
hsa-miR-149*	MIMAT00046	AGGGAGGGACGGGGGCUGUGC	IH-301151-02	/	1.78007	/	/	/	/	/	1.31034	2.01572	1.22691	1.51766	0.433348	/	/		Toxic in Part 1
hsa-miR-150	MIMAT00004	UCUCCCAACCCUUGUACCAGUG	IH-300632-05	0.731716	1.09313	1.22719	1.01735	0.256284	0.936038	0.0696634	0.766821	1.17469	0.57885	0.840122	0.30461	0.602147	-0.347561
hsa-miR-150*	MIMAT00046	CUGGUACAGGCCUGGGGGACAG	IH-301067-02	0.882512	1.1668	0.799886	0.949732	0.19247	0.696123	-0.201881	1.94673	1.15185	1.13877	1.41245	0.462746	0.102198	0.896637
hsa-miR-151	MIMAT00007	CUAGACUGAAGCUCCUUGAGG	IH-300700-06	0.987769	1.38043	1.06307	1.14376	0.208394	0.33685	0.577339	0.818859	1.0488	0.946334	0.937997	0.115196	0.878719	-0.134789
hsa-miR-151-5p	MIMAT00046	UCGAGGAGCUCACAGUCUAGU	IH-301086-02	0.721334	0.305999	0.707436	0.578256	0.235885	0.00293253	-1.69375	0.905153	1.021	0.564758	0.830304	0.237152	0.576614	-0.368905	Antiviral
hsa-miR-152	MIMAT00004	UCAGUGCAUGACAGAACUUGG	IH-300614-06	0.72632	1.24431	0.807993	0.926208	0.278496	0.579422	-0.296353	0.539077	0.792115	0.877245	0.736146	0.175894	0.361192	-0.573596
hsa-miR-153	MIMAT00004	UUGCAUAGUCACAAAAGUGAUC	IH-300615-08	0.820124	0.896855	0.852738	0.856572	0.038509	0.298627	-0.576015	1.17	0.682453	0.631852	0.828101	0.297171	0.570982	-0.373693
hsa-miR-153	MIMAT00004	UUGCAUAGUCACAAAAGUGAUC	IH-300616-08	1.6436	1.37558	1.43839	1.48586	0.140171	0.000838338	1.95124	1.20938	1.81641	0.933351	1.31971	0.451749	0.198734	0.695029	Proviral
hsa-miR-1537	MIMAT0007399	AAAACCGUCUAGUUACAGUUGU	IH-301450-01	1.06411	0.769787	1.23116	1.02168	0.233592	0.912044	0.0870854	1.6254	0.781637	0.910492	1.10584	0.454538	0.631438	0.230092
hsa-miR-1538	MIMAT0007400	CGGCCCGGGCUGCUGCUGUUCCU	IH-301451-01	1.02956	0.94221	1.11917	1.03031	0.0884839	0.864544	0.121744	1.47748	1.76025	1.49256	1.57676	0.159083	0.0242399	1.25383		Proviral
hsa-miR-1539	MIMAT0007401	UCCUGCGCGUCCCAGAUGCCC	IH-301452-01	1.19177	0.900651	1.12489	1.07244	0.152483	0.642706	0.290916	1.35631	0.965878	0.955065	1.09242	0.2286	0.667748	0.200906
hsa-miR-154	MIMAT00004	UAGGUUAUCCGUGUUGCCUUCG	IH-300633-05	0.80255	0.943575	1.66556	1.13723	0.462953	0.360667	0.551125	1.21678	0.946987	0.415808	0.859859	0.407533	0.654942	-0.304655
hsa-miR-154*	MIMAT00004	AAUCAUACACGGUUGACCUAUU	IH-300634-05	0.822927	0.742459	1.23223	0.932539	0.26264	0.609922	-0.270929	1.20712	0.279755	0.858473	0.781781	0.468413	0.458726	-0.474389
hsa-miR-155	MIMAT00006	UUAAUGCUAAUCGUGAUAGGGGU	IH-300647-06	1.02674	1.1688	0.900454	1.032	0.134251	0.855331	0.128513	0.283032	0.586388	0.357781	0.409067	0.158047	0.0319719	-1.28464		Antiviral
hsa-miR-155*	MIMAT00046	CUCCUACAUAUUAGCAUUAACA	IH-301071-02	1.02934	0.884347	1.28332	1.06567	0.201955	0.676867	0.263732	0.603722	1.36062	1.18093	1.04842	0.395465	0.792209	0.10527
hsa-miR-15a	MIMAT00000	UAGCAGCACAUAAUGGUUUGUG	IH-300482-05	0.951681	0.952523	0.61814	0.840781	0.192814	0.250514	-0.639434	0.603348	0.666177	0.729134	0.66622	0.062893	0.239373	-0.725609
hsa-miR-15a*	MIMAT00044	CAGGCCAUAUUGUGCUGCCUCA	IH-301018-02	0.928894	1.17884	0.944996	1.01758	0.139888	0.934753	0.0705834	0.539949	1.02698	0.710061	0.758998	0.247178	0.408256	-0.523918
hsa-miR-15b	MIMAT00004	UAGCAGCACAUCAUGGUUUACA	IH-300587-07	0.850133	1.07309	0.986885	0.970035	0.112428	0.803193	-0.120342	0.937959	0.791203	0.696468	0.808543	0.121676	0.521937	-0.41621
hsa-miR-15b*	MIMAT00045	CGAAUCAUUAUUUGCUGCUCUA	IH-301146-02	0.926069	1.08274	1.12137	1.04339	0.103425	0.793574	0.174267	1.65042	0.887761	1.04237	1.19352	0.403169	0.417946	0.420691
hsa-miR-16	MIMAT00000	UAGCAGCACGUAAAUAUUGGCG	IH-300484-07	0.851823	0.894503	0.931961	0.892762	0.0400972	0.43106	-0.430673	0.493517	0.67806	0.800713	0.65743	0.154634	0.226424	-0.744717
hsa-miR-16	MIMAT00000	UAGCAGCACGUAAAUAUUGGCG	IH-300483-05	0.596439	0.997244	1.01914	0.87094	0.237977	0.347705	-0.518313	1.02548	1.42667	0.819226	1.09046	0.30889	0.673146	0.196649
hsa-miR-16-1*	MIMAT00044	CCAGUAUUAACUGUGCUGCUGA	IH-301019-02	0.992252	1.4432	1.35683	1.26409	0.23935	0.0722146	1.06062	1.37777	1.64771	0.451984	1.15916	0.627124	0.496313	0.34599
hsa-miR-16-2*	MIMAT00045	CCAAUAUUACUGUGCUGCUUUA	IH-301180-02	0.898693	1.12375	0.941312	0.987917	0.119547	0.900779	-0.0485247	0.75851	1.82202	0.846202	1.14224	0.590332	0.537454	0.309225
hsa-miR-17-3p	MIMAT00000	ACUGCAGUGAAGGCACUUGUAG	IH-300486-06	0.686058	1.01508	0.899879	0.867007	0.166957	0.333751	-0.53411	0.777729	1.51687	0.572659	0.955754	0.496645	0.931745	-0.0961866
hsa-miR-17-5p	MIMAT00000	CAAAGUGCUUACAGUGCAGGUAG	IH-300485-06	0.70765	0.594852	0.790356	0.697619	0.098137	0.0319045	-1.21438	0.681102	0.732817	0.511575	0.641831	0.115731	0.204655	-0.778628	Antiviral
hsa-miR-181a	MIMAT00002	AACAUUCAACGCUGUCGGUGAGU	IH-300552-07	1.90754	1.46509	1.42651	1.59971	0.267284	3.64896e-05	2.40848	1.67367	1.77569	0.721937	1.39043	0.581178	0.120882	0.848767	Proviral
hsa-miR-181a	MIMAT00002	AACAUUCAACGCUGUCGGUGAGU	IH-300553-07	1.44415	1.28423	1.18735	1.30525	0.129686	0.037115	1.22589	3.20403	1.53713	0.497417	1.74619	1.36536	0.00395172	1.62216	Proviral	Proviral
hsa-miR-181a-2*	MIMAT00045	ACCACUGACCGUUGACUGUACC	IH-301202-02	0.990505	1.47455	1.1317	1.19892	0.248922	0.178876	0.798866	0.641983	1.0161	0.626448	0.761511	0.220619	0.413634	-0.518454
hsa-miR-181b	MIMAT00002	AACAUUCAUUGCUGUCGGUGGGU	IH-300554-08	1.1753	1.97436	1.43868	1.52945	0.40719	0.00027321	2.12629	0.67236	1.67839	0.867155	1.07264	0.533566	0.722905	0.157905	Proviral
hsa-miR-181b	MIMAT00002	AACAUUCAUUGCUGUCGGUGGGU	IH-300555-08	1.16827	1.36675	1.2009	1.24531	0.10643	0.0954188	0.985163	2.01116	1.52157	1.33189	1.62154	0.350497	0.0154604	1.35118		Proviral
hsa-miR-181c	MIMAT00002	AACAUUCAACCUGUCGGUGAGU	IH-300556-05	1.11106	1.11396	0.947871	1.05763	0.0950645	0.718229	0.231444	1.21886	1.47301	0.727991	1.13995	0.378726	0.543021	0.304247
hsa-miR-181c*	MIMAT00045	AACCAUCGACCGUUGAGUGGAC	IH-301039-02	0.959212	0.708738	1.00295	0.890302	0.158752	0.42116	-0.440556	0.350181	1.32642	0.758208	0.811604	0.490306	0.529611	-0.409557
hsa-miR-181d	MIMAT00028	AACAUUCAUUGUUGUCGGUGGGU	IH-300766-06	1.11154	1.38142	1.41117	1.30137	0.165075	0.0396445	1.21034	1.00959	0.683559	1.73599	1.14304	0.538757	0.535426	0.310966	Proviral
hsa-miR-182	MIMAT00002	UUUGGCAAUGGUAGAACUCACACU	IH-300557-08	0.975044	1.17162	1.03671	1.06113	0.100539	0.70011	0.245485	0.995535	1.42138	1.33389	1.25027	0.224902	0.305873	0.544062
hsa-miR-182*	MIMAT00002	UGGUUCUAGACUUGCCAACUA	IH-300558-07	0.881902	1.05128	0.846107	0.92643	0.109596	0.58034	-0.295463	1.33556	1.68392	1.5026	1.50736	0.174226	0.0463613	1.10296		Proviral
hsa-miR-1825	MIMAT0006765	UCCAGUGCCCUCCUCUCC	IH-301443-01	1.0809	0.764203	1.12271	0.98927	0.196032	0.908254	-0.0430919	0.725873	1.00386	0.975746	0.901827	0.153028	0.772674	-0.213419
hsa-miR-1826	MIMAT0006766	AUUGAUCAUCGACACUUCGAACGCAAU	IH-301444-01	1.04881	0.898263	1.07764	1.00824	0.0963254	0.986568	0.0330804	1.38694	2.10165	1.32196	1.60352	0.43262	0.0186048	1.31199		Proviral
hsa-miR-1827	MIMAT0006767	UGAGGCAGUAGAUUGAAU	IH-301445-01	0.900766	0.910378	0.996932	0.936025	0.0529655	0.626903	-0.256926	1.0143	0.977692	0.937205	0.976398	0.0385618	0.9937	-0.0513091
hsa-miR-183	MIMAT00002	UAUGGCACUGGUAGAAUUCACU	IH-300559-08	1.24373	1.54911	1.15917	1.31734	0.205126	0.0301366	1.27445	1.40295	1.37083	1.87632	1.55003	0.28303	0.0313559	1.19573	Proviral	Proviral
hsa-miR-183*	MIMAT00045	GUGAAUUACCGAAGGGCCAUAA	IH-301193-02	1.1742	1.13444	0.972693	1.09378	0.106727	0.540182	0.376607	2.01567	1.17882	0.682116	1.2922	0.67397	0.237562	0.635228
hsa-miR-184	MIMAT00004	UGGACGGAGAACUGAUAAGGGU	IH-300635-05	0.81277	1.0017	0.966967	0.927145	0.100562	0.58375	-0.292591	0.697564	0.838548	0.377804	0.637972	0.236082	0.199546	-0.787017
hsa-miR-185	MIMAT00004	UGGAGAGAAAGGCAGUUCCUGA	IH-300636-08	0.84227	1.17075	1.04051	1.01784	0.165407	0.933279	0.0716546	1.02948	1.32516	1.09809	1.15091	0.154756	0.515923	0.328062
hsa-miR-185*	MIMAT00046	AGGGGCUGGCUUUCCUCUGGUC	IH-301192-02	0.938623	1.12112	0.863745	0.974496	0.132385	0.827319	-0.102424	0.602226	1.06668	0.291326	0.653412	0.390205	0.220763	-0.753452
hsa-miR-186	MIMAT00004	CAAAGAAUUCUCCUUUUGGGCU	IH-300637-08	1.25012	1.00747	1.20984	1.15581	0.130036	0.296273	0.62574	1.84597	1.65264	0.951338	1.48332	0.470738	0.0573049	1.05069
hsa-miR-186*	MIMAT00046	GCCCAAAGGUGAAUUUUUUGGG	IH-301191-02	1.34104	1.1448	0.981481	1.15578	0.18003	0.296424	0.625603	2.13897	1.65943	0.956884	1.58509	0.594538	0.0224047	1.27194		Proviral
hsa-miR-187	MIMAT00002	UCGUGUCUUGUGUUGCAGCCGG	IH-300560-06	1.26108	1.22738	1.15833	1.2156	0.0523799	0.144077	0.86585	0.916299	1.06567	1.07686	1.01961	0.089645	0.876872	0.042632
hsa-miR-187*	MIMAT00045	GGCUACAACACAGGACCCGGGC	IH-301040-02	0.916036	1.08938	0.941204	0.982207	0.093665	0.869377	-0.0714568	1.12333	0.813947	1.26358	1.06695	0.230057	0.738911	0.145548
hsa-miR-188	MIMAT00004	CAUCCCUUGCAUGGUGGAGGG	IH-300638-08	1.11298	0.984143	1.16977	1.08896	0.0951146	0.562566	0.35728	1.37672	1.92082	0.859844	1.3858	0.530549	0.125085	0.838689
hsa-miR-188-3p	MIMAT00046	CUCCCACAUGCAGGGUUUGCA	IH-301190-02	1.04101	1.0706	0.863693	0.991765	0.111896	0.922024	-0.0330737	0.843379	1.02333	0.605415	0.824043	0.209629	0.560609	-0.382515
hsa-miR-189	MIMAT00000	UGCCUACUGAGCUGAUAUCAGU	IH-300495-08	1.35496	1.10874	0.943608	1.13577	0.207006	0.365566	0.545264	0.960745	0.940655	0.447305	0.782902	0.290809	0.461191	-0.471953
hsa-miR-18a	MIMAT00000	UAAGGUGCAUCUAGUGCAGAUAG	IH-300487-06	0.708103	0.892471	0.742015	0.780863	0.0981314	0.117261	-0.880068	0.713293	0.847035	0.227131	0.59582	0.326221	0.149451	-0.878652
hsa-miR-18a*	MIMAT00028	ACUGCCCUAAGUGCUCCUUCUGG	IH-300855-06	0.763979	0.957095	1.06822	0.929764	0.15395	0.596366	-0.282072	1.27561	0.931653	0.631755	0.94634	0.32218	0.903582	-0.116652
hsa-miR-18b	MIMAT00014	UAAGGUGCAUCUAGUGCAGUUAG	IH-300719-08	1.22995	1.2067	0.854397	1.09701	0.210434	0.525443	0.389616	0.791431	0.881498	1.57778	1.08357	0.430359	0.692239	0.181671
hsa-miR-18b*	MIMAT00047	UGCCCUAAAUGCCCCUUCUGGC	IH-301187-02	0.935115	1.20774	1.05924	1.06736	0.136493	0.668215	0.27054	0.514076	0.566582	0.730918	0.603859	0.113125	0.158121	-0.861177
hsa-miR-190	MIMAT00004	UGAUAUGUUUGAUAUAUUAGGU	IH-300639-05	1.118	0.921219	0.533801	0.857672	0.297237	0.302435	-0.571598	0.45005	2.46724	1.33839	1.41856	1.01098	0.0979055	0.909911
hsa-miR-1908	MIMAT0007881	CGGCGGGGACGGCGAUUGGUC	IH-301455-01	1.15368	1.05021	1.19148	1.13179	0.0731376	0.380341	0.529269	1.38116	1.36864	1.1901	1.3133	0.106878	0.20716	0.681087
hsa-miR-1909	MIMAT0007883	CGCAGGGGCCGGGUGCUCACCG	IH-301456-01	1.12429	0.947878	0.903951	0.992038	0.116618	0.923538	-0.0319744	1.17224	0.552532	0.560247	0.761675	0.355585	0.414046	-0.518098
hsa-miR-1909*	MIMAT0007882	UGAGUGCCGGUGCCUGCCCUG	IH-301457-01	0.835582	1.1262	1.00216	0.987981	0.145828	0.901133	-0.0482696	0.810627	0.845112	0.900017	0.851919	0.0450819	0.633402	-0.321915
hsa-miR-190b	MIMAT00049	UGAUAUGUUUGAUAUUGGGUU	IH-301240-02	0.756597	0.850919	1.07825	0.895255	0.165346	0.441353	-0.420662	0.971178	0.735418	0.458916	0.721837	0.256401	0.333572	-0.604701
hsa-miR-191	MIMAT00004	CAACGGAAUCCCAAAAGCAGCUG	IH-300617-06	1.0138	0.993948	1.00276	1.0035	0.00994893	0.987135	0.0140747	0.703138	0.626848	0.730953	0.68698	0.0539003	0.272049	-0.680479
hsa-miR-191*	MIMAT00016	GCUGCGCUUGGAUUUCGUCCCC	IH-300726-05	0.748919	0.719831	0.711144	0.726631	0.0197848	0.051911	-1.09787	0.447162	0.513699	0.33769	0.43285	0.0888733	0.0398496	-1.23293		Antiviral
hsa-miR-1910	MIMAT0007884	CCAGUCCUGUGCCUGCCGCCU	IH-301458-01	0.978149	0.699616	0.827285	0.835017	0.139427	0.234304	-0.662584	0.726976	0.27459	0.710883	0.570816	0.256666	0.124607	-0.933008
hsa-miR-1911	MIMAT0007885	UGAGUACCGCCAUGUCUGUUGGG	IH-301459-01	1.07052	0.741976	1.09842	0.970304	0.198229	0.804668	-0.119263	1.62529	0.683972	1.4558	1.25502	0.501751	0.297653	0.554393
hsa-miR-1911*	MIMAT0007886	CACCAGGCAUUGUGGUCUCC	IH-301460-01	1.0712	0.853252	1.09013	1.00486	0.131638	0.99467	0.01952	0.945553	1.15003	0.683287	0.926289	0.233965	0.844064	-0.160242
hsa-miR-1912	MIMAT0007887	UACCCAGAGCAUGCAGUGUGAA	IH-301461-01	1.19767	0.928463	1.123	1.08304	0.138979	0.590733	0.333504	1.24801	2.2554	1.77231	1.75857	0.503837	0.003324	1.64907		Proviral
hsa-miR-1913	MIMAT0007888	UCUGCCCCCUCCGCUGCUGCCA	IH-301462-01	1.08506	0.878336	1.03738	1.00026	0.108248	0.969116	0.00104637	1.00191	1.23552	0.542401	0.92661	0.352641	0.845029	-0.159543
hsa-miR-1914	MIMAT0007889	CCCUGUGCCCGGCCCACUUCUG	IH-301463-01	1.03703	0.838913	1.24308	1.03967	0.202097	0.813637	0.159334	1.41033	0.840079	0.920137	1.05685	0.308733	0.76783	0.123587
hsa-miR-1914*	MIMAT0007890	GGAGGGGUCCCGCACUGGGAGG	IH-301464-01	1.08931	0.902246	1.0851	1.02555	0.10681	0.89068	0.10263	1.37051	1.20321	0.90003	1.15792	0.23849	0.499027	0.343303
hsa-miR-1915	MIMAT0007892	CCCCAGGGCGACGCGGCGGG	IH-301465-01	1.21508	0.868859	1.22061	1.10152	0.201506	0.505199	0.407693	1.02679	0.997678	1.49053	1.17166	0.276526	0.466748	0.373184
hsa-miR-1915*	MIMAT0007891	ACCUUGCCUUGCUGCCCGGGCC	IH-301466-01	0.980216	1.05557	1.20794	1.08124	0.116012	0.59941	0.326271	1.02416	1.04113	0.656454	0.907246	0.217357	0.788352	-0.20164
hsa-miR-192	MIMAT00002	CUGACCUAUGAAUUGACAGCC	IH-300528-05	1.41529	1.02895	0.962082	1.13544	0.244651	0.366828	0.543941	0.946758	1.34015	0.909424	1.06544	0.238633	0.743206	0.142269
hsa-miR-192*	MIMAT00045	CUGCCAAUUCCAUAGGUCACAG	IH-301033-02	1.00135	0.873118	1.13035	1.00161	0.128616	0.976597	0.00645541	1.29105	1.08675	0.620273	0.999359	0.343824	0.937343	-0.00139435
hsa-miR-193a	MIMAT00004	AACUGGCCUACAAAGUCCCAGU	IH-300640-06	0.902735	0.763901	0.871438	0.846024	0.0728219	0.265794	-0.618376	0.590941	0.460391	0.310671	0.454001	0.140244	0.0481943	-1.18695		Antiviral
hsa-miR-193a-5p	MIMAT00046	UGGGUCUUUGCGGGCGAGAUGA	IH-301068-02	1.03179	1.0919	0.803294	0.975661	0.152271	0.833651	-0.097746	0.555976	0.548978	0.708322	0.604425	0.0900455	0.158748	-0.859945
hsa-miR-193b	MIMAT00028	AACUGGCCCUCAAAGUCCCGCU	IH-300764-06	1.0192	0.634232	0.985636	0.87969	0.213235	0.379839	-0.483171	0.719625	0.556813	0.654126	0.643521	0.0819223	0.206932	-0.774954
hsa-miR-193b*	MIMAT00047	CGGGGUUUUGAGGGCGAGAUGA	IH-301093-02	1.08521	0.752944	1.01045	0.949538	0.17431	0.695115	-0.202659	1.12686	0.582448	0.67329	0.7942	0.291653	0.48748	-0.44739
hsa-miR-194	MIMAT00004	UGUAACAGCAACUCCAUGUGGA	IH-300641-07	1.02609	1.19543	1.21347	1.145	0.103371	0.332444	0.58231	1.10768	0.850146	0.753361	0.903727	0.183133	0.778163	-0.209288
hsa-miR-194	MIMAT00004	UGUAACAGCAACUCCAUGUGGA	IH-300642-05	1.41855	1.17383	1.23641	1.27626	0.127136	0.0597213	1.10949	0.921891	1.02118	1.58401	1.17569	0.357079	0.457541	0.381946
hsa-miR-194*	MIMAT00046	CCAGUGGGGCUGCUGUUAUCUG	IH-301108-02	1.24261	0.901525	1.13422	1.09278	0.174275	0.544803	0.372623	1.68171	1.06955	1.64807	1.46644	0.344129	0.0660923	1.01401
hsa-miR-195	MIMAT00004	UAGCAGCACAGAAAUAUUGGC	IH-300643-05	1.12304	1.23637	1.05874	1.13938	0.0899376	0.352305	0.559765	1.79797	1.25147	0.76814	1.27253	0.515237	0.268133	0.592449
hsa-miR-195*	MIMAT00046	CCAAUAUUGGCUGUGCUGCUCC	IH-301069-02	0.897473	0.923473	1.15862	0.993189	0.143856	0.929906	-0.0273542	0.819766	0.621849	1.17775	0.873123	0.281768	0.69137	-0.275819
hsa-miR-196a	MIMAT00002	UAGGUAGUUUCAUGUUGUUGGG	IH-300530-06	1.19373	0.933357	0.860341	0.99581	0.175251	0.999056	-0.0168259	0.781816	0.751099	0.95052	0.827812	0.107372	0.570193	-0.374322
hsa-miR-196a	MIMAT00002	UAGGUAGUUUCAUGUUGUUGGG	IH-300529-06	1.04843	0.98496	0.983555	1.00565	0.0370589	0.944431	0.0226899	1.54013	2.01294	1.5994	1.71749	0.257574	0.00539404	1.55976		Proviral
hsa-miR-196a*	MIMAT00045	CGGCAACAAGAAACUGCCUGAG	IH-301041-02	1.24796	1.09458	0.996083	1.11288	0.126933	0.455948	0.453321	0.923845	0.747117	0.674369	0.781777	0.128299	0.458568	-0.474398
hsa-miR-196b	MIMAT00010	UAGGUAGUUUCCUGUUGUUGGG	IH-300714-08	0.881685	0.987879	1.11932	0.996293	0.119038	0.947104	-0.014886	0.386524	0.543171	0.486399	0.472031	0.079306	0.0564145	-1.14776
hsa-miR-196b*	MIMAT0009201	UCGACAGCACGACACUGCCUUC	IH-301305-01	1.12236	1.05654	1.04332	1.07407	0.0423367	0.634525	0.297486	1.39513	1.87361	1.04395	1.43757	0.416452	0.0838215	0.95123
hsa-miR-197	MIMAT00002	UUCACCACCUUCUCCACCCAGC	IH-300531-07	0.764447	1.17177	0.963648	0.966623	0.20368	0.784903	-0.134044	0.759229	1.30846	0.833166	0.966951	0.298056	0.965315	-0.0718449
hsa-miR-1972	MIMAT0009447	UCAGGCCAGGCACAGUGGCUCA	IH-301469-01	1.14735	0.972426	1.12751	1.08243	0.0957802	0.593666	0.331039	1.43532	0.875273	1.1717	1.16076	0.280185	0.492262	0.349489
hsa-miR-1973	MIMAT0009448	ACCGUGCAAAGGUAGCAUA	IH-301470-01	1.06682	0.648873	1.05606	0.923918	0.238257	0.568517	-0.30555	1.23486	0.895615	1.26671	1.13239	0.205675	0.562003	0.287813
hsa-miR-1974	MIMAT0009449	UGGUUGUAGUCCGUGCGAGAAUA	IH-301471-01	0.919267	0.864078	1.08239	0.955244	0.113514	0.72467	-0.179744	1.11694	0.626631	1.32217	1.02191	0.357374	0.870062	0.0476373
hsa-miR-1975	MIMAT0009450	CCCCCACAACCGCGCUUGACUAGCU	IH-301472-01	1.04837	1.0288	0.877594	0.984922	0.0934628	0.88428	-0.0605558	1.17663	1.10211	1.012	1.09691	0.082435	0.655446	0.210678
hsa-miR-1976	MIMAT0009451	CCUCCUGCCCUCCUUGCUGU	IH-301473-01	0.732732	0.921954	0.817658	0.824115	0.0947765	0.205759	-0.706367	1.07474	0.676655	1.28218	1.01119	0.307725	0.901949	0.0243324
hsa-miR-1977	MIMAT0009452	GAUUAGGGUGCUUAGCUGUUAA	IH-301474-01	1.16668	0.8218	1.23146	1.07331	0.220211	0.638396	0.294428	1.64674	1.5368	1.3348	1.50611	0.158216	0.0468776	1.10024		Proviral
hsa-miR-1978	MIMAT0009453	GGUUUGGUCCUAGCCUUUCUA	IH-301475-01	1.19521	0.89117	1.22661	1.10433	0.18527	0.492734	0.419005	1.1324	1.43709	1.19362	1.25437	0.16117	0.29861	0.552982
hsa-miR-1979	MIMAT0009454	CUCCCACUGCUUCACUUGACUA	IH-301476-01	1.12532	0.991862	1.09336	1.07018	0.0696808	0.65399	0.28184	1.41029	1.55634	1.06643	1.34435	0.251521	0.168123	0.748596
hsa-miR-198	MIMAT00002	GGUCCAGAGGGGAGAUAGGUUC	IH-300532-06	0.853653	1.49792	1.3054	1.21899	0.330709	0.13794	0.879474	0.856575	1.02153	0.656527	0.844877	0.182782	0.614648	-0.337223
hsa-miR-199a	MIMAT00002	CCCAGUGUUCAGACUACCUGUUC	IH-300534-07	1.19013	0.972214	1.00122	1.05452	0.118334	0.734475	0.218967	0.778892	0.892884	0.435555	0.702444	0.238056	0.298335	-0.646862
hsa-miR-199a	MIMAT00002	CCCAGUGUUCAGACUACCUGUUC	IH-300533-05	1.74875	1.16267	1.17697	1.3628	0.334321	0.0130123	1.45702	2.14982	2.38942	1.7507	2.09665	0.32266	2.5963e-05	2.38402	Proviral	Proviral
hsa-miR-199a*	MIMAT00002	ACAGUAGUCUGCACAUUGGUUA	IH-300536-08	0.823363	1.12646	0.959946	0.969924	0.151796	0.802606	-0.120787	0.25365	1.16578	0.929191	0.782875	0.473343	0.461232	-0.47201
hsa-miR-199a*	MIMAT00002	ACAGUAGUCUGCACAUUGGUUA	IH-300535-06	0.981844	0.87621	0.673248	0.843767	0.156835	0.259153	-0.627441	1.09466	1.16204	0.692894	0.983199	0.253658	0.985855	-0.0365247
hsa-miR-199b	MIMAT00002	CCCAGUGUUUAGACUAUCUGUUC	IH-300561-07	0.995354	1.23731	1.24219	1.15828	0.141124	0.288383	0.635682	0.79747	0.866959	1.10749	0.923973	0.162684	0.837234	-0.165276
hsa-miR-199b-3p	MIMAT00045	ACAGUAGUCUGCACAUUGGUUA	IH-301177-02	1.08232	1.27041	1.17754	1.17676	0.0940444	0.233908	0.709869	1.75662	1.44167	2.40974	1.86934	0.493782	0.000801446	1.88988		Proviral
hsa-miR-19a	MIMAT00000	UGUGCAAAUCUAUGCAAAACUGA	IH-300488-05	0.996183	0.720342	0.737121	0.817882	0.154641	0.190672	-0.731398	0.442941	1.22355	0.565095	0.743864	0.41989	0.376798	-0.556818
hsa-miR-19a*	MIMAT00044	AGUUUUGCAUAGUUGCACUACA	IH-301020-02	0.874409	0.97054	0.959391	0.93478	0.0525794	0.620769	-0.261926	1.04787	0.605118	0.778957	0.810649	0.223072	0.527131	-0.411632
hsa-miR-19b	MIMAT00000	UGUGCAAAUCCAUGCAAAACUGA	IH-300490-07	0.82557	0.821463	0.836877	0.82797	0.00798216	0.215517	-0.690885	0.26639	0.42436	0.231067	0.307272	0.102928	0.0114766	-1.50593		Antiviral
hsa-miR-19b	MIMAT00000	UGUGCAAAUCCAUGCAAAACUGA	IH-300489-05	0.751497	0.841231	0.647638	0.746789	0.0968824	0.0713074	-1.01691	0.989446	1.86968	0.375256	1.07813	0.751151	0.707591	0.169845
hsa-miR-19b-1*	MIMAT00044	AGUUUUGCAGGUUUGCAUCCAGC	IH-301021-02	0.719566	0.91182	1.02015	0.883846	0.152233	0.395679	-0.46648	1.38794	1.85234	0.712639	1.31764	0.573093	0.201568	0.69052
hsa-miR-19b-2*	MIMAT00044	AGUUUUGCAGGUUUGCAUUUCA	IH-301139-02	0.677498	1.18611	0.683281	0.848964	0.291995	0.274901	-0.60657	1.45614	1.70936	1.0019	1.38913	0.35846	0.121931	0.84594
hsa-miR-200a	MIMAT00006	UAACACUGUCUGGUAACGAUGU	IH-300651-07	0.916803	1.25731	1.06785	1.08065	0.170614	0.602284	0.323915	0.630074	0.658017	0.623965	0.637352	0.0181549	0.198689	-0.788365
hsa-miR-200a*	MIMAT00016	CAUCUUACCGGACAGUGCUGGA	IH-300727-07	1.09637	1.14026	1.0394	1.09201	0.0505695	0.54832	0.369521	1.07498	1.18118	1.01027	1.08881	0.0862898	0.677644	0.193064
hsa-miR-200b	MIMAT00003	UAAUACUGCCUGGUAAUGAUGA	IH-300582-08	1.03007	1.13336	1.19153	1.11832	0.0817748	0.433348	0.475179	1.19705	1.74107	1.68065	1.53959	0.298181	0.0345845	1.17302		Proviral
hsa-miR-200b*	MIMAT00045	CAUCUUACUGGGCAGCAUUGGA	IH-301144-02	1.00259	1.0047	1.0207	1.00933	0.00990248	0.980504	0.0374633	1.47737	1.06023	0.806	1.11453	0.338963	0.608292	0.248984
hsa-miR-200c	MIMAT00006	UAAUACUGCCGGGUAAUGAUGGA	IH-300646-06	0.904117	1.07046	0.885596	0.95339	0.101805	0.715007	-0.187188	1.04111	0.874366	1.51512	1.14353	0.33243	0.534098	0.312027
hsa-miR-200c*	MIMAT00046	CGUCUUACCCAGCAGUGUUUGG	IH-301070-02	0.913633	1.01309	1.12945	1.01872	0.108018	0.928392	0.0751955	0.954607	0.535805	0.919986	0.803466	0.232447	0.509606	-0.427248
hsa-miR-202	MIMAT00028	AGAGGUAUAGGGCAUGGGAA	IH-300756-08	0.807152	0.80589	1.14699	0.920011	0.196572	0.550175	-0.32124	0.457849	0.317877	1.01026	0.595327	0.366091	0.148947	-0.879723
hsa-miR-202*	MIMAT00028	UUCCUAUGCAUAUACUUCUUUG	IH-300755-08	0.975303	0.997039	0.930505	0.967616	0.0339263	0.790175	-0.130058	1.53973	2.14343	1.48858	1.72391	0.364214	0.0050104	1.57373		Proviral
hsa-miR-203	MIMAT00002	GUGAAAUGUUUAGGACCACUAG	IH-300562-05	0.808577	0.937349	0.915476	0.887134	0.0689055	0.408487	-0.453277	0.895885	0.9514	0.430182	0.759156	0.286248	0.408609	-0.523574
hsa-miR-204	MIMAT00002	UUCCCUUUGUCAUCCUAUGCCU	IH-300563-07	1.06547	0.985535	0.942472	0.997825	0.0624121	0.955594	-0.00873662	0.857625	1.03186	1.02033	0.96994	0.0974381	0.974288	-0.0653483
hsa-miR-205	MIMAT00002	UCCUUCAUUCCACCGGAGUCUG	IH-300564-07	0.945467	0.853605	0.940937	0.913336	0.051778	0.519509	-0.348047	0.843669	0.942479	1.02564	0.937263	0.091098	0.876537	-0.136385
hsa-miR-205*	MIMAT0009197	GAUUUCAGUGGAGUGAAGUUC	IH-301303-01	1.15484	0.888831	1.09892	1.04753	0.140251	0.771456	0.190883	1.00318	0.883817	0.868401	0.918467	0.0737705	0.821058	-0.177245
hsa-miR-2052	MIMAT0009977	UGUUUUGAUAACAGUAAUGU	IH-301477-01	1.17337	0.946875	1.23213	1.11746	0.150623	0.43691	0.471728	1.33443	1.3425	1.57931	1.41875	0.139114	0.0972152	0.910318
hsa-miR-2053	MIMAT0009978	GUGUUAAUUAAACCUCUAUUUAC	IH-301478-01	1.00944	0.758129	0.955933	0.907834	0.13238	0.49501	-0.370144	0.854555	1.03475	0.933551	0.940953	0.0903266	0.887509	-0.128363
hsa-miR-2054	MIMAT0009979	CUGUAAUAUAAAUUUAAUUUAUU	IH-301479-01	1.30521	1.07812	1.07527	1.15286	0.131939	0.30586	0.61391	1.45176	1.39348	0.999952	1.28173	0.245763	0.253281	0.612461
hsa-miR-206	MIMAT00004	UGGAAUGUAAGGAAGUGUGUGG	IH-300644-05	0.708665	1.03784	1.36077	1.03576	0.326057	0.834928	0.143603	1.14285	0.67668	1.56383	1.12779	0.443768	0.57386	0.277801
hsa-miR-208	MIMAT00002	AUAAGACGAGCAAAAAGCUUGU	IH-300537-05	1.01694	1.09559	1.01996	1.04416	0.0445613	0.789427	0.177364	1.19641	1.69526	0.525532	1.13907	0.58697	0.545369	0.302321
hsa-miR-208b	MIMAT00049	AUAAGACGAACAAAAGGUUUGU	IH-301254-02	1.10767	1.03737	1.00718	1.05074	0.0515611	0.754391	0.203775	1.06282	0.609994	0.320061	0.664291	0.374344	0.236589	-0.729802
hsa-miR-20a	MIMAT00000	UAAAGUGCUUAUAGUGCAGGUAG	IH-300491-05	0.634905	0.632564	0.709511	0.658993	0.0437655	0.015763	-1.3695	0.286419	0.342711	0.362138	0.330423	0.0393268	0.0146554	-1.4556	Antiviral	Antiviral
hsa-miR-20a*	MIMAT00044	ACUGCAUUAUGAGCACUUAAAG	IH-301022-02	0.658164	0.915755	0.848068	0.807329	0.13354	0.166943	-0.773778	2.02252	3.32508	1.22026	2.18929	1.06227	5.46776e-06	2.58541		Proviral
hsa-miR-20b	MIMAT00014	CAAAGUGCUCAUAGUGCAGGUAG	IH-300720-07	0.899342	0.755387	0.540267	0.731665	0.180709	0.0563266	-1.07765	1.55294	0.619001	Dead	1.08597	0.660392	0.740985	0.186889
hsa-miR-20b*	MIMAT00047	ACUGUAGUAUGGGCACUUCCAG	IH-301174-02	0.865465	0.987738	0.903922	0.919042	0.062523	0.545601	-0.325134	0.602326	0.886877	0.587992	0.692398	0.168576	0.281079	-0.668699
hsa-miR-21	MIMAT00000	UAGCUUAUCAGACUGAUGUUGA	IH-300492-05	0.966246	0.538833	0.907126	0.804068	0.231595	0.160167	-0.786874	0.530297	0.674373	0.471145	0.558605	0.10453	0.113685	-0.959555
hsa-miR-21*	MIMAT00044	CAACACCAGUCGAUGGGCUGU	IH-301023-02	0.818231	0.910027	0.844195	0.857484	0.0473187	0.301591	-0.572353	0.410577	1.31073	0.77365	0.831651	0.45287	0.580177	-0.365976
hsa-miR-210	MIMAT00002	CUGUGCGUGUGACAGCGGCUGA	IH-300565-05	0.901077	0.952031	0.96545	0.939519	0.0339611	0.644252	-0.242895	0.849648	0.861215	0.721508	0.81079	0.0775369	0.527448	-0.411325
hsa-miR-211	MIMAT00002	UUCCCUUUGUCAUCCUUCGCCU	IH-300566-05	0.785244	0.989099	0.961907	0.912083	0.110685	0.51389	-0.353079	0.769601	0.767872	0.350011	0.629161	0.241753	0.188166	-0.806171
hsa-miR-2110	MIMAT0010133	UUGGGGAAACGGCCGCUGAGUG	IH-301480-01	1.01564	0.911551	1.23372	1.05363	0.164411	0.739155	0.215401	1.55161	1.12783	1.1768	1.28541	0.23183	0.247563	0.620461
hsa-miR-2113	MIMAT0009206	AUUUGUGCUUGGCUCUGUCAC	IH-301467-01	1.40729	0.84733	1.09398	1.1162	0.28064	0.442239	0.466674	1.35582	1.99933	1.37015	1.5751	0.367463	0.024663	1.25021		Proviral
hsa-miR-212	MIMAT00002	UAACAGUCUCCAGUCACGGCC	IH-300567-05	0.984295	1.06613	1.08051	1.04364	0.0518967	0.792223	0.175272	0.610284	0.934767	0.379446	0.641499	0.278973	0.204257	-0.77935
hsa-miR-213	MIMAT00002	ACCAUCGACCGUUGAUUGUACC	IH-300568-07	1.22155	1.08386	1.26074	1.18872	0.0928992	0.202797	0.757904	1.36241	1.98734	0.385034	1.24493	0.807588	0.315947	0.532454
hsa-miR-214	MIMAT00002	ACAGCAGGCACAGACAGGCAGU	IH-300569-08	1.39862	/	/	/	/	/	/	2.45774	3.01209	2.91753	2.79579	0.296552	/	/		Toxic in Part 1
hsa-miR-214*	MIMAT00045	UGCCUGUCUACACUUGCUGUGC	IH-301153-02	0.821281	0.843055	1.07766	0.913997	0.142149	0.522539	-0.345393	0.642495	0.476598	0.860226	0.659773	0.192397	0.229839	-0.739624
hsa-miR-215	MIMAT00002	AUGACCUAUGAAUUGACAGAC	IH-300570-07	1.19111	1.48015	0.933825	1.20169	0.273317	0.17274	0.810017	0.817993	1.85714	1.00568	1.22694	0.553783	0.349456	0.493343
hsa-miR-216	MIMAT00002	UAAUCUCAGCUGGCAACUGUGA	IH-300571-08	0.952901	0.933099	0.825729	0.90391	0.0684264	0.477865	-0.385905	0.630971	1.0301	0.962483	0.874517	0.213609	0.695232	-0.272788
hsa-miR-216b	MIMAT00049	AAAUCUCUGCAGGCAAAUGUGA	IH-301253-02	0.66231	1.14554	0.753096	0.853649	0.256829	0.289437	-0.587757	0.712191	1.0266	0.87129	0.870028	0.157209	0.682763	-0.282549
hsa-miR-217	MIMAT00002	UACUGCAUCAGGAACUGAUUGGA	IH-300572-08	0.752026	0.919321	1.01574	0.895694	0.133433	0.443144	-0.418899	0.767507	0.749821	0.749111	0.75548	0.0104221	0.400739	-0.531565
hsa-miR-218	MIMAT00002	UUGUGCUUGAUCUAACCAUGU	IH-300573-07	1.04511	0.788576	1.12023	0.984639	0.173901	0.88274	-0.0616915	0.98232	1.78109	0.881758	1.21506	0.492773	0.37293	0.467515
hsa-miR-218	MIMAT00002	UUGUGCUUGAUCUAACCAUGU	IH-300574-05	1.057	1.07458	1.03154	1.05438	0.0216391	0.735229	0.218375	1.7809	0.982237	1.4014	1.38818	0.399493	0.12282	0.843863
hsa-miR-218-1*	MIMAT00045	AUGGUUCCGUCAAGCACCAUGG	IH-301138-02	0.944661	0.922528	0.861779	0.909656	0.0429141	0.503028	-0.362827	0.701475	1.1023	0.678134	0.827305	0.238443	0.568924	-0.375425
hsa-miR-218-2*	MIMAT00045	CAUGGUUCUGUCAAGCACCGCG	IH-301042-02	0.827733	1.02679	0.965296	0.939939	0.101921	0.646365	-0.24121	0.627414	1.02482	0.533456	0.728563	0.260831	0.346395	-0.59008
hsa-miR-219	MIMAT00002	UGAUUGUCCAAACGCAAUUCU	IH-300576-07	0.823185	1.11013	0.864893	0.932737	0.155039	0.610802	-0.270131	0.361908	0.661863	0.512411	0.512061	0.149977	0.0789061	-1.06074
hsa-miR-219	MIMAT00002	UGAUUGUCCAAACGCAAUUCU	IH-300575-07	1.15713	1.04882	0.911567	1.03917	0.123066	0.816327	0.157317	1.0139	1.01829	0.362572	0.798253	0.377317	0.497143	-0.43858
hsa-miR-219-1-3p	MIMAT00045	AGAGUUGAGUCUGGACGUCCCG	IH-301208-02	Dead	0.932422	1.11201	1.02221	0.126986	0.925723	0.0892139	0.80085	1.06311	0.695677	0.853212	0.18923	0.636895	-0.319104
hsa-miR-219-2-3p	MIMAT00046	AGAAUUGUGGCUGGACAUCUGU	IH-301143-02	0.681034	1.00666	0.908092	0.865261	0.166984	0.32771	-0.54112	0.519734	0.704378	0.703422	0.642511	0.106329	0.20557	-0.777149
hsa-miR-22	MIMAT00000	AAGCUGCCAGUUGAAGAACUGU	IH-300493-05	0.775953	0.63522	0.891774	0.767649	0.128479	0.0972614	-0.933135	0.603355	0.588552	0.449944	0.547283	0.0846228	0.104272	-0.984166
hsa-miR-22*	MIMAT00044	AGUUCUUCAGUGGCAAGCUUUA	IH-301024-02	0.779778	0.757757	0.841828	0.793121	0.0435948	0.138574	-0.83084	0.845728	0.60648	0.997548	0.816585	0.197156	0.541836	-0.398727
hsa-miR-220	MIMAT00002	CCACACCGUAUCUGACACUUU	IH-300577-07	1.04823	0.8255	1.08629	0.986675	0.140873	0.893935	-0.0535146	1.2695	0.870361	0.60098	0.913615	0.336354	0.8069	-0.187794
hsa-miR-220b	MIMAT00049	CCACCACCGUGUCUGACACUU	IH-301218-02	0.885991	1.0291	0.802193	0.90576	0.114736	0.485913	-0.378475	1.12847	0.850313	0.350708	0.776496	0.394098	0.446698	-0.485879
hsa-miR-220c	MIMAT00049	ACACAGGGCUGUUGUGAAGACU	IH-301226-02	0.882249	0.979056	0.86705	0.909452	0.0607563	0.502124	-0.363648	1.16927	2.05097	0.469154	1.2298	0.792644	0.34419	0.499562
hsa-miR-221	MIMAT00002	AGCUACAUUGUCUGCUGGGUUUC	IH-300578-07	1.00508	1.05788	0.829283	0.964084	0.119689	0.771313	-0.144241	0.658762	1.10238	0.585297	0.782145	0.27975	0.459454	-0.473598
hsa-miR-221*	MIMAT00045	ACCUGGCAUACAAUGUAGAUUU	IH-301163-02	1.14409	1.13412	0.963122	1.08045	0.101728	0.603261	0.323075	1.25408	1.57063	0.815364	1.21336	0.379274	0.376298	0.463818
hsa-miR-222	MIMAT00002	AGCUACAUCUGGCUACUGGGU	IH-300579-08	0.784262	1.12546	0.848141	0.919287	0.181383	0.5468	-0.32415	1.48639	1.21542	1.21862	1.30681	0.155528	0.216112	0.666972
hsa-miR-222*	MIMAT00045	CUCAGUAGCCAGUGUAGAUCCU	IH-301176-02	0.87239	1.28144	0.893361	1.01573	0.230349	0.94499	0.0631703	1.37153	1.53123	1.21086	1.3712	0.160186	0.139017	0.806965
hsa-miR-223	MIMAT00002	UGUCAGUUUGUCAAAUACCCCA	IH-300580-08	0.954868	0.948607	0.873358	0.925611	0.0453603	0.576421	-0.29875	0.929922	0.956521	0.480204	0.788882	0.267653	0.474997	-0.458952
hsa-miR-223*	MIMAT00045	CGUGUAUUUGACAAGCUGAGUU	IH-301197-02	1.06405	1.06408	1.04903	1.05905	0.00867817	0.710819	0.23716	0.930693	0.786162	0.437276	0.718044	0.253663	0.326477	-0.612948
hsa-miR-224	MIMAT00002	CAAGUCACUAGUGGUUCCGUU	IH-300581-08	0.899018	1.10735	0.812629	0.939666	0.151508	0.645027	-0.242304	2.27395	1.91846	0.528911	1.57377	0.92217	0.025153	1.24733		Proviral
hsa-miR-224*	MIMAT0009198	AAAAUGGUGCCCUAGUGACUACA	IH-301304-01	1.07922	0.792063	0.94456	0.938615	0.143673	0.63978	-0.246525	1.02818	0.651142	0.799299	0.826206	0.189951	0.566105	-0.377814
hsa-miR-23a	MIMAT00000	AUCACAUUGCCAGGGAUUUCC	IH-300494-05	0.869002	0.766273	0.851915	0.829063	0.0550449	0.218359	-0.686494	0.49565	0.599622	0.478496	0.524589	0.0655437	0.0872755	-1.0335
hsa-miR-23a*	MIMAT00044	GGGGUUCCUGGGGAUGGGAUUU	IH-301025-02	1.25068	0.927222	1.07776	1.08522	0.161857	0.580315	0.342254	0.479701	0.346677	0.651355	0.492578	0.152746	0.0671875	-1.10309
hsa-miR-23b	MIMAT00004	AUCACAUUGCCAGGGAUUACC	IH-300588-07	1.02479	1.12334	0.904315	1.01748	0.109696	0.935271	0.0702059	0.64775	0.790684	1.26056	0.899666	0.320613	0.766478	-0.218118
hsa-miR-23b*	MIMAT00045	UGGGUUCCUGGCAUGCUGAUUU	IH-301170-02	1.1521	1.09279	0.732495	0.992463	0.227083	0.925905	-0.0302675	0.973199	1.66887	Dead	1.32103	0.491912	0.292074	0.697897
hsa-miR-24	MIMAT00000	UGGCUCAGUUCAGCAGGAACAG	IH-300496-07	0.920387	0.913059	0.91105	0.914832	0.00491487	0.52628	-0.34204	0.479558	0.38181	0.285174	0.382181	0.0971929	0.024704	-1.34309		Antiviral
hsa-miR-24	MIMAT00000	UGGCUCAGUUCAGCAGGAACAG	IH-300497-05	0.798178	0.646462	0.747966	0.730868	0.0772896	0.0555781	-1.08085	0.744586	0.78669	0.716524	0.749267	0.0353162	0.387747	-0.545073
hsa-miR-24-2*	MIMAT00044	UGCCUACUGAGCUGAAACACAG	IH-301026-02	0.943614	1.02922	1.09538	1.02274	0.0760882	0.906218	0.0913065	0.838874	0.587653	0.871505	0.766011	0.155321	0.423365	-0.508673
hsa-miR-25	MIMAT00000	CAUUGCACUUGUCUCGGUCUGA	IH-300498-07	1.22497	1.24292	1.15299	1.20696	0.047589	0.125355	0.897095	1.45571	1.6629	2.18495	1.76785	0.376	0.00302592	1.67107		Proviral
hsa-miR-25*	MIMAT00044	AGGCGGAGACUUGGGCAAUUG	IH-301183-02	1.1258	1.05823	0.883651	1.02256	0.124952	0.9072	0.0905957	1.57128	1.01496	0.934402	1.17355	0.346794	0.462454	0.377272
hsa-miR-26a	MIMAT00000	UUCAAGUAAUCCAGGAUAGGCU	IH-300499-06	0.930022	0.862953	0.999519	0.930831	0.0682869	0.60149	-0.277786	1.19803	0.919748	0.796026	0.971269	0.205896	0.978285	-0.0624583
hsa-miR-26a	MIMAT00000	UUCAAGUAAUCCAGGAUAGGCU	IH-300500-06	1.01126	1.27238	0.97717	1.08694	0.161499	0.572155	0.349149	1.57222	1.10378	0.949463	1.20848	0.324312	0.386247	0.453228
hsa-miR-26a-1*	MIMAT00044	CCUAUUCUUGGUUACUUGCACG	IH-301027-02	0.782879	0.937062	0.879922	0.866621	0.0779474	0.332353	-0.535657	0.978323	3.49387	0.575814	1.68267	1.58141	0.00826387	1.48406		Proviral
hsa-miR-26a-2*	MIMAT00046	CCUAUUCUUGAUUACUUGUUUC	IH-301077-02	1.25365	1.37331	1.0303	1.21909	0.174101	0.137588	0.879863	0.982504	0.726668	0.505357	0.738176	0.238781	0.365249	-0.569182
hsa-miR-26b	MIMAT00000	UUCAAGUAAUUCAGGAUAGGU	IH-300501-08	0.882983	0.945632	0.824544	0.884387	0.0605561	0.397723	-0.464311	0.531076	0.870343	0.623024	0.674814	0.175463	0.25257	-0.706925
hsa-miR-26b*	MIMAT00045	CCUGUUCUCCAUUACUUGGCUC	IH-301156-02	0.924405	0.965939	0.887775	0.926039	0.0391078	0.578457	-0.29703	1.32944	1.22988	0.704791	1.08804	0.335612	0.679832	0.191382
hsa-miR-27a	MIMAT00000	UUCACAGUGGCUAAGUUCCGC	IH-300502-05	0.904637	1.06298	1.06211	1.00991	0.091168	0.977285	0.0397912	0.809966	0.991565	0.633406	0.811646	0.179086	0.529574	-0.409466
hsa-miR-27a*	MIMAT00045	AGGGCUUAGCUGCUUGUGAGCA	IH-301028-02	0.968367	0.905361	1.0903	0.988008	0.0940193	0.901277	-0.0481598	0.831681	0.927953	1.13866	0.966097	0.157002	0.962744	-0.0737025
hsa-miR-27b	MIMAT00004	UUCACAGUGGCUAAGUUCUGC	IH-300589-07	0.975406	0.764506	0.964699	0.901537	0.118793	0.467701	-0.395433	0.784988	0.427444	0.427679	0.546704	0.20636	0.103827	-0.985427
hsa-miR-27b*	MIMAT00045	AGAGCUUAGCUGAUUGGUGAAC	IH-301154-02	0.865776	0.923421	0.785701	0.858299	0.0691637	0.304261	-0.56908	1.12306	1.28981	0.733987	1.04895	0.285226	0.790647	0.106421
hsa-miR-28	MIMAT00000	AAGGAGCUCACAGUCUAUUGAG	IH-300503-07	1.00451	1.27467	1.14113	1.14011	0.135081	0.349729	0.562672	0.900908	0.988816	1.22273	1.03748	0.166339	0.824097	0.081488
hsa-miR-28-3p	MIMAT00045	CACUAGAUUGUGAGCUCCUGGA	IH-301184-02	1.1182	1.23288	1.72762	1.35957	0.323862	0.0138523	1.44404	1.95387	0.681997	1.62424	1.42004	0.66007	0.0964654	0.913124	Proviral
hsa-miR-296	MIMAT00006	AGGGCCCCCCCUCAAUCCUGU	IH-300659-05	0.879249	0.757772	0.737753	0.791591	0.0765707	0.135768	-0.836984	0.574267	0.671213	0.515662	0.587047	0.0785594	0.140281	-0.897723
hsa-miR-296-3p	MIMAT00046	GAGGGUUGGGUGGAGGCUCUCC	IH-301076-02	1.15547	0.951977	0.742013	0.949819	0.206736	0.696582	-0.20153	0.434757	1.51297	0.532895	0.826873	0.596196	0.568009	-0.376364
hsa-miR-297	MIMAT00044	AUGUAUGUGUGCAUGUGCAUG	IH-301210-02	1.14889	0.993743	0.889209	1.01061	0.130658	0.973374	0.0426199	1.70066	1.33215	0.47007	1.16763	0.631575	0.476347	0.364404
hsa-miR-298	MIMAT00049	AGCAGAAGCAGGGAGGUUCUCCCA	IH-301212-02	0.92415	1.18759	1.23618	1.11597	0.167891	0.443054	0.465757	0.698381	0.817363	0.495418	0.670387	0.162788	0.245718	-0.71655
hsa-miR-299-3p	MIMAT00006	UAUGUGGGAUGGUAAACCGCUU	IH-300656-05	0.989375	1.21848	1.08547	1.09778	0.115047	0.521919	0.392673	0.774445	0.47767	1.04704	0.766385	0.284772	0.424227	-0.507858
hsa-miR-299-5p	MIMAT00028	UGGUUUACCGUCCCACAUACAU	IH-300854-05	1.12497	0.876465	1.0008	1.00074	0.124251	0.971797	0.00298434	0.929552	0.300926	0.637089	0.622522	0.314566	0.179941	-0.820604
hsa-miR-29a	MIMAT00000	UAGCACCAUCUGAAAUCGGUUA	IH-300504-08	0.795183	0.94823	0.788288	0.843901	0.0904178	0.259502	-0.626905	1.24133	1.08959	1.28465	1.20519	0.102428	0.39302	0.446058
hsa-miR-29a*	MIMAT00045	ACUGAUUUCUUUUGGUGUUCAG	IH-301178-02	0.951655	0.979127	0.94022	0.957001	0.0199968	0.733846	-0.172688	0.402876	0.644361	0.607266	0.551501	0.130042	0.107708	-0.974998
hsa-miR-29b	MIMAT00001	UAGCACCAUUUGAAAUCAGUGUU	IH-300521-07	0.743195	0.855345	0.880705	0.826415	0.0731773	0.211547	-0.697128	0.957187	0.362536	0.464432	0.594718	0.318015	0.14828	-0.881047
hsa-miR-29b	MIMAT00001	UAGCACCAUUUGAAAUCAGUGUU	IH-300520-07	1.15141	1.28977	1.04278	1.16132	0.123794	0.278884	0.647868	0.497972	1.33414	1.02406	0.952055	0.422707	0.920668	-0.104227
hsa-miR-29b-1*	MIMAT00045	GCUGGUUUCAUAUGGUGGUUUAGA	IH-301150-02	0.799181	3.67454	1.27357	1.91576	1.5415	4.53994e-10	3.67776	0.834109	0.263006	1.18631	0.761143	0.465957	0.41297	-0.519255	Proviral
hsa-miR-29b-2*	MIMAT00045	CUGGUUUCACAUGGUGGCUUAG	IH-301149-02	0.867751	0.946043	1.01952	0.94444	0.0758991	0.669027	-0.223134	0.556336	0.233829	0.622916	0.471027	0.208099	0.0559422	-1.14994
hsa-miR-29c	MIMAT00006	UAGCACCAUUUGAAAUCGGUUA	IH-300650-08	0.959846	0.940968	0.975728	0.958847	0.0174017	0.743552	-0.165272	2.0444	1.05117	1.23234	1.44264	0.528958	0.0805143	0.96225
hsa-miR-29c*	MIMAT00046	UGACCGAUUUCUCCUGGUGUUC	IH-301179-02	0.827442	1.01773	0.962948	0.93604	0.0979559	0.626987	-0.256869	1.14997	0.886314	0.822849	0.953045	0.17347	0.923608	-0.102077
hsa-miR-300	MIMAT00049	UAUACAAGGGCAGACUCUCUCU	IH-301214-02	0.984801	0.86002	1.03764	0.960822	0.0912078	0.753985	-0.157343	0.893918	0.562044	0.324522	0.593495	0.285998	0.146979	-0.883707
hsa-miR-301	MIMAT00006	CAGUGCAAUAGUAUUGUCAAAGC	IH-300657-05	0.780784	1.229	1.30312	1.1043	0.282614	0.492978	0.418882	1.30931	1.29101	1.06987	1.2234	0.133273	0.356137	0.485648
hsa-miR-301b	MIMAT00049	CAGUGCAAUGAUAUUGUCAAAGC	IH-301252-02	1.15102	1.50034	1.39419	1.34851	0.179081	0.0170691	1.39965	1.33832	1.30694	1.08564	1.24364	0.137722	0.317802	0.529641	Proviral
hsa-miR-302a	MIMAT00006	UAAGUGCUUCCAUGUUUUGGUGA	IH-300653-07	1.07242	1.12424	0.634646	0.943768	0.268958	0.665741	-0.225831	1.19956	1.34183	0.13014	0.890509	0.66233	0.740417	-0.238025
hsa-miR-302a*	MIMAT00006	ACUUAAACGUGGAUGUACUUGCU	IH-300652-08	0.893486	0.93081	0.990462	0.938253	0.0489148	0.63794	-0.247982	0.531168	0.499626	0.603758	0.544851	0.0533974	0.10233	-0.989455
hsa-miR-302b	MIMAT00007	UAAGUGCUUCCAUGUUUUAGUAG	IH-300669-07	0.708678	0.961309	0.87252	0.847502	0.12816	0.270269	-0.612441	0.436303	0.431001	0.531893	0.466399	0.0567815	0.0537269	-1.16
hsa-miR-302b*	MIMAT00007	ACUUUAACAUGGAAGUGCUUUC	IH-300668-08	0.77666	0.650268	0.734524	0.720484	0.0643553	0.0469663	-1.12256	0.648993	0.17761	0.410871	0.412491	0.235696	0.0330261	-1.27719	Antiviral	Antiviral
hsa-miR-302c	MIMAT00007	UAAGUGCUUCCAUGUUUCAGUGG	IH-300671-07	0.882633	0.836877	0.877587	0.865699	0.0250876	0.329145	-0.539361	0.261512	0.245038	0.734669	0.413739	0.278055	0.0334206	-1.27448		Antiviral
hsa-miR-302c*	MIMAT00007	UUUAACAUGGGGGUACCUGCUG	IH-300670-07	0.941282	0.999035	1.0696	1.00331	0.0642673	0.986038	0.0132815	1.24149	2.29584	1.343	1.62678	0.581648	0.0146775	1.36256		Proviral
hsa-miR-302d	MIMAT00007	UAAGUGCUUCCAUGUUUGAGUGU	IH-300672-07	1.27812	1.06169	0.897158	1.07899	0.19107	0.610403	0.317225	1.04658	2.07468	0.921487	1.34758	0.632783	0.164636	0.75561
hsa-miR-302d*	MIMAT00046	ACUUUAACAUGGAGGCACUUGC	IH-301164-02	1.18002	1.09173	0.987017	1.08626	0.0966202	0.575345	0.346418	1.35031	2.58418	1.64154	1.85868	0.644956	0.000928641	1.86669		Proviral
hsa-miR-302e	MIMAT0005931	UAAGUGCUUCCAUGCUU	IH-301409-01	0.973565	0.907636	0.985068	0.955423	0.0417826	0.725589	-0.179024	1.11958	0.999718	0.533707	0.884334	0.309509	0.722778	-0.251448
hsa-miR-302f	MIMAT0005932	UAAUUGCUUCCAUGUUU	IH-301410-01	1.06562	1.31861	1.09902	1.16108	0.137443	0.279625	0.646918	0.929881	1.39361	0.830154	1.05121	0.300685	0.784097	0.111336
hsa-miR-30a-3p	MIMAT00000	CUUUCAGUCGGAUGUUUGCAGC	IH-300506-05	1.09462	0.462245	1.14561	0.900825	0.380676	0.464992	-0.398294	0.752536	0.889689	0.883616	0.841947	0.0774918	0.606893	-0.343594
hsa-miR-30a-5p	MIMAT00000	UGUAAACAUCCUCGACUGGAAG	IH-300505-05	1.5154	1.26243	1.0901	1.28931	0.213918	0.0484619	1.16188	1.05565	0.761725	0.602837	0.806736	0.229736	0.517546	-0.420139	Proviral
hsa-miR-30b	MIMAT00004	UGUAAACAUCCUACACUCAGCU	IH-300590-05	0.924774	0.998528	1.23246	1.05192	0.160642	0.748182	0.208517	1.01471	0.770822	0.724564	0.836697	0.155885	0.593148	-0.355007
hsa-miR-30b*	MIMAT00045	CUGGGAGGUGGAUGUUUACUUC	IH-301045-02	0.883493	1.39195	1.19896	1.15813	0.256674	0.288985	0.635074	2.09085	1.02015	1.95608	1.68903	0.583174	0.00748883	1.49789		Proviral
hsa-miR-30c	MIMAT00002	UGUAAACAUCCUACACUCUCAGC	IH-300542-07	0.843611	0.538312	0.543987	0.64197	0.174649	0.0113307	-1.43787	0.716301	0.191016	0.278077	0.395131	0.281527	0.0280195	-1.31493	Antiviral	Antiviral
hsa-miR-30c	MIMAT00002	UGUAAACAUCCUACACUCUCAGC	IH-300541-05	0.765894	0.753925	0.729457	0.749759	0.0185724	0.0745968	-1.00498	0.56115	0.556594	0.618955	0.578899	0.0347641	0.13221	-0.915436
hsa-miR-30c-1*	MIMAT00046	CUGGGAGAGGGUUGUUUACUCC	IH-301199-02	0.807957	1.1483	0.95507	0.970443	0.170693	0.805412	-0.118701	1.09562	0.97931	1.00085	1.02526	0.0618809	0.860116	0.0549145
hsa-miR-30c-2*	MIMAT00045	CUGGGAGAAGGCUGUUUACUCU	IH-301034-02	0.873687	1.09231	1.14755	1.03785	0.144827	0.823493	0.152005	1.05949	1.13347	0.985216	1.05939	0.0741275	0.760493	0.129112
hsa-miR-30d	MIMAT00002	UGUAAACAUCCCCGACUGGAAG	IH-300543-05	1.21628	1.08904	1.00361	1.10298	0.107021	0.498654	0.413558	1.46657	1.51132	0.711934	1.22994	0.449168	0.343575	0.499878
hsa-miR-30d*	MIMAT00045	CUUUCAGUCAGAUGUUUGCUGC	IH-301035-02	0.9729	0.778895	0.834078	0.861958	0.0999623	0.316423	-0.554386	0.740387	0.672236	0.357181	0.589935	0.20443	0.143252	-0.891446
hsa-miR-30e-3p	MIMAT00006	CUUUCAGUCGGAUGUUUACAGC	IH-300662-07	0.860783	1.08294	1.18202	1.04191	0.164501	0.80154	0.168331	0.856856	0.791797	0.864952	0.837868	0.0401035	0.596192	-0.35246
hsa-miR-30e-5p	MIMAT00006	UGUAAACAUCCUUGACUGGAAG	IH-300661-08	1.67243	1.24294	1.04983	1.32174	0.31869	0.0279386	1.29211	1.56693	1.19947	0.62914	1.13185	0.47254	0.56351	0.286623	Proviral
hsa-miR-31	MIMAT00000	AGGCAAGAUGCUGGCAUAGCU	IH-300507-06	0.966132	0.948547	1.03348	0.982719	0.044829	0.872179	-0.0694019	0.67911	0.95149	0.862251	0.830951	0.138862	0.578256	-0.367499
hsa-miR-31*	MIMAT00045	UGCUAUGCCAACAUAUUGCCAU	IH-301029-02	1.28235	0.981433	1.0804	1.11473	0.153368	0.448216	0.460754	0.967065	0.946599	0.768219	0.893961	0.109376	0.750087	-0.23052
hsa-miR-32	MIMAT00000	UAUUGCACAUUACUAAGUUGCA	IH-300508-08	1.02252	0.83324	0.817241	0.891	0.114179	0.423941	-0.437752	1.54252	1.62849	0.360492	1.17717	0.708567	0.454467	0.385146
hsa-miR-32*	MIMAT00045	CAAUUUAGUGUGUGUGAUAUUU	IH-301181-02	1.19725	1.074	1.00628	1.09251	0.0968235	0.546026	0.371521	1.3295	1.3405	0.490911	1.05364	0.487366	0.777143	0.116603
hsa-miR-320	MIMAT00005	AAAAGCUGGGUUGAGAGGGCGA	IH-300645-06	1.05295	0.865131	0.952377	0.956819	0.0939874	0.732903	-0.173419	0.905766	0.517258	1.13768	0.853567	0.313485	0.637883	-0.318333
hsa-miR-320b	MIMAT0005792	AAAAGCUGGGUUGAGAGGGCAA	IH-301308-01	0.889266	0.882903	1.20064	0.990936	0.181635	0.91745	-0.0364027	0.94341	1.34848	0.939875	1.07726	0.234897	0.709805	0.167948
hsa-miR-320c	MIMAT0005793	AAAAGCUGGGUUGAGAGGGU	IH-301309-01	0.910217	1.00409	0.937606	0.950638	0.048274	0.700737	-0.198242	1.2947	1.06648	0.77781	1.04633	0.259036	0.79826	0.100722
hsa-miR-320d	MIMAT0006764	AAAAGCUGGGUUGAGAGGA	IH-301440-01	1.07036	0.853384	1.27794	1.06723	0.212295	0.668962	0.269985	0.724032	1.30846	1.14328	1.05859	0.301276	0.762827	0.127369
hsa-miR-320d	MIMAT0006764	AAAAGCUGGGUUGAGAGGA	IH-301442-01	1.09529	1.23185	1.17512	1.16742	0.0686081	0.260432	0.672369	1.31201	2.03332	1.3869	1.57741	0.396604	0.0241176	1.25524		Proviral
hsa-miR-323	MIMAT00007	CACAUUACACGGUCGACCUCU	IH-300698-06	1.06889	1.00596	1.23255	1.10247	0.116964	0.500906	0.411519	1.10284	0.925835	1.03219	1.02029	0.0891024	0.874854	0.0441088
hsa-miR-323-5p	MIMAT00046	AGGUGGUCCGUGGCGCGUUCGC	IH-301085-02	0.809691	0.816842	0.860282	0.828939	0.0273789	0.218029	-0.686993	1.46346	0.442241	0.76223	0.889309	0.522333	0.73694	-0.240632
hsa-miR-324-3p	MIMAT00007	ACUGCCCCAGGUGCUGCUGG	IH-300705-06	1.15693	1.26957	0.996224	1.14091	0.137375	0.346859	0.565895	0.713082	0.45458	0.458555	0.542072	0.148112	0.100162	-0.995495
hsa-miR-324-5p	MIMAT00007	CGCAUCCCCUAGGGCAUUGGUGU	IH-300704-05	0.913742	1.50422	0.94068	1.11955	0.333407	0.428619	0.480106	0.804957	0.390566	0.739206	0.64491	0.222708	0.208852	-0.771936
hsa-miR-325	MIMAT00007	CCUAGUAGGUGUCCAGUAAGUGU	IH-300710-07	0.966189	1.13102	1.35247	1.14989	0.193829	0.315797	0.601969	0.64426	0.764286	0.629637	0.679394	0.0738809	0.259774	-0.696969
hsa-miR-326	MIMAT00007	CCUCUGGGCCCUUCCUCCAG	IH-300699-05	0.991187	0.875671	0.768539	0.878466	0.11135	0.375142	-0.48809	0.440377	0.793289	0.361406	0.531691	0.229966	0.0923606	-1.01806
hsa-miR-328	MIMAT00007	CUGGCCCUCUCUGCCCUUCCGU	IH-300695-05	1.07925	1.01381	1.06789	1.05365	0.0349669	0.739038	0.215463	0.537118	0.454765	0.527687	0.506523	0.0450717	0.0754078	-1.07278
hsa-miR-329	MIMAT00016	AACACACCUGGUUAACCUCUUU	IH-300731-05	0.828772	1.13773	0.983018	0.983173	0.154479	0.874687	-0.0675772	0.220177	0.555326	0.782706	0.519403	0.28298	0.0837624	-1.04478
hsa-miR-329	MIMAT00016	AACACACCUGGUUAACCUCUUU	IH-300732-05	0.754128	0.91003	1.23484	0.966333	0.245252	0.783372	-0.13521	0.291833	0.522511	1.40765	0.740666	0.589031	0.370464	-0.563769
hsa-miR-33	MIMAT00000	GUGCAUUGUAGUUGCAUUGCA	IH-300509-08	1.10666	1.04409	1.24626	1.13234	0.103503	0.378276	0.531482	0.960964	1.18259	1.06616	1.06991	0.110861	0.730511	0.151968
hsa-miR-330	MIMAT00007	GCAAAGCACACGGCCUGCAGAGA	IH-300694-05	1.0853	0.904291	1.11	1.0332	0.112316	0.848792	0.133319	1.52544	0.814068	0.685209	1.00824	0.452518	0.910786	0.0179093
hsa-miR-330-5p	MIMAT00046	UCUCUGGGCCUGUGUCUUAGGC	IH-301082-02	1.13163	0.857887	1.22927	1.07293	0.192522	0.640298	0.292877	0.915926	0.817238	1.08888	0.940681	0.137502	0.886701	-0.128955
hsa-miR-331	MIMAT00007	GCCCCUGGGCCUAUCCUAGAA	IH-300703-07	0.729934	1.01534	0.911607	0.885627	0.144466	0.402605	-0.459329	0.752052	0.78556	0.821355	0.786322	0.0346575	0.469004	-0.464517
hsa-miR-331-5p	MIMAT00047	CUAGGUAUGGUCCCAGGGAUCC	IH-301162-02	0.77472	1.17772	0.80033	0.917591	0.225644	0.539012	-0.330961	0.433713	1.02338	0.792699	0.74993	0.29715	0.38919	-0.54363
hsa-miR-335	MIMAT00007	UCAAGAGCAAUAACGAAAAAUGU	IH-300708-07	0.796968	1.03741	1.09286	0.975745	0.157289	0.834109	-0.0974083	0.400638	0.998306	0.7253	0.708081	0.299205	0.308336	-0.634606
hsa-miR-335*	MIMAT00047	UUUUUCAUUAUUGCUCCUGACC	IH-301161-02	0.807726	1.09888	0.8056	0.904069	0.168715	0.47861	-0.385267	0.831787	1.37095	0.832265	1.01167	0.311149	0.900533	0.025365
hsa-miR-337	MIMAT00007	CUCCUAUAUGAUGCCUUUCUUC	IH-300697-06	1.05302	0.811191	1.02165	0.961952	0.131501	0.759983	-0.152805	0.582702	0.851136	0.970234	0.801357	0.198504	0.504509	-0.431832
hsa-miR-337-5p	MIMAT00046	GAACGGCUUCAUACAGGAGUU	IH-301084-02	0.808158	1.13354	1.02024	0.987312	0.165171	0.897452	-0.0509542	0.49539	0.788894	0.465218	0.583167	0.178803	0.136409	-0.906158
hsa-miR-338	MIMAT00007	UCCAGCAUCAGUGAUUUUGUUG	IH-300706-06	0.950434	1.02478	0.942778	0.972664	0.0452952	0.817374	-0.109785	1.33712	0.755253	0.510816	0.867728	0.424477	0.676493	-0.287548
hsa-miR-338-5p	MIMAT00047	AACAAUAUCCUGGUGCUGAGUG	IH-301088-02	1.01097	0.828256	0.460868	0.766696	0.280168	0.0960458	-0.936962	0.56912	0.3619	0.488693	0.473238	0.104471	0.0570061	-1.14514
hsa-miR-339	MIMAT00007	UCCCUGUCCUCCAGGAGCUCACG	IH-300707-08	0.92831	1.10648	1.30795	1.11425	0.18994	0.45025	0.458827	1.05691	0.604552	0.700875	0.787447	0.238282	0.471649	-0.462073
hsa-miR-339-3p	MIMAT00047	UGAGCGCCUCGACGACAGAGCCG	IH-301185-02	1.04167	1.30425	0.755834	1.03392	0.274289	0.844906	0.136219	0.527819	1.24273	0.62901	0.799853	0.386865	0.500975	-0.435102
hsa-miR-33a*	MIMAT00045	CAAUGUUUCCACAGUGCAUCAC	IH-301136-02	1.09092	1.32946	0.895293	1.10523	0.217437	0.488853	0.422591	1.02049	1.44259	0.979655	1.14758	0.256304	0.524092	0.320821
hsa-miR-33b	MIMAT00033	GUGCAUUGCUGUUGCAUUGC	IH-300958-04	1.01803	0.987372	0.95764	0.98768	0.0301959	0.899464	-0.049477	2.1923	1.46227	1.55865	1.73774	0.396599	0.0042601	1.60378		Proviral
hsa-miR-33b*	MIMAT00048	CAGUGCCUCGGCAGUGCAGCCC	IH-301130-02	0.996392	0.763334	0.91885	0.892859	0.118683	0.431485	-0.430286	1.40626	0.637531	1.06666	1.03682	0.385231	0.826088	0.080038
hsa-miR-340	MIMAT00046	UUAUAAAGCAAUGAGACUGAUU	IH-301081-02	0.98197	0.899231	1.0746	0.985266	0.0877291	0.886171	-0.0591746	0.882587	0.702768	0.396576	0.660644	0.245729	0.231132	-0.737731
hsa-miR-340*	MIMAT00007	UCCGUCUCAGUUACUUUAUAGC	IH-300693-06	1.16355	1.07276	0.88613	1.04081	0.141441	0.807463	0.163911	0.411257	0.810552	0.583711	0.60184	0.200264	0.155912	-0.865565
hsa-miR-342	MIMAT00007	UCUCACACAGAAAUCGCACCCGU	IH-300696-06	1.04149	1.0314	1.18722	1.0867	0.087197	0.57324	0.348196	0.586221	0.53988	0.573017	0.566373	0.0238744	0.120514	-0.942668
hsa-miR-342-5p	MIMAT00046	AGGGGUGCUAUCUGUGAUUGA	IH-301083-02	1.13978	1.08588	0.932318	1.05266	0.107646	0.744273	0.211479	0.632762	0.836769	0.36873	0.612754	0.23466	0.168258	-0.84184
hsa-miR-345	MIMAT00007	GCUGACUCCUAGUCCAGGGCUC	IH-300711-06	1.1707	0.92159	0.93899	1.01043	0.139073	0.974406	0.0418743	0.796546	1.50265	0.883773	1.06099	0.384965	0.75597	0.132583
hsa-miR-346	MIMAT00007	UGUCUGCCCGCAUGCCUGCCUCU	IH-300712-05	0.991079	1.01186	0.921807	0.974916	0.0471538	0.829585	-0.100738	0.892221	1.55144	0.267775	0.903813	0.641913	0.778544	-0.209102
hsa-miR-34a	MIMAT00002	UGGCAGUGUCUUAGCUGGUUGU	IH-300551-08	0.940313	0.720874	0.939175	0.866788	0.126366	0.332957	-0.53499	1.06738	1.32493	1.22042	1.20424	0.129536	0.395001	0.444003
hsa-miR-34a*	MIMAT00045	CAAUCAGCAAGUAUACUGCCCU	IH-301145-02	0.871738	0.839124	0.863962	0.858274	0.0170347	0.304168	-0.569179	0.919838	0.73345	0.780678	0.811322	0.0968989	0.52876	-0.41017
hsa-miR-34b	MIMAT00046	CAAUCACUAACUCCACUGCCAU	IH-301073-02	0.920549	0.933974	1.13803	0.997519	0.121875	0.953902	-0.00996324	0.99776	0.746335	1.05403	0.932707	0.163836	0.863027	-0.146289
hsa-miR-34b*	MIMAT00006	UAGGCAGUGUCAUUAGCUGAUUG	IH-300654-05	0.756939	0.896781	1.11128	0.921667	0.178477	0.557883	-0.314589	0.795736	0.99353	1.38869	1.05932	0.301902	0.760734	0.128953
hsa-miR-34c	MIMAT00006	AGGCAGUGUAGUUAGCUGAUUGC	IH-300655-05	0.80847	1.10214	0.900251	0.936953	0.150234	0.631527	-0.253202	0.560835	0.614939	0.834876	0.670217	0.145143	0.245453	-0.716919
hsa-miR-34c-3p	MIMAT00046	AAUCACUAACCACACGGCCAGG	IH-301074-02	1.09397	1.20592	1.27461	1.1915	0.0911789	0.196018	0.76907	0.995	1.30169	0.864911	1.05387	0.224263	0.776409	0.117105
hsa-miR-361	MIMAT00007	UUAUCAGAAUCUCCAGGGGUAC	IH-300663-07	1.23575	1.23779	0.866091	1.11321	0.214015	0.45462	0.454661	1.51583	2.22623	1.4546	1.73222	0.42892	0.0045488	1.59179		Proviral
hsa-miR-361-3p	MIMAT00046	UCCCCCAGGUGUGAUUCUGAUUU	IH-301157-02	0.795245	1.0357	0.722056	0.851	0.164086	0.281021	-0.598394	0.843748	1.71506	Dead	1.2794	0.616111	0.354726	0.607402
hsa-miR-362	MIMAT00007	AAUCCUUGGAACCUAGGUGUGAGU	IH-300664-07	1.34889	1.10148	0.975987	1.14212	0.189745	0.342603	0.570755	1.1069	1.1738	1.10709	1.12927	0.038571	0.569955	0.281011
hsa-miR-362-3p	MIMAT00046	AACACACCUAUUCAAGGAUUCA	IH-301194-02	1.66655	1.10006	1.01882	1.26181	0.352859	0.0748792	1.05144	1.38776	2.04188	0.439657	1.28976	0.805592	0.24138	0.629922
hsa-miR-363	MIMAT00007	AAUUGCACGGUAUCCAUCUGUA	IH-300665-07	1.00199	1.10907	1.12143	1.07749	0.0656821	0.617652	0.311222	0.761203	0.477331	0.440958	0.559831	0.175339	0.114755	-0.95689
hsa-miR-363*	MIMAT00033	CGGGUGGAUCACGAUGCAAUUU	IH-300864-05	1.19589	0.919462	0.91137	1.00891	0.161982	0.982845	0.0357732	1.15619	0.68367	0.664454	0.834772	0.278525	0.588175	-0.35919
hsa-miR-365	MIMAT00007	UAAUGCCCCUAAAAAUCCUUAU	IH-300667-05	0.732581	0.987931	0.704947	0.808486	0.156017	0.169445	-0.769131	0.530523	0.818237	0.616284	0.655014	0.147715	0.222948	-0.749969
hsa-miR-365	MIMAT00007	UAAUGCCCCUAAAAAUCCUUAU	IH-300666-05	1.01993	0.920355	0.719309	0.886531	0.153138	0.406159	-0.455699	0.991104	1.08584	0.580886	0.885944	0.268402	0.727318	-0.247947
hsa-miR-365*	MIMAT0009199	AGGGACUUUCAGGGGCAGCUGU	IH-301299-01	0.974934	0.750711	1.089	0.938215	0.172107	0.637804	-0.248133	1.18202	1.18935	0.953808	1.10839	0.133925	0.624517	0.235636
hsa-miR-367	MIMAT00007	AAUUGCACUUUAGCAAUGGUGA	IH-300673-07	1.20858	0.985436	0.887964	1.02733	0.164361	0.880947	0.109745	1.46097	2.15043	Dead	1.8057	0.48752	0.0109856	1.75152		Proviral
hsa-miR-367*	MIMAT00046	ACUGUUGCUAAUAUGCAACUCU	IH-301158-02	0.982056	1.10954	1.14191	1.07784	0.0845135	0.615979	0.312597	1.46297	1.84462	1.32433	1.54397	0.269438	0.0331923	1.18255		Proviral
hsa-miR-368	MIMAT00007	AACAUAGAGGAAAUUCCACGU	IH-300674-06	0.87415	0.98345	1.10392	0.987173	0.11493	0.896678	-0.0515122	1.39446	0.906072	0.94246	1.081	0.272073	0.699352	0.176077
hsa-miR-369-3p	MIMAT00007	AAUAAUACAUGGUUGAUCUUU	IH-300675-05	0.906065	0.975058	1.28622	1.05578	0.202528	0.727914	0.224027	0.491439	0.727713	0.558442	0.592531	0.12177	0.145926	-0.885802
hsa-miR-369-5p	MIMAT00016	AGAUCGACCGUGUUAUAUUCGC	IH-300728-05	0.932815	0.926696	0.895112	0.918208	0.0202344	0.541739	-0.328484	0.865843	0.619592	0.698226	0.727887	0.125776	0.345052	-0.59155
hsa-miR-370	MIMAT00007	GCCUGCUGGGGUGGAACCUGGU	IH-300676-06	1.28719	1.25604	1.13079	1.22467	0.0827836	0.127533	0.902292	0.558287	0.723684	0.552027	0.611333	0.0973492	0.16658	-0.844929
hsa-miR-371	MIMAT00007	AAGUGCCGCCAUCUUUUGAGUGU	IH-300677-06	0.793818	0.783395	0.850202	0.809138	0.0359421	0.170804	-0.766512	0.426841	0.409652	0.538566	0.458353	0.0699963	0.0500757	-1.17749
hsa-miR-371-5p	MIMAT00046	ACUCAAACUGUGGGGGCACU	IH-301078-02	0.834559	1.01348	0.756741	0.86826	0.131646	0.338105	-0.529076	1.70723	1.32468	0.668558	1.23349	0.525306	0.336874	0.507585
hsa-miR-372	MIMAT00007	AAAGUGCUGCGACAUUUGAGCGU	IH-300678-05	0.941555	0.851689	0.846249	0.879831	0.0535238	0.398135	-0.482606	0.728858	0.510109	0.424393	0.554453	0.157002	0.122585	-0.96858
hsa-miR-373	MIMAT00007	GAAGUGCUUCGAUUUUGGGGUGU	IH-300680-05	0.880159	1.14426	0.846257	0.956892	0.163148	0.733312	-0.173126	1.07117	1.04533	1.03512	1.05054	0.0185812	0.786018	0.109871
hsa-miR-373*	MIMAT00007	ACUCAAAAUGGGGGCGCUUUCC	IH-300679-05	1.05805	1.06702	1.14127	1.08878	0.0456777	0.563392	0.356562	1.28128	0.677296	1.6855	1.21469	0.507391	0.373676	0.466724
hsa-miR-374	MIMAT00007	UUAUAAUACAACCUGAUAAGUG	IH-300681-07	1.21991	1.09295	0.896604	1.06982	0.162889	0.655817	0.280411	1.28713	0.653902	0.87276	0.937931	0.321607	0.878541	-0.134932
hsa-miR-374a*	MIMAT00046	CUUAUCAGAUUGUAUUGUAAUU	IH-301160-02	1.27017	0.866803	0.968081	1.03502	0.209851	0.838888	0.140638	0.736505	0.78338	0.690277	0.73672	0.046552	0.362309	-0.572347
hsa-miR-374b	MIMAT00049	AUAUAAUACAACCUGCUAAGUG	IH-301250-02	0.95969	1.78765	0.982502	1.24328	0.471574	0.0986491	0.977027	1.0433	1.14763	0.784306	0.991746	0.187069	0.960173	-0.0179435
hsa-miR-374b*	MIMAT00049	CUUAGCAGGUUGUAUUAUCAUU	IH-301249-02	1.00084	0.95951	1.13747	1.03261	0.0931332	0.852014	0.130946	1.25267	0.811632	0.493217	0.852505	0.381372	0.635056	-0.32064
hsa-miR-375	MIMAT00007	UUUGUUCGUUCGGCUCGCGUGA	IH-300682-07	0.719674	1.02713	0.740733	0.82918	0.171755	0.218731	-0.686024	0.966511	1.11818	0.882243	0.988979	0.119565	0.968482	-0.0239584
hsa-miR-376a	MIMAT00007	AUCAUAGAGGAAAAUCCACGU	IH-300857-03	0.726882	0.786116	1.17445	0.895816	0.243115	0.443754	-0.418409	1.22697	0.587731	1.62392	1.14621	0.522795	0.527599	0.317843
hsa-miR-376a	MIMAT00007	AUCAUAGAGGAAAAUCCACGU	IH-300683-05	1.01397	1.36818	1.31902	1.23372	0.191891	0.112595	0.938643	0.926034	1.95122	1.6441	1.50712	0.526142	0.0465497	1.10243		Proviral
hsa-miR-376a*	MIMAT00033	GUAGAUUCUCCUUCUAUGAGUA	IH-300865-04	1.07277	0.775575	0.732678	0.860341	0.185215	0.311081	-0.56088	0.800026	0.790785	0.240254	0.610355	0.32055	0.165519	-0.847054
hsa-miR-376b	MIMAT00021	AUCAUAGAGGAAAAUCCAUGUU	IH-300741-05	1.20848	1.30068	0.901152	1.13677	0.209193	0.361897	0.549274	1.31181	2.60009	1.41952	1.77714	0.714726	0.00265936	1.68943		Proviral
hsa-miR-377	MIMAT00007	AUCACACAAAGGCAACUUUUGU	IH-300684-05	1.14725	0.94725	1.58999	1.22816	0.328922	0.121782	0.916318	1.46875	1.10527	2.09549	1.5565	0.500905	0.0295354	1.20979		Proviral
hsa-miR-377*	MIMAT00046	AGAGGUUGCCCUUGGUGAAUUC	IH-301079-02	1.48951	1.39205	1.07415	1.31857	0.217206	0.0294956	1.2794	1.98627	3.12685	2.20124	2.43812	0.606062	4.1914e-08	3.12635	Proviral	Proviral
hsa-miR-378	MIMAT00007	CUCCUGACUCCAGGUCCUGUGU	IH-300685-05	1.21542	0.832203	0.653519	0.900379	0.287086	0.462944	-0.400084	0.811001	1.26112	0.585544	0.88589	0.34396	0.727183	-0.248066
hsa-miR-379	MIMAT00007	UGGUAGACUAUGGAACGUAGG	IH-300687-06	1.0179	1.37554	1.31273	1.23539	0.190951	0.109987	0.945345	1.153	0.894141	1.55205	1.19973	0.331435	0.404586	0.434194
hsa-miR-379*	MIMAT00046	UAUGUAACAUGGUCCACUAACU	IH-301080-02	1.02201	1.19215	1.29922	1.17112	0.139797	0.249706	0.687245	1.68019	0.864899	1.58413	1.37641	0.445574	0.13397	0.818273
hsa-miR-380-3p	MIMAT00007	UAUGUAAUAUGGUCCACAUCUU	IH-300689-05	0.910184	0.972698	1.10038	0.99442	0.0969404	0.93672	-0.0224092	0.543457	0.664499	0.899015	0.702324	0.180772	0.298106	-0.647122
hsa-miR-380-5p	MIMAT00007	UGGUUGACCAUAGAACAUGCGC	IH-300688-05	1.08645	0.887511	0.896989	0.956985	0.112223	0.733779	-0.172753	1.1103	0.604931	1.19363	0.969621	0.318567	0.973333	-0.066042
hsa-miR-381	MIMAT00007	UAUACAAGGGCAAGCUCUCUGU	IH-300690-05	1.03661	1.01432	1.34272	1.13122	0.183506	0.382572	0.526984	1.22666	0.709812	1.08888	1.00845	0.267645	0.910133	0.0183706
hsa-miR-382	MIMAT00007	GAAGUUGUUCGUGGUGGAUUCG	IH-300691-05	1.16064	1.10485	1.22727	1.16425	0.0612893	0.269891	0.659644	1.44662	1.39851	1.16815	1.33776	0.148841	0.175889	0.734263
hsa-miR-383	MIMAT00007	AGAUCAGAAGGUGAUUGUGGCU	IH-300692-05	0.990157	0.880724	0.773042	0.881308	0.108559	0.38589	-0.476676	0.436982	0.991584	0.398925	0.609164	0.331732	0.16416	-0.849644
hsa-miR-384	MIMAT00010	AUUCCUAGAAAUUGUUCAUA	IH-300713-07	0.980676	1.09907	1.31454	1.13143	0.169267	0.381774	0.527816	1.00728	1.15076	1.09595	1.08466	0.0724027	0.689123	0.184043
hsa-miR-409-3p	MIMAT00016	GAAUGUUGCUCGGUGAACCCCU	IH-300738-06	1.01772	0.867764	0.903949	0.929811	0.0782506	0.596554	-0.281885	0.705594	0.589354	0.382189	0.559046	0.163819	0.114074	-0.958596
hsa-miR-409-5p	MIMAT00016	AGGUUACCCGAGCAACUUUGCAU	IH-300737-06	1.05198	0.981369	1.13364	1.05566	0.0762011	0.728501	0.223537	0.653853	1.18915	0.625438	0.822814	0.317575	0.55753	-0.385188
hsa-miR-410	MIMAT00021	AAUAUAACACAGAUGGCCUGU	IH-300740-05	1.08666	1.09808	1.26347	1.1494	0.0989525	0.317364	0.600008	1.25926	1.00226	0.982144	1.08122	0.15451	0.698698	0.176569
hsa-miR-411	MIMAT00033	UAGUAGACCGUAUAGCGUACG	IH-300987-03	1.62182	1.50614	1.14925	1.42574	0.246328	0.00348323	1.70979	1.05136	1.46682	0.778026	1.09874	0.346833	0.650546	0.214646	Proviral
hsa-miR-411*	MIMAT00048	UAUGUAACACGGUCCACUAACC	IH-301133-02	1.10356	1.19267	1.07055	1.12226	0.0631726	0.417422	0.49099	1.53484	1.95468	1.04519	1.51157	0.455191	0.0447117	1.11211		Proviral
hsa-miR-412	MIMAT00021	ACUUCACCUGGUCCACUAGCCGU	IH-300739-05	0.732979	0.934507	1.01068	0.892722	0.143488	0.430943	-0.430836	0.798786	0.538185	0.665601	0.667524	0.130311	0.241351	-0.722775
hsa-miR-421	MIMAT00033	AUCAACAGACAUUAAUUGGGCGC	IH-300996-03	0.968523	0.834058	0.879909	0.894163	0.0683561	0.436798	-0.425048	0.946678	0.620475	0.721511	0.762888	0.166991	0.416588	-0.515461
hsa-miR-422a	MIMAT00013	ACUGGACUUAGGGUCAGAAGGC	IH-300715-06	1.10926	0.924103	0.768233	0.933866	0.170725	0.616334	-0.265597	0.406737	0.880815	0.97851	0.755354	0.305837	0.400546	-0.531838
hsa-miR-422b	MIMAT00007	ACUGGACUUGGAGUCAGAAGG	IH-300686-06	0.934833	1.40478	1.09747	1.14569	0.238653	0.330149	0.585116	0.647586	0.637617	1.48354	0.922916	0.485544	0.834179	-0.167575
hsa-miR-423	MIMAT00013	AGCUCGGUCUGAGGCCCCUCAGU	IH-300716-06	0.97055	1.38883	1.11944	1.15961	0.212013	0.284295	0.640985	0.997898	1.10729	1.21295	1.10605	0.107531	0.630783	0.230536
hsa-miR-423-5p	MIMAT00047	UGAGGGGCAGAGAGCGAGACUUU	IH-301089-02	1.18871	1.06245	1.10706	1.1194	0.0640311	0.42892	0.479536	1.78879	0.805943	1.53883	1.37786	0.510816	0.132598	0.821425
hsa-miR-424	MIMAT00013	CAGCAGCAAUUCAUGUUUUGAA	IH-300717-07	1.19708	0.759619	0.841001	0.932568	0.232664	0.610036	-0.270811	1.5507	0.787555	0.742744	1.027	0.454094	0.855014	0.0586981
hsa-miR-424*	MIMAT00047	CAAAACGUGAGGCGCUGCUAU	IH-301155-02	0.992475	0.995914	0.65493	0.881106	0.195882	0.385191	-0.477486	1.16053	1.73158	0.436916	1.10967	0.648827	0.621334	0.23842
hsa-miR-425	MIMAT00013	AUCGGGAAUGUCGUGUCCGCCC	IH-300718-08	0.825054	0.935588	0.942256	0.900966	0.0658261	0.465245	-0.397726	0.840804	0.776074	0.547839	0.721572	0.153899	0.333041	-0.605277
hsa-miR-425-5p	MIMAT00033	AAUGACACGAUCACUCCCGUUGA	IH-300997-03	1.0865	0.940184	1.0893	1.03866	0.0852972	0.819069	0.155275	1.22148	0.565044	1.21559	1.00071	0.377305	0.93331	0.00153386
hsa-miR-429	MIMAT00015	UAAUACUGUCUGGUAAAACCGU	IH-300722-07	0.933777	0.92692	0.922942	0.92788	0.00548134	0.587248	-0.28964	0.369046	0.393544	0.486876	0.416489	0.0621754	0.0342683	-1.2685		Antiviral
hsa-miR-431	MIMAT00016	UGUCUUGCAGGCCGUCAUGCA	IH-300729-05	0.699388	0.829737	0.795904	0.77501	0.0676399	0.108019	-0.903575	1.16323	0.808043	0.588718	0.853332	0.289923	0.637244	-0.318843
hsa-miR-431*	MIMAT00047	CAGGUCGUCUUGCAGGGCUUCU	IH-301090-02	1.46439	0.376966	0.909989	0.917116	0.543749	0.537386	-0.332867	1.04679	0.942129	0.524767	0.837895	0.27618	0.596306	-0.352402
hsa-miR-432	MIMAT00028	UCUUGGAGUAGGUCAUUGGGUGG	IH-300759-05	0.963327	0.748234	0.814551	0.842037	0.110149	0.254072	-0.634388	0.614614	0.782079	1.22619	0.874295	0.316045	0.694639	-0.273272
hsa-miR-432*	MIMAT00028	CUGGAUGGCUCCUCCAUGUCU	IH-300760-05	1.01793	1.35001	1.14568	1.17121	0.167504	0.249486	0.687585	0.633859	1.59491	1.42936	1.21938	0.513784	0.364282	0.476906
hsa-miR-433	MIMAT00016	AUCAUGAUGGGCUCCUCGGUGU	IH-300730-05	1.07395	0.790656	0.981906	0.948836	0.144512	0.691494	-0.205476	0.66506	0.728889	0.650125	0.681358	0.0418349	0.262913	-0.692699
hsa-miR-448	MIMAT00015	UUGCAUAUGUAGGAUGUCCCAU	IH-300721-07	1.06957	1.07455	1.17226	1.10546	0.0579028	0.487734	0.423522	0.819638	0.714268	0.909573	0.814493	0.0977538	0.536607	-0.403276
hsa-miR-449	MIMAT00015	UGGCAGUGUAUUGUUAGCUGGU	IH-300723-05	0.815665	0.954562	0.907825	0.892684	0.0706758	0.430748	-0.430989	1.37477	1.61138	2.22601	1.73739	0.439384	0.00428031	1.60301		Proviral
hsa-miR-449b	MIMAT00033	AGGCAGUGUAUUGUUAGCUGGC	IH-300985-03	1.13613	1.20031	0.899525	1.07866	0.158418	0.612001	0.315891	1.08481	0.647385	0.767351	0.833181	0.226019	0.584033	-0.362651
hsa-miR-449b*	MIMAT0009203	CAGCCACAACUACCCUGCCACU	IH-301302-01	1.1102	1.12497	1.28117	1.17211	0.0947378	0.246856	0.691219	1.44363	1.85561	1.61441	1.63788	0.206989	0.0130206	1.3867		Proviral
hsa-miR-450	MIMAT00015	UUUUGCGAUGUGUUCCUAAUAU	IH-300724-08	0.911014	0.824866	0.87855	0.871477	0.0435074	0.34948	-0.516156	0.538149	1.03742	0.684015	0.753196	0.256727	0.395984	-0.53653
hsa-miR-450	MIMAT00015	UUUUGCGAUGUGUUCCUAAUAU	IH-300725-08	1.72941	1.28034	1.42043	1.47673	0.229766	0.00105362	1.91457	1.11846	2.2678	1.18927	1.52518	0.644104	0.0396036	1.14169	Proviral	Proviral
hsa-miR-450b-3p	MIMAT00049	UUGGGAUCAUUUUGCAUCCAUA	IH-301222-02	1.00881	1.49243	1.18316	1.22813	0.244923	0.121734	0.916194	1.15164	1.14076	1.3212	1.20453	0.101184	0.394387	0.444636
hsa-miR-450b-5p	MIMAT00049	UUUUGCAAUAUGUUCCUGAAUA	IH-301221-02	0.935746	1.51725	1.5366	1.32987	0.341457	0.0241649	1.32477	1.13967	0.96192	0.762633	0.954741	0.188621	0.928687	-0.0983891	Proviral
hsa-miR-451	MIMAT00016	AAACCGUUACCAUUACUGAGUU	IH-300734-06	1.11713	0.869977	1.35967	1.11559	0.244849	0.444723	0.464218	1.40799	1.49552	1.62793	1.51048	0.110731	0.0450818	1.10974		Proviral
hsa-miR-452	MIMAT00016	AACUGUUUGCAGAGGAAACUGA	IH-300735-08	1.26253	1.10447	0.975184	1.11406	0.143912	0.450999	0.45807	0.933235	1.62587	0.792001	1.11703	0.446284	0.601763	0.254423
hsa-miR-452*	MIMAT00016	CUCAUCUGCAAAGAAGUAAGUG	IH-300736-08	0.464177	0.833991	1.00475	0.76764	0.276328	0.0973596	-0.933174	0.986767	1.22579	0.661728	0.958094	0.283121	0.938737	-0.0910998
hsa-miR-453	MIMAT00016	AGGUUGUCCGUGGUGAGUUCGCA	IH-300733-06	0.8501	0.926555	1.01604	0.9309	0.0830577	0.601827	-0.277511	0.486803	0.736121	1.16971	0.797545	0.345573	0.495438	-0.44012
hsa-miR-454-3p	MIMAT00038	UAGUGCAAUAUUGCUUAUAGGGU	IH-301004-04	1.03001	1.04673	0.903559	0.993433	0.0782805	0.93125	-0.0263752	1.18818	1.2766	0.342486	0.935755	0.515685	0.872114	-0.139663
hsa-miR-454-5p	MIMAT00038	ACCCUAUCAAUAUUGUCUCUGC	IH-301005-03	1.13074	0.927687	0.901317	0.986583	0.125541	0.893424	-0.0538855	1.21395	0.847309	0.546715	0.869325	0.334162	0.680863	-0.284077
hsa-miR-455	MIMAT00031	UAUGUGCCUUUGGACUACAUCG	IH-300856-07	0.880473	1.2387	1.11133	1.07684	0.181589	0.620944	0.308576	0.559158	2.4011	1.10649	1.35558	0.9459	0.15601	0.773005
hsa-miR-455-3p	MIMAT00047	GCAGUCCAUGGGCAUAUACAC	IH-301172-02	1.08624	1.29519	0.786836	1.05609	0.255515	0.726356	0.225251	1.09681	1.20269	0.764224	1.02124	0.228793	0.872037	0.0461785
hsa-miR-483	MIMAT00021	UCACUCCUCUCCUCCCGUCUU	IH-300742-06	1.02381	1.0766	0.995034	1.03181	0.0413687	0.856336	0.127765	0.919775	0.570924	1.26169	0.917462	0.345387	0.818146	-0.17943
hsa-miR-483-5p	MIMAT00047	AAGACGGGAGGAAAGAAGGGAG	IH-301107-02	0.923017	0.905555	0.98367	0.937414	0.0409992	0.633773	-0.251349	1.63136	1.87155	1.47821	1.66037	0.198269	0.0102339	1.4356		Proviral
hsa-miR-484	MIMAT00021	UCAGGCUCAGUCCCCUCCCGAU	IH-300743-05	0.861231	0.95982	1.51938	1.11348	0.354964	0.453698	0.455736	1.37691	0.67514	1.22955	1.09386	0.370035	0.66383	0.204051
hsa-miR-485-3p	MIMAT00021	GUCAUACACGGCUCUCCUCUCU	IH-300745-05	0.858309	0.697061	0.810135	0.788502	0.0827725	0.13022	-0.849391	0.488761	0.494606	0.185998	0.389789	0.176512	0.0266032	-1.32655		Antiviral
hsa-miR-485-5p	MIMAT00021	AGAGGCUGGCCGUGAUGAAUUC	IH-300744-05	0.818125	0.760137	0.683573	0.753945	0.0674893	0.0794708	-0.988174	0.803256	0.655942	0.518621	0.659273	0.142347	0.229097	-0.740711
hsa-miR-486	MIMAT00021	UCCUGUACUGAGCUGCCCCGAG	IH-300746-05	1.37574	1.07842	1.08063	1.17827	0.171023	0.229861	0.715926	1.18753	1.08226	0.322681	0.864157	0.471876	0.666703	-0.295312
hsa-miR-486-3p	MIMAT00047	CGGGGCAGCUCAGUACAGGAU	IH-301211-02	1.42953	0.922239	0.949205	1.10032	0.285417	0.510615	0.402905	1.54152	1.24026	0.39139	1.05772	0.596395	0.765417	0.125484
hsa-miR-487	MIMAT00021	AAUCAUACAGGGACAUCCAGUU	IH-300747-05	1.49293	1.84873	1.36747	1.56971	0.249648	8.8236e-05	2.28799	1.00847	0.7848	1.4916	1.09496	0.361251	0.660836	0.20643	Proviral
hsa-miR-487b	MIMAT00031	AAUCGUACAGGGUCAUCCACUU	IH-300862-03	1.04318	1.07384	1.41833	1.17845	0.208308	0.229406	0.716658	1.28757	1.05336	1.56069	1.30054	0.253914	0.22503	0.653355
hsa-miR-488	MIMAT00047	UUGAAAGGCUAUUUCUUGGUC	IH-301189-02	1.09756	0.93865	0.908351	0.981519	0.101627	0.865608	-0.0742205	1.51881	0.864157	1.53994	1.30763	0.384208	0.215049	0.668771
hsa-miR-488*	MIMAT00028	CCCAGAUAAUGGCACUCUCAA	IH-300748-07	0.933542	1.04223	0.94731	0.974362	0.0591806	0.826578	-0.102963	1.2762	2.08236	1.46416	1.60757	0.421782	0.0178531	1.32081		Proviral
hsa-miR-489	MIMAT00028	GUGACAUCACAUAUACGGCAGC	IH-300749-08	0.825086	0.770028	0.929208	0.841441	0.0808403	0.252331	-0.636785	1.84102	1.28959	1.05936	1.39666	0.401677	0.115266	0.862295
hsa-miR-490	MIMAT00028	CAACCUGGAGGACUCCAUGCUG	IH-300750-07	1.05278	1.31881	1.25178	1.20779	0.138365	0.159637	0.834492	1.02864	1.21304	0.928485	1.05672	0.144341	0.768172	0.123308
hsa-miR-490-5p	MIMAT00047	CCAUGGAUCUCCAGGUGGGU	IH-301186-02	0.932647	1.51939	0.765727	1.07259	0.395842	0.642202	0.291521	0.910788	0.656448	0.879676	0.815637	0.138737	0.539459	-0.400788
hsa-miR-491	MIMAT00028	AGUGGGGAACCCUUCCAUGAGG	IH-300751-06	1.1787	0.909127	1.1231	1.07031	0.142328	0.653367	0.282359	0.805673	0.660235	1.04178	0.835896	0.192559	0.591069	-0.356749
hsa-miR-491-3p	MIMAT00047	CUUAUGCAAGAUUCCCUUCUAC	IH-301091-02	0.7973	0.851569	1.01379	0.887553	0.112642	0.410164	-0.451594	0.343605	0.249067	0.388124	0.326932	0.0710121	0.0141315	-1.46319		Antiviral
hsa-miR-492	MIMAT00028	AGGACCUGCGGGACAAGAUUCUU	IH-300757-07	0.910709	0.760479	1.00806	0.893082	0.124727	0.4324	-0.429389	0.67918	1.03688	1.07886	0.931639	0.219641	0.859868	-0.148612
hsa-miR-493	MIMAT00028	UUGUACAUGGUAGGCUUUCAUU	IH-300758-05	1.09618	1.15961	0.413949	0.889915	0.413416	0.419984	-0.44211	2.34614	1.07339	1.30183	1.57379	0.678559	0.0250571	1.24737		Proviral
hsa-miR-493-3p	MIMAT00031	UGAAGGUCUACUGUGUGCCAGG	IH-300858-04	0.772265	1.03681	1.14784	0.985638	0.192945	0.888241	-0.0576771	1.71065	1.12558	2.00015	1.61212	0.445529	0.017047	1.33071		Proviral
hsa-miR-494	MIMAT00028	UGAAACAUACACGGGAAACCUC	IH-300761-06	1.27983	1.2231	1.52721	1.34338	0.16171	0.0187932	1.37904	0.759343	0.677146	0.838644	0.758378	0.0807538	0.406891	-0.525266	Proviral
hsa-miR-495	MIMAT00028	AAACAAACAUGGUGCACUUCUU	IH-300762-06	1.04668	0.80467	0.82928	0.893543	0.133189	0.434289	-0.427538	1.70171	0.632888	1.31906	1.21789	0.541548	0.367277	0.473668
hsa-miR-496	MIMAT00028	UGAGUAUUACAUGGCCAAUCUC	IH-300763-06	1.03851	0.736001	0.756008	0.843508	0.169177	0.258402	-0.628484	1.8694	0.585144	1.02493	1.15982	0.652669	0.494743	0.347444
hsa-miR-497	MIMAT00028	CAGCAGCACACUGUGGUUUGU	IH-300765-05	1.09996	1.43329	1.40438	1.31254	0.184671	0.032758	1.25519	0.779867	1.44219	1.32358	1.18188	0.353167	0.443558	0.395389	Proviral
hsa-miR-497*	MIMAT00047	CAAACCACACUGUGGUGUUAGA	IH-301094-02	1.0741	1.01228	0.790822	0.959068	0.148948	0.744744	-0.164387	0.560902	0.705475	0.4357	0.567359	0.135003	0.121415	-0.940525
hsa-miR-498	MIMAT00028	UUUCAAGCCAGGGGGCGUUUUUC	IH-300771-05	1.14507	0.733448	1.12913	1.00255	0.233184	0.981829	0.0102356	1.10976	0.952579	1.36484	1.14239	0.20806	0.536882	0.309547
hsa-miR-499	MIMAT00028	UUAAGACUUGCAGUGAUGUUU	IH-300837-06	0.803535	0.720494	0.899362	0.807797	0.0895102	0.167922	-0.771899	0.614861	0.397739	1.0618	0.691466	0.338593	0.279583	-0.670725
hsa-miR-499-3p	MIMAT00047	AACAUCACAGCAAGUCUGUGCU	IH-301106-02	0.988899	1.05773	0.795678	0.947435	0.135857	0.684308	-0.211103	1.91312	1.84438	2.01694	1.92481	0.0868717	0.000368118	2.01046		Proviral
hsa-miR-500	MIMAT00047	UAAUCCUUGCUACCUGGGUGAGA	IH-301168-02	1.42283	0.994613	1.25928	1.22557	0.216088	0.126053	0.905923	1.6465	1.0942	0.866342	1.20235	0.401166	0.399088	0.439887
hsa-miR-500*	MIMAT00028	AUGCACCUGGGCAAGGAUUCUG	IH-300838-07	0.789167	0.913481	0.861024	0.854557	0.062409	0.292158	-0.584107	0.350172	0.983894	0.682491	0.672186	0.316987	0.248542	-0.712639
hsa-miR-501	MIMAT00028	AAUCCUUUGUCCCUGGGUGAGA	IH-300839-07	0.922999	1.14004	0.999362	1.0208	0.110097	0.916908	0.0835346	0.792194	1.31748	1.12995	1.07987	0.266197	0.702486	0.173636
hsa-miR-501-3p	MIMAT00047	AAUGCACCCGGGCAAGGAUUCU	IH-301167-02	1.27064	1.04458	1.00045	1.10522	0.144944	0.488794	0.422587	1.29696	1.39702	1.35143	1.34847	0.0500941	0.163348	0.757543
hsa-miR-502	MIMAT00028	AUCCUUGCUAUCUGGGUGCUA	IH-300840-07	0.748208	1.11086	0.784679	0.881248	0.199682	0.385737	-0.476915	0.577349	1.71378	0.210584	0.833906	0.783753	0.586255	-0.361075
hsa-miR-502-3p	MIMAT00047	AAUGCACCUGGGCAAGGAUUCA	IH-301165-02	0.915329	0.903226	0.864334	0.894296	0.0266447	0.437335	-0.424513	0.97937	1.08451	0.560499	0.874791	0.277215	0.69601	-0.272193
hsa-miR-503	MIMAT00028	UAGCAGCGGGAACAGUUCUGCAG	IH-300841-07	0.886988	0.809748	1.04301	0.913248	0.118826	0.519136	-0.348403	0.71637	0.998469	0.98168	0.89884	0.158246	0.764075	-0.219914
hsa-miR-504	MIMAT00028	AGACCCUGGUCUGCACUCUAUC	IH-300842-08	0.982136	1.11515	0.88586	0.994383	0.115136	0.936515	-0.0225592	1.05642	1.97518	1.35631	1.46264	0.468519	0.0682793	1.00573
hsa-miR-505	MIMAT00028	CGUCAACACUUGCUGGUUUCCU	IH-300843-08	0.791087	0.97305	0.807267	0.857135	0.100711	0.300474	-0.573756	0.722106	1.15366	1.13583	1.00386	0.244172	0.923845	0.00839931
hsa-miR-505*	MIMAT00047	GGGAGCCAGGAAGUAUUGAUGU	IH-301169-02	1.03688	0.849257	0.906824	0.930987	0.0961167	0.602255	-0.277161	0.60125	0.756972	0.516076	0.624766	0.122157	0.18264	-0.815726
hsa-miR-506	MIMAT00028	UAAGGCACCCUUCUGAGUAGA	IH-300846-07	0.947876	1.0771	0.97467	0.999881	0.0682005	0.96701	-0.000476487	1.57478	1.25504	1.42244	1.41742	0.159928	0.0982301	0.907435
hsa-miR-507	MIMAT00028	UUUUGCACCUUUUGGAGUGAA	IH-300847-07	0.897257	0.90955	0.741746	0.849517	0.0935354	0.276392	-0.604348	1.10139	1.08786	0.718723	0.969326	0.217134	0.972446	-0.0666824
hsa-miR-508	MIMAT00028	UGAUUGUAGCCUUUUGGAGUAGA	IH-300848-07	0.959565	1.30339	0.913274	1.05874	0.213132	0.712494	0.235918	0.711943	0.838998	0.779032	0.776658	0.0635607	0.44695	-0.485527
hsa-miR-508-5p	MIMAT00047	UACUCCAGAGGGCGUCACUCAUG	IH-301171-02	1.11624	1.19959	1.03196	1.11593	0.0838149	0.443182	0.465581	0.967928	1.38979	1.1087	1.15547	0.214787	0.504889	0.337985
hsa-miR-509	MIMAT00028	UGAUUGGUACGUCUGUGGGUAG	IH-300849-08	0.987852	1.05145	1.10601	1.04844	0.0591379	0.766609	0.194525	1.07193	1.51091	1.00807	1.19697	0.27375	0.41044	0.428201
hsa-miR-509-3-5p	MIMAT00049	UACUGCAGACGUGGCAAUCAUG	IH-301260-02	1.23248	1.05013	1.08812	1.12358	0.0962099	0.412172	0.496295	1.90291	0.929594	0.706159	1.17956	0.636331	0.44899	0.390338
hsa-miR-509-3p	MIMAT00028	UGAUUGGUACGUCUGUGGGUAG	IH-301220-02	0.981428	1.46146	1.34414	1.26234	0.250249	0.074177	1.05358	1.21893	1.2596	0.683884	1.05414	0.321295	0.775645	0.117695
hsa-miR-509-3p	MIMAT00028	UGAUUGGUACGUCUGUGGGUAG	IH-301261-02	1.08788	0.819637	0.888402	0.931973	0.139329	0.607067	-0.273201	1.66315	1.08557	0.668382	1.13904	0.499535	0.545386	0.302252
hsa-miR-509-5p	MIMAT00047	UACUGCAGACAGUGGCAAUCA	IH-301219-02	0.924686	1.07988	0.99836	1.00098	0.0776326	0.973092	0.00392239	1.18539	1.34612	0.542256	1.02459	0.425374	0.86214	0.0534574
hsa-miR-509-5p	MIMAT00047	UACUGCAGACAGUGGCAAUCA	IH-301166-02	1.09479	1.20207	0.988073	1.09498	0.107	0.53466	0.381434	0.674448	1.34112	1.42824	1.14794	0.412359	0.523286	0.321599
hsa-miR-510	MIMAT00028	UACUCAGGAGAGUGGCAAUCAC	IH-300850-08	0.99593	1.10317	0.926366	1.00849	0.0890679	0.985171	0.0340902	0.941544	1.09894	0.564449	0.86831	0.274667	0.678046	-0.286282
hsa-miR-511	MIMAT00028	GUGUCUUUUGCUCUGCAGUCA	IH-300753-05	0.935348	0.978102	1.1331	1.01552	0.104052	0.946151	0.0623205	1.18344	0.802526	1.37931	1.12176	0.293296	0.589365	0.264691
hsa-miR-511	MIMAT00028	GUGUCUUUUGCUCUGCAGUCA	IH-300752-05	1.37241	0.890895	1.06376	1.10902	0.243926	0.472448	0.437829	1.02942	0.715405	1.83083	1.19188	0.575188	0.421617	0.417141
hsa-miR-512-3p	MIMAT00028	AAGUGCUGUCAUAGCUGAGGUC	IH-300770-05	0.648163	0.72358	0.935496	0.76908	0.148972	0.0992969	-0.927391	0.612682	0.410387	0.678898	0.567322	0.139885	0.121383	-0.940603
hsa-miR-512-3p	MIMAT00028	AAGUGCUGUCAUAGCUGAGGUC	IH-300769-05	0.716908	0.797765	0.799457	0.771377	0.0471791	0.102581	-0.918166	0.543802	0.717773	0.850094	0.70389	0.153618	0.300847	-0.643718
hsa-miR-512-5p	MIMAT00028	CACUCAGCCUUGAGGGCACUUUC	IH-300768-05	0.447534	0.980482	1.09342	0.840479	0.344954	0.249864	-0.640647	0.30524	0.498733	0.640682	0.481552	0.16838	0.0612189	-1.12706
hsa-miR-512-5p	MIMAT00028	CACUCAGCCUUGAGGGCACUUUC	IH-300767-05	0.856184	1.03184	0.979578	0.955866	0.0901952	0.727915	-0.177244	0.534438	0.636403	0.75479	0.641877	0.110278	0.204716	-0.778528
hsa-miR-513	MIMAT00028	UUCACAGGGAGGUGUCAU	IH-300845-08	0.803814	1.13767	0.970689	0.970725	0.166929	0.80693	-0.117569	0.167637	0.891595	0.907936	0.655723	0.422774	0.224081	-0.748429
hsa-miR-513	MIMAT00028	UUCACAGGGAGGUGUCAU	IH-300844-08	0.992061	0.984947	0.849439	0.942149	0.0803684	0.657452	-0.232333	1.14089	0.891618	0.664485	0.898999	0.238289	0.764544	-0.219568
hsa-miR-513a-3p	MIMAT00047	UAAAUUUCACCUUUCUGAGAAGG	IH-301148-02	3.33969	1.08179	0.756184	1.72589	1.40704	7.41477e-07	2.91521	0.194191	0.781555	0.585942	0.520563	0.29909	0.0845511	-1.04225	Proviral
hsa-miR-513a-3p	MIMAT00047	UAAAUUUCACCUUUCUGAGAAGG	IH-301147-02	1.36846	0.912878	1.01555	1.09896	0.238972	0.516658	0.397445	0.784975	0.460046	0.628998	0.624673	0.162508	0.182533	-0.815928
hsa-miR-513b	MIMAT00057	UUCACAAGGAGGUGUCAUUUAU	IH-301295-02	0.947568	0.88335	0.92202	0.917646	0.032332	0.539153	-0.330739	1.2317	0.840542	0.773492	0.948579	0.247474	0.91026	-0.111784
hsa-miR-513c	MIMAT00057	UUCUCAAGGAGGUGUCGUUUAU	IH-301296-02	0.921297	1.14524	0.85039	0.972308	0.1539	0.815473	-0.111212	0.997118	1.0115	0.933621	0.980747	0.0414416	0.993224	-0.0418543
hsa-miR-514	MIMAT00028	AUUGACACUUCUGUGAGUAGA	IH-300853-08	0.549953	0.540824	1.05422	0.715	0.293812	0.0429879	-1.14458	0.444366	0.26208	1.51666	0.741036	0.677868	0.371297	-0.562964	Antiviral
hsa-miR-514	MIMAT00028	AUUGACACUUCUGUGAGUAGA	IH-300851-08	1.07566	0.888983	1.54552	1.17006	0.338297	0.253026	0.682959	1.24579	0.634078	1.12263	1.00083	0.323532	0.932927	0.00180898
hsa-miR-514	MIMAT00028	AUUGACACUUCUGUGAGUAGA	IH-300852-08	1.06899	0.938151	1.17065	1.05927	0.116556	0.709734	0.238016	1.58133	1.08441	1.86281	1.50951	0.394136	0.0455237	1.10764		Proviral
hsa-miR-515-3p	MIMAT00028	GAGUGCCUUCUUUUGGAGCGUU	IH-300776-06	1.14635	0.823128	0.982123	0.983865	0.161616	0.878488	-0.0647977	0.784651	0.738935	0.390312	0.637966	0.215689	0.199531	-0.787031
hsa-miR-515-3p	MIMAT00028	GAGUGCCUUCUUUUGGAGCGUU	IH-300775-06	0.876971	0.693963	0.938767	0.836567	0.127305	0.238568	-0.656357	1.11251	1.04507	1.18009	1.11256	0.0675139	0.613443	0.244691
hsa-miR-515-5p	MIMAT00028	UUCUCCAAAAGAAAGCACUUUCUG	IH-300774-05	1.07643	1.06046	1.2149	1.11726	0.0849338	0.437685	0.470932	0.42596	0.34497	0.676277	0.482402	0.172715	0.0616639	-1.12521
hsa-miR-515-5p	MIMAT00028	UUCUCCAAAAGAAAGCACUUUCUG	IH-300773-05	1.0104	1.12922	/	1.06981	0.0840195	0.697616	0.293549	0.694912	1.00891	0.658123	0.787315	0.192786	0.471329	-0.46236
hsa-miR-516-3p	MIMAT00028	UGCUUCCUUUCAGAGGGU	IH-300821-05	0.671463	0.832051	0.974867	0.826127	0.151789	0.210859	-0.698286	0.309607	0.411946	1.20767	0.643073	0.491623	0.2065	-0.775928
hsa-miR-516-3p	MIMAT00028	UGCUUCCUUUCAGAGGGU	IH-300824-05	0.950869	0.834027	0.956233	0.91371	0.0690593	0.521201	-0.346548	0.899199	0.624083	0.732813	0.752032	0.138561	0.393511	-0.539061
hsa-miR-516-3p	MIMAT00028	UGCUUCCUUUCAGAGGGU	IH-300823-05	0.850725	1.07093	0.914469	0.945375	0.113309	0.673788	-0.219379	1.14734	0.797071	0.892965	0.945792	0.181011	0.901935	-0.117844
hsa-miR-516-3p	MIMAT00028	UGCUUCCUUUCAGAGGGU	IH-300822-05	0.913624	1.09329	0.469186	0.825368	0.321277	0.209141	-0.701335	1.27064	1.53929	1.96448	1.59147	0.349849	0.0209831	1.28581		Proviral
hsa-miR-516-5p	MIMAT00028	AUCUGGAGGUAAGAAGCACUUU	IH-300819-06	0.754783	0.866919	1.325	0.982236	0.302095	0.869593	-0.0713424	0.897754	0.456082	1.42724	0.927026	0.48624	0.846283	-0.15864
hsa-miR-516-5p	MIMAT00028	AUCUGGAGGUAAGAAGCACUUU	IH-300820-06	1.14352	0.651857	1.2172	1.00419	0.307348	0.990966	0.01684	2.5188	0.582868	1.92456	1.67541	0.991722	0.00878429	1.46828		Proviral
hsa-miR-516a-3p	MIMAT0006778	UGCUUCCUUUCAGAGGGU	IH-301300-01	1.15012	0.93589	1.06031	1.04877	0.107581	0.764834	0.195874	0.991343	1.15118	0.718474	0.953667	0.218801	0.925473	-0.100724
hsa-miR-516a-5p	MIMAT00047	UUCUCGAGGAAAGAAGCACUUUC	IH-301104-02	0.912808	0.931205	1.13404	0.992685	0.122765	0.927119	-0.0293756	0.661355	0.443856	0.542388	0.549199	0.108909	0.105822	-0.980001
hsa-miR-516a-5p	MIMAT00047	UUCUCGAGGAAAGAAGCACUUUC	IH-301105-02	1.2072	0.847728	0.950081	1.00167	0.185207	0.97695	0.00670909	0.945108	0.858646	1.40961	1.07112	0.296308	0.727103	0.15461
hsa-miR-517*	MIMAT00028	CCUCUAGAUGGAAGCACUGUCU	IH-300808-05	0.945637	0.999234	1.04596	0.996944	0.0502014	0.950709	-0.0122728	0.74406	0.744522	1.31735	0.93531	0.330855	0.87076	-0.14063
hsa-miR-517*	MIMAT00028	CCUCUAGAUGGAAGCACUGUCU	IH-300809-05	1.17851	1.03611	0.896137	1.03692	0.141188	0.828541	0.148267	1.25403	0.947322	0.782232	0.994529	0.239417	0.951821	-0.0118931
hsa-miR-517*	MIMAT00028	CCUCUAGAUGGAAGCACUGUCU	IH-300810-05	1.21894	1.14088	1.25542	1.20508	0.0585133	0.165277	0.823601	1.22493	1.52115	1.11295	1.28634	0.210918	0.246122	0.622488
hsa-miR-517a	MIMAT00028	AUCGUGCAUCCCUUUAGAGUGU	IH-300811-06	0.933661	1.1365	0.898199	0.989455	0.128577	0.909263	-0.0423495	0.515381	1.04175	1.38166	0.979595	0.436471	0.996688	-0.0443587
hsa-miR-517b	MIMAT00028	UCGUGCAUCCCUUUAGAGUGUU	IH-300817-05	0.910165	0.862333	1.20413	0.992209	0.185079	0.924489	-0.0312903	0.746521	0.634783	0.858383	0.746562	0.1118	0.382183	-0.550951
hsa-miR-517c	MIMAT00028	AUCGUGCAUCCUUUUAGAGUGU	IH-300832-05	1.09637	0.929587	1.32782	1.11792	0.199991	0.435049	0.473593	1.27124	0.798386	1.6066	1.22541	0.406049	0.352324	0.490013
hsa-miR-518a	MIMAT00028	GAAAGCGCUUCCCUUUGCUGGA	IH-300829-06	1.14898	0.634473	1.1296	0.971016	0.291616	0.80856	-0.1164	1.24362	0.804633	1.0668	1.03835	0.220873	0.821563	0.0833715
hsa-miR-518a	MIMAT00028	GAAAGCGCUUCCCUUUGCUGGA	IH-300828-06	1.03807	0.893516	1.02716	0.986249	0.0804939	0.89158	-0.0552266	0.888135	1.05649	1.69126	1.21196	0.423534	0.379161	0.460791
hsa-miR-518a-5p	MIMAT00054	CUGCAAAGGGAAGCCCUUUC	IH-301101-02	0.971647	0.953437	0.927877	0.950987	0.0219874	0.702539	-0.196839	1.8794	1.3839	0.712834	1.32538	0.585481	0.191485	0.707343
hsa-miR-518a-5p	MIMAT00054	CUGCAAAGGGAAGCCCUUUC	IH-301099-02	1.31728	1.23771	1.24672	1.26723	0.043572	0.0687325	1.07323	1.28125	0.971314	1.85441	1.36899	0.448038	0.141368	0.802158
hsa-miR-518b	MIMAT00028	CAAAGCGCUCCCCUUUAGAGGU	IH-300798-05	0.773341	0.900438	1.10242	0.925398	0.165951	0.575463	-0.299606	0.430481	0.537807	0.502368	0.490219	0.0546844	0.0658624	-1.10822
hsa-miR-518c	MIMAT00028	CAAAGCGCUUCUCUUUAGAGUGU	IH-300805-06	0.709414	0.895665	0.812889	0.80599	0.0933169	0.164077	-0.779158	0.428661	0.57131	0.905977	0.635316	0.245011	0.196066	-0.792791
hsa-miR-518c*	MIMAT00028	UCUCUGGAGGGAAGCACUUUCUG	IH-300804-05	1.07627	1.07603	1.16334	1.10521	0.0503394	0.488806	0.422535	1.60793	1.23351	1.38541	1.40895	0.188319	0.104894	0.889022
hsa-miR-518d	MIMAT00028	CAAAGCGCUUCCCUUUGGAGC	IH-300830-05	1.09523	0.990266	0.916069	1.00052	0.0900174	0.970558	0.00208924	0.909719	0.777965	0.847126	0.844937	0.0659044	0.614788	-0.337094
hsa-miR-518d-5p	MIMAT00054	CUCUAGAGGGAAGCACUUUCUG	IH-301100-02	1.37206	1.21294	1.3181	1.30104	0.0809223	0.039849	1.20898	1.73842	0.987532	1.78276	1.50291	0.446876	0.0482943	1.09327	Proviral	Proviral
hsa-miR-518e	MIMAT00028	AAAGCGCUUCCCUUCAGAGUG	IH-300825-06	1.08639	0.803401	1.1145	1.00143	0.172075	0.975625	0.00575146	1.13225	0.427162	0.802987	0.787467	0.352801	0.471745	-0.462028
hsa-miR-518e*	MIMAT00054	CUCUAGAGGGAAGCGCUUUCUG	IH-301098-02	0.879814	1.25844	1.03321	1.05716	0.190447	0.720737	0.229543	1.45541	0.937618	1.60441	1.33248	0.34998	0.182398	0.722779
hsa-miR-518f	MIMAT00028	GAAAGCGCUUCUCUUUAGAGG	IH-300796-06	0.976321	0.760244	0.967423	0.901329	0.122265	0.466817	-0.396268	2.29829	1.05574	0.742455	1.36549	0.822871	0.145279	0.794552
hsa-miR-518f*	MIMAT00028	CUCUAGAGGGAAGCACUUUCUC	IH-300795-06	0.965458	0.827101	0.917647	0.903402	0.0702698	0.475677	-0.387943	2.0122	0.756719	1.98916	1.58603	0.718296	0.0222342	1.27397		Proviral
hsa-miR-519a	MIMAT00028	AAAGUGCAUCCUUUUAGAGUGU	IH-300836-06	0.853803	0.767672	0.677135	0.766203	0.0883428	0.0952321	-0.938942	0.379688	0.378979	0.268531	0.342399	0.063973	0.0165881	-1.42957		Antiviral
hsa-miR-519a	MIMAT00028	AAAGUGCAUCCUUUUAGAGUGU	IH-300835-06	0.764836	0.811483	0.948838	0.841719	0.0956547	0.253143	-0.635665	0.701225	0.700637	1.23151	0.87779	0.306328	0.704387	-0.265674
hsa-miR-519a*	MIMAT00054	CUCUAGAGGGAAGCGCUUUCUG	IH-301103-02	1.03804	0.733396	1.15912	0.976852	0.219359	0.840151	-0.0929629	1.22293	0.876061	1.60469	1.23456	0.364453	0.334733	0.509916
hsa-miR-519b	MIMAT00028	AAAGUGCAUCCUUUUAGAGGUU	IH-300791-06	0.607989	0.700812	1.04336	0.784054	0.229312	0.122638	-0.867253	0.870496	0.567985	0.868457	0.768979	0.174069	0.429876	-0.502219
hsa-miR-519b-5p	MIMAT00054	CUCUAGAGGGAAGCGCUUUCUG	IH-301095-02	0.841622	0.961236	1.10315	0.968671	0.130925	0.795857	-0.125821	0.892692	0.747699	0.588712	0.743034	0.152044	0.374994	-0.558621
hsa-miR-519c	MIMAT00028	AAAGUGCAUCUUUUUAGAGGAU	IH-300786-05	1.13318	0.833679	0.81139	0.926083	0.179698	0.578731	-0.296855	0.733722	0.362055	0.490453	0.528743	0.188769	0.0902235	-1.02447
hsa-miR-519d	MIMAT00028	CAAAGUGCCUCCCUUUAGAGUG	IH-300812-06	0.798528	0.820379	0.815981	0.811629	0.0115569	0.176281	-0.756509	1.23116	0.724525	0.759364	0.905015	0.282983	0.781901	-0.20649
hsa-miR-519e	MIMAT00028	AAGUGCCUCCUUUUAGAGUGUU	IH-300778-06	0.670764	0.7912	0.593452	0.685138	0.0996545	0.0255874	-1.2645	0.410684	0.363049	1.03898	0.604236	0.377248	0.158629	-0.860356	Antiviral
hsa-miR-519e*	MIMAT00028	UUCUCCAAAAGGGAGCACUUUC	IH-300777-05	0.823597	0.932312	0.123495	0.626468	0.438966	0.00834681	-1.50013	1.37621	1.38472	2.45596	1.73896	0.620952	0.00421302	1.60644	Antiviral	Proviral
hsa-miR-520a	MIMAT00028	AAAGUGCUUCCCUUUGGACUGU	IH-300788-05	0.581728	0.629955	0.843598	0.685094	0.139371	0.0255748	-1.26468	1.02631	0.453597	0.805665	0.761858	0.288859	0.414407	-0.517701	Antiviral
hsa-miR-520a*	MIMAT00028	CUCCAGAGGGAAGUACUUUCU	IH-300787-05	1.03431	0.941969	0.846384	0.940887	0.0939666	0.651113	-0.237401	1.29896	0.517453	1.85416	1.22352	0.671538	0.356232	0.48592
hsa-miR-520b	MIMAT00028	AAAGUGCUUCCUUUUAGAGGG	IH-300797-05	0.754544	0.92335	0.979411	0.885768	0.117049	0.403139	-0.458762	0.565646	0.271862	0.599639	0.479049	0.180233	0.0599284	-1.1325
hsa-miR-520c	MIMAT00028	AAAGUGCUUCCUUUUAGAGGGU	IH-300803-06	0.660777	0.779199	0.709341	0.716439	0.0595291	0.0439308	-1.1388	0.61017	0.732117	1.15557	0.83262	0.286255	0.582601	-0.36387	Antiviral
hsa-miR-520c-5p	MIMAT00054	CUCUAGAGGGAAGCACUUUCUG	IH-301097-02	0.835574	1.03575	0.910023	0.927117	0.101178	0.583618	-0.292703	0.807199	0.935076	0.792299	0.844858	0.0784855	0.614581	-0.337265
hsa-miR-520d	MIMAT00028	AAAGUGCUUCUCUUUGGUGGGU	IH-300816-06	0.673579	0.898654	0.94097	0.837734	0.143728	0.241833	-0.651669	0.474543	0.274049	0.413687	0.387426	0.102795	0.0259971	-1.33168		Antiviral
hsa-miR-520d*	MIMAT00028	CUACAAAGGGAAGCCCUUUC	IH-300815-06	1.05521	1.09332	1.22039	1.12297	0.0864921	0.414567	0.493872	0.513594	0.534979	0.65469	0.567754	0.0760441	0.121766	-0.939664
hsa-miR-520e	MIMAT00028	AAAGUGCUUCCUUUUUGAGGG	IH-300772-05	0.83125	0.403404	1.12708	0.787245	0.363839	0.12828	-0.85444	0.758855	0.69414	0.967172	0.806722	0.142672	0.517491	-0.420169
hsa-miR-520f	MIMAT00028	AAGUGCUUCCUUUUAGAGGGUU	IH-300779-05	0.783626	1.08033	0.965884	0.94328	0.149637	0.663184	-0.227793	0.313403	0.434762	0.546977	0.431714	0.116817	0.0394405	-1.2354		Antiviral
hsa-miR-520g	MIMAT00028	ACAAAGUGCUUCCCUUUAGAGUGU	IH-300818-05	0.76139	0.666539	0.767929	0.731953	0.0567442	0.0565447	-1.0765	0.458589	0.290616	0.688747	0.479318	0.199873	0.060069	-1.13192
hsa-miR-520h	MIMAT00028	ACAAAGUGCUUCCCUUUAGAGU	IH-300833-05	0.831728	0.807413	0.951182	0.863441	0.076952	0.321426	-0.548429	0.835238	0.847987	0.990915	0.89138	0.0864354	0.742722	-0.23613
hsa-miR-521	MIMAT00028	AACGCACUUCCCUUUAGAGUGU	IH-300814-05	0.871089	1.00102	1.14432	1.00548	0.136672	0.998106	0.0220035	1.0425	0.775946	0.611134	0.809859	0.217672	0.525185	-0.41335
hsa-miR-521	MIMAT00028	AACGCACUUCCCUUUAGAGUGU	IH-300813-05	0.926956	0.877061	1.02448	0.942833	0.0749827	0.6609	-0.229585	0.890374	0.632788	1.34963	0.957597	0.363117	0.937251	-0.0921813
hsa-miR-522	MIMAT00028	AAAAUGGUUCCCUUUAGAGUGU	IH-300834-06	1.02996	1.03664	1.08533	1.05064	0.030228	0.7549	0.203387	1.18971	0.631365	1.16598	0.995687	0.315735	0.948351	-0.00937666
hsa-miR-522*	MIMAT00054	CUCUAGAGGGAAGCGCUUUCUG	IH-301102-02	1.1402	0.961878	1.26794	1.12334	0.153724	0.413166	0.495329	1.04469	0.730258	2.46789	1.41428	0.9259	0.101121	0.900607
hsa-miR-523	MIMAT00028	GAACGCGCUUCCCUAUAGAGGGU	IH-300794-06	1.09929	1.25452	1.59834	1.31738	0.255397	0.0301343	1.27463	0.897169	0.961959	1.61185	1.15699	0.39525	0.501313	0.341291	Proviral
hsa-miR-523*	MIMAT00054	CUCUAGAGGGAAGCGCUUUCUG	IH-301096-02	0.693688	0.965398	1.03966	0.899582	0.182134	0.459446	-0.403285	1.82518	1.49036	2.31318	1.87624	0.413781	0.000728575	1.90487		Proviral
hsa-miR-524	MIMAT00028	GAAGGCGCUUCCCUUUGGAGU	IH-300807-05	0.936149	1.05101	1.29837	1.09518	0.185103	0.533799	0.382235	0.940579	0.936546	1.92544	1.26752	0.56978	0.276406	0.581572
hsa-miR-524*	MIMAT00028	CUACAAAGGGAAGCACUUUCUC	IH-300806-05	1.18744	0.852285	1.21761	1.08578	0.202774	0.577688	0.344495	1.02239	0.554954	0.688566	0.755305	0.240761	0.400414	-0.531946
hsa-miR-525	MIMAT00028	CUCCAGAGGGAUGCACUUUCU	IH-300792-05	0.771354	1.06621	1.01721	0.951591	0.158001	0.705699	-0.194414	1.29883	1.39455	1.90687	1.53342	0.326944	0.036627	1.1596		Proviral
hsa-miR-525*	MIMAT00028	GAAGGCGCUUCCCUUUAGAGCG	IH-300793-06	0.973318	1.05605	0.939172	0.989512	0.0600968	0.909574	-0.042119	1.69893	1.45648	2.46756	1.87432	0.527864	0.000749506	1.9007		Proviral
hsa-miR-526a	MIMAT00028	CUCUAGAGGGAAGCACUUUCUG	IH-300801-06	0.717094	0.874624	1.0458	0.879174	0.164402	0.377841	-0.485247	0.873143	0.453145	1.03238	0.786224	0.299241	0.468841	-0.464731
hsa-miR-526a	MIMAT00028	CUCUAGAGGGAAGCACUUUCUG	IH-300799-06	0.574358	0.904835	0.867065	0.782086	0.180886	0.119314	-0.875155	1.45135	0.883178	0.631453	0.988662	0.420005	0.969443	-0.0246477
hsa-miR-526b	MIMAT00028	CUCUUGAGGGAAGCACUUUCUGU	IH-300789-06	1.21265	0.935766	1.02229	1.0569	0.141652	0.722028	0.22853	1.13324	0.893035	0.782129	0.936135	0.179481	0.873194	-0.138836
hsa-miR-526b*	MIMAT00028	GAAAGUGCUUCCUUUUAGAGGC	IH-300790-06	0.689432	0.826394	0.989622	0.835149	0.150287	0.234675	-0.662052	0.757795	0.48749	0.545167	0.596817	0.142362	0.150457	-0.876485
hsa-miR-526c	MIMAT00028	CUCUAGAGGGAAGCGCUUUCUG	IH-300780-06	0.805703	0.933601	0.933018	0.890774	0.0736742	0.423012	-0.438658	0.54789	0.676915	0.420374	0.548393	0.128271	0.105171	-0.981754
hsa-miR-527	MIMAT00028	CUGCAAAGGGAAGCCCUUUC	IH-300827-06	1.11477	1.06318	0.986702	1.05488	0.0644361	0.732561	0.220421	2.62117	1.34263	1.25309	1.73896	0.765326	0.00422541	1.60644		Proviral
hsa-miR-532	MIMAT00028	CAUGCCUUGAGUGUAGGACCGU	IH-300867-03	0.864905	0.441995	1.55581	0.954236	0.562253	0.719865	-0.183793	0.507258	1.11915	1.13126	0.919224	0.356824	0.823311	-0.1756
hsa-miR-532-3p	MIMAT00047	CCUCCCACACCCAAGGCUUGCA	IH-301109-02	1.11079	0.992984	1.12626	1.07668	0.0728912	0.621673	0.307937	0.895649	1.0476	1.11736	1.0202	0.113364	0.875119	0.0439157
hsa-miR-539	MIMAT00031	GGAGAAAUUAUCCUUGGUGUGU	IH-300859-03	0.823674	0.832664	0.752283	0.802874	0.0440426	0.157587	-0.791672	0.578782	0.615884	0.768077	0.654247	0.100309	0.221844	-0.751636
hsa-miR-541	MIMAT00049	UGGUGGGCACAGAAUCUGGACU	IH-301230-02	Dead	1.01598	1.06627	1.04113	0.0355607	0.840858	0.165178	0.989323	1.03043	0.901435	0.97373	0.0658965	0.98568	-0.0571086
hsa-miR-541*	MIMAT00049	AAAGGAUUCUGCUGUCGGUCCCACU	IH-301231-02	Dead	1.27976	0.862085	1.07092	0.295344	0.711276	0.284838	1.35521	1.60682	0.489981	1.15067	0.58584	0.516726	0.32754
hsa-miR-542-3p	MIMAT00033	UGUGACAGAUUGAUAACUGAAA	IH-300866-05	1.54123	1.41539	0.850126	1.26892	0.368101	0.0671713	1.07999	1.99698	2.49561	0.571117	1.6879	0.998781	0.00764875	1.49544		Proviral
hsa-miR-542-5p	MIMAT00033	UCGGGGAUCAUCAUGUCACGAGA	IH-300863-06	1.21788	1.45267	0.947549	1.20603	0.252768	0.163403	0.827437	1.1225	2.198	0.601176	1.30723	0.814283	0.216003	0.667886
hsa-miR-543	MIMAT00049	AAACAUUCGCGGUGCACUUCUU	IH-301248-02	1.09584	1.07846	0.825884	1.00006	0.151092	0.968013	0.000246575	1.26625	1.94582	0.674043	1.29537	0.636387	0.232827	0.642106
hsa-miR-544	MIMAT00031	AUUCUGCAUUUUUAGCAAGUUC	IH-300860-04	0.917651	0.794579	1.23336	0.981863	0.226328	0.867521	-0.0728396	0.808231	0.415621	1.30379	0.842548	0.445078	0.608588	-0.342288
hsa-miR-545	MIMAT00031	UCAGCAAACAUUUAUUGUGUGC	IH-300861-06	0.915446	0.79783	0.8081	0.840459	0.0651437	0.249502	-0.640729	1.61152	0.728792	0.648154	0.996156	0.534446	0.946959	-0.0083559
hsa-miR-545*	MIMAT00047	UCAGUAAAUGUUUAUUAGAUGA	IH-301182-02	1.2593	1.16991	0.770623	1.06661	0.260199	0.672123	0.267514	0.772081	0.881928	0.592935	0.748981	0.145875	0.387173	-0.545693
hsa-miR-548a	MIMAT00032	CAAAACUGGCAAUUACUUUUGC	IH-300905-03	0.650451	1.03929	0.966839	0.885525	0.206778	0.402264	-0.459739	0.320533	0.43902	0.688134	0.482562	0.187629	0.06175	-1.12486
hsa-miR-548a	MIMAT00032	CAAAACUGGCAAUUACUUUUGC	IH-300910-03	0.693099	0.833028	1.18593	0.904018	0.253969	0.478481	-0.385469	0.548139	0.393043	0.644818	0.528667	0.127012	0.0901586	-1.02464
hsa-miR-548a	MIMAT00032	CAAAACUGGCAAUUACUUUUGC	IH-300924-03	0.967938	1.13612	0.0810818	0.728381	0.56685	0.0538248	-1.09084	1.92047	1.67261	3.87826	2.49045	1.20825	1.44439e-08	3.24011		Proviral
hsa-miR-548a-5p	MIMAT00048	AAAAGUAAUUGCGAGUUUUACC	IH-301122-02	1.03254	0.758459	1.16447	0.985154	0.20711	0.885579	-0.0596232	0.80643	0.754576	1.10093	0.887311	0.186806	0.731173	-0.244975
hsa-miR-548b	MIMAT00032	CAAGAACCUCAGUUGCUUUUGU	IH-300908-03	0.927056	1.11067	1.11313	1.05029	0.106729	0.7568	0.201956	1.43412	0.596001	1.04594	1.02535	0.41944	0.859879	0.0551172
hsa-miR-548b-5p	MIMAT00047	AAAAGUAAUUGUGGUUUUGGCC	IH-301116-02	0.741612	1.03821	0.967027	0.915618	0.154839	0.529913	-0.338885	0.59452	0.915811	0.641607	0.717313	0.17351	0.325094	-0.614538
hsa-miR-548c	MIMAT00032	CAAAAAUCUCAAUUACUUUUGC	IH-300942-03	0.989079	0.994479	1.06124	1.01493	0.0401926	0.956462	0.0599672	1.6994	1.12069	1.1723	1.3308	0.320262	0.180467	0.719129
hsa-miR-548c-5p	MIMAT00048	AAAAGUAAUUGCGGUUUUUGCC	IH-301125-02	1.24775	0.91673	1.02527	1.06325	0.168745	0.689224	0.254006	1.39247	0.557822	1.48598	1.14542	0.511021	0.529522	0.316139
hsa-miR-548d	MIMAT00033	CAAAAACCACAGUUUCUUUUGC	IH-300983-03	1.06241	0.762356	1.00484	0.9432	0.159239	0.662787	-0.228112	0.591835	0.31261	0.708534	0.53766	0.203446	0.0967873	-1.00509
hsa-miR-548d	MIMAT00033	CAAAAACCACAGUUUCUUUUGC	IH-300980-03	0.805279	1.13076	0.937509	0.95785	0.163693	0.738344	-0.169276	0.855786	1.03745	1.14604	1.01309	0.146652	0.896274	0.0284609
hsa-miR-548d-5p	MIMAT00048	AAAAGUAAUUGUGGUUUUUGCC	IH-301132-02	0.533061	0.658527	0.840313	0.6773	0.154484	0.0222101	-1.29598	0.568334	0.696975	0.570098	0.611802	0.073767	0.16712	-0.843908	Antiviral
hsa-miR-548d-5p	MIMAT00048	AAAAGUAAUUGUGGUUUUUGCC	IH-301131-02	1.10603	1.06001	1.04832	1.07146	0.0305107	0.647577	0.286969	1.06707	0.679138	0.907109	0.884438	0.194955	0.723045	-0.251222
hsa-miR-548e	MIMAT0005874	AAAAACUGAGACUACUUUUGCA	IH-301336-01	0.976896	1.31493	1.00237	1.09807	0.188242	0.520661	0.393836	0.469841	0.928765	0.976442	0.791683	0.279741	0.481548	-0.452864
hsa-miR-548f	MIMAT0005895	AAAAACUGUAAUUACUUUU	IH-301368-01	1.07815	0.881509	0.975205	0.978289	0.0983583	0.847946	-0.0871942	0.872004	0.924096	0.294321	0.696807	0.349535	0.288632	-0.659115
hsa-miR-548f	MIMAT0005895	AAAAACUGUAAUUACUUUU	IH-301369-01	1.34704	0.856164	0.748625	0.983941	0.319012	0.878956	-0.0644921	1.50096	0.564094	0.382242	0.815767	0.600324	0.540007	-0.400508
hsa-miR-548f	MIMAT0005895	AAAAACUGUAAUUACUUUU	IH-301370-01	1.01712	0.925025	1.06024	1.00079	0.069068	0.972069	0.00318239	0.830867	1.67591	1.2452	1.25066	0.422546	0.305284	0.544905
hsa-miR-548g	MIMAT0005912	AAAACUGUAAUUACUUUUGUAC	IH-301387-01	1.20875	0.912468	0.886747	1.00266	0.178948	0.982421	0.0106651	1.43261	1.26051	0.911338	1.20149	0.265602	0.400836	0.438013
hsa-miR-548h	MIMAT0005928	AAAAGUAAUCGCGGUUUUUGUC	IH-301403-01	0.912616	0.859312	1.01785	0.929924	0.0806718	0.597105	-0.281428	1.04448	1.03064	0.563041	0.879387	0.274051	0.708851	-0.262202
hsa-miR-548i	MIMAT0005935	AAAAGUAAUUGCGGAUUUUGCC	IH-301413-01	1.15331	0.866392	0.944077	0.987926	0.1484	0.900833	-0.0484886	0.868613	1.1525	0.794866	0.938661	0.188828	0.880696	-0.133346
hsa-miR-548j	MIMAT0005875	AAAAGUAAUUGCGGUCUUUGGU	IH-301337-01	0.878346	0.842654	1.43477	1.05192	0.332037	0.748276	0.208533	0.643127	0.649671	0.743198	0.678665	0.0559824	0.258613	-0.698553
hsa-miR-548k	MIMAT0005882	AAAAGUACUUGCGGAUUUUGCU	IH-301346-01	0.983789	0.823933	0.768266	0.858663	0.11188	0.305474	-0.56762	0.496025	0.510112	0.741021	0.582386	0.137562	0.135628	-0.907857
hsa-miR-548l	MIMAT0005889	AAAAGUAUUUGCGGGUUUUGUC	IH-301353-01	0.925929	0.722497	0.962448	0.870292	0.129289	0.345285	-0.520917	0.672424	1.11705	0.525026	0.771501	0.308199	0.435496	-0.496737
hsa-miR-548m	MIMAT0005917	CAAAGGUAUUUGUGGUUUUUG	IH-301392-01	0.887691	0.710228	1.21958	0.939168	0.258551	0.642619	-0.244306	1.05028	1.32655	0.791692	1.05617	0.267478	0.769767	0.122118
hsa-miR-548n	MIMAT0005916	CAAAAGUAAUUGUGGAUUUUGU	IH-301391-01	1.03355	0.870528	1.03854	0.980871	0.0955926	0.862057	-0.0768238	0.951761	1.49489	0.82961	1.09209	0.354145	0.668688	0.200191
hsa-miR-548o	MIMAT0005919	CCAAAACUGCAGUUACUUUUGC	IH-301394-01	0.995535	0.832078	0.923932	0.917182	0.0819376	0.537031	-0.332604	1.08256	1.22993	0.865257	1.05925	0.183453	0.760907	0.128806
hsa-miR-548p	MIMAT0005934	UAGCAAAAACUGCAGUUACUUU	IH-301412-01	0.953174	0.948401	0.943835	0.94847	0.00466977	0.689579	-0.206948	0.784447	0.842288	0.437593	0.688109	0.218872	0.273947	-0.678023
hsa-miR-549	MIMAT00033	UGACAACUAUGGAUGAGCUCU	IH-300991-03	1.00877	0.768947	1.23809	1.00527	0.234593	0.99695	0.0211679	1.56687	0.51005	0.793173	0.956696	0.547055	0.934571	-0.0941387
hsa-miR-550	MIMAT00048	AGUGCCUGAGGGAGUAAGAGCCC	IH-301119-02	0.8951	1.17098	1.09247	1.05285	0.142142	0.743282	0.212244	0.541778	0.608222	0.859205	0.669735	0.167415	0.244721	-0.717968
hsa-miR-550	MIMAT00032	UGUCUUACUCCCUCAGGCACAU	IH-300913-03	0.764669	0.775515	1.10389	0.881359	0.192796	0.386152	-0.47647	0.438298	0.533269	1.09723	0.689598	0.356197	0.276476	-0.674786
hsa-miR-550	MIMAT00048	AGUGCCUGAGGGAGUAAGAGCCC	IH-301118-02	0.866695	0.748237	1.09677	0.903899	0.177218	0.477885	-0.385948	0.904578	0.495172	0.952101	0.78395	0.251216	0.463581	-0.469673
hsa-miR-550	MIMAT00032	UGUCUUACUCCCUCAGGCACAU	IH-300912-03	0.977867	0.994187	1.11048	1.02751	0.0723136	0.879922	0.110484	1.12183	0.803695	0.998028	0.974518	0.160366	0.98805	-0.0553949
hsa-miR-551a	MIMAT00032	GCGACCCACUCUUGGUUUCCA	IH-300868-03	1.29672	1.01802	1.11716	1.14397	0.141272	0.336058	0.578175	1.38788	1.14176	1.25683	1.26216	0.123148	0.285172	0.569911
hsa-miR-551b	MIMAT00032	GCGACCCAUACUUGGUUUCAG	IH-300887-03	0.750913	1.06145	0.96896	0.927109	0.159444	0.583611	-0.292735	0.413807	0.925184	0.563773	0.634255	0.262874	0.194694	-0.795099
hsa-miR-551b*	MIMAT00047	GAAAUCAAGCGUGGGUGAGACC	IH-301112-02	0.849747	0.898151	0.973712	0.907203	0.0624762	0.492203	-0.372679	0.471094	0.558112	0.585031	0.538079	0.0595515	0.0970844	-1.00418
hsa-miR-552	MIMAT00032	AACAGGUGACUGGUUAGACAA	IH-300869-03	1.26395	0.926617	1.1172	1.10259	0.169141	0.500411	0.412	0.983434	0.873465	1.16265	1.00652	0.145968	0.915906	0.0141655
hsa-miR-553	MIMAT00032	AAAACGGUGAGAUUUUGUUUU	IH-300870-03	0.82648	0.60133	0.977662	0.801824	0.189373	0.155529	-0.795888	1.0593	0.756898	1.18959	1.00193	0.221978	0.929637	0.00419273
hsa-miR-554	MIMAT00032	GCUAGUCCUGACUCAGCCAGU	IH-300871-03	1.00017	0.91397	0.986673	0.966936	0.046364	0.786535	-0.132786	1.60234	0.772417	0.911299	1.09535	0.444522	0.659796	0.207287
hsa-miR-555	MIMAT00032	AGGGUAAGCUGAACCUCUGAU	IH-300873-03	1.01923	0.753852	0.844124	0.872402	0.13493	0.352851	-0.512443	1.88085	0.56427	1.18318	1.20943	0.658685	0.384546	0.45529
hsa-miR-556	MIMAT00032	GAUGAGCUCAUUGUAAUAUGAG	IH-300874-04	1.20433	0.734163	0.899919	0.946136	0.238464	0.677739	-0.216321	1.26655	0.505271	0.858215	0.876678	0.380974	0.701303	-0.268091
hsa-miR-556-3p	MIMAT00047	AUAUUACCAUUAGCUCAUCUUU	IH-301111-02	1.14694	1.4636	0.930523	1.18035	0.268105	0.224379	0.724314	1.18032	0.98876	0.771472	0.980185	0.204561	0.994913	-0.0430751
hsa-miR-557	MIMAT00032	GUUUGCACGGGUGGGCCUUGUCU	IH-300875-03	1.01599	0.798978	1.38465	1.06654	0.296091	0.672514	0.267232	1.64311	1.37162	1.65469	1.55647	0.160193	0.0294846	1.20972		Proviral
hsa-miR-558	MIMAT00032	UGAGCUGCUGUACCAAAAU	IH-300876-03	0.827856	1.11354	1.08302	1.00814	0.156875	0.987105	0.0326932	0.952642	0.823908	1.06033	0.945625	0.118365	0.901435	-0.118206
hsa-miR-559	MIMAT00032	UAAAGUAAAUAUGCACCAAAA	IH-300877-03	0.694532	0.925463	1.02833	0.882775	0.170943	0.391625	-0.470785	0.655869	0.539497	0.57718	0.590849	0.0593779	0.144462	-0.889459
hsa-miR-561	MIMAT00032	CAAAGUUUAAGAUCCUUGAAGU	IH-300879-03	0.833059	0.817753	0.964371	0.871728	0.0805958	0.350392	-0.51515	0.504421	0.410221	0.658272	0.524304	0.125215	0.0870832	-1.03412
hsa-miR-562	MIMAT00032	AAAGUAGCUGUACCAUUUGC	IH-300880-03	0.919261	1.0324	1.04766	0.999776	0.0701441	0.966422	-0.000901505	2.14005	1.40462	1.21922	1.58797	0.487026	0.021752	1.27819		Proviral
hsa-miR-563	MIMAT00032	AGGUUGACAUACGUUUCCC	IH-300881-03	1.06161	1.28053	2.1546	1.49891	0.578294	0.000616015	2.00366	1.20709	1.20673	0.287135	0.900318	0.531032	0.76842	-0.216701	Proviral
hsa-miR-564	MIMAT00032	AGGCACGGUGUCAGCAGGC	IH-300882-03	1.74934	0.920139	0.974982	1.21482	0.463719	0.146043	0.862732	2.40162	1.10891	1.9405	1.81701	0.655142	0.00160628	1.77611		Proviral
hsa-miR-566	MIMAT00032	GGGCGCCUGUGAUCCCAAC	IH-300884-03	1.04018	0.473518	0.811521	0.775073	0.285084	0.108267	-0.90332	1.22265	0.393871	2.23043	1.28231	0.91973	0.252979	0.613727
hsa-miR-567	MIMAT00032	AGUAUGUUCUUCCAGGACAGAAC	IH-300885-03	0.938697	0.980359	0.924631	0.947896	0.0289806	0.686636	-0.209253	0.472379	0.754401	0.563803	0.596861	0.143888	0.150504	-0.876389
hsa-miR-568	MIMAT00032	AUGUAUAAAUGUAUACACAC	IH-300886-03	0.77449	0.879423	0.937293	0.863735	0.0825277	0.322429	-0.547248	0.312468	0.529887	0.539293	0.46055	0.128328	0.0510557	-1.17272
hsa-miR-569	MIMAT00032	AGUUAAUGAAUCCUGGAAAGU	IH-300888-03	0.883548	1.15883	0.940154	0.994176	0.145374	0.935375	-0.0233876	1.0678	0.68013	0.765104	0.837678	0.203771	0.595719	-0.352873
hsa-miR-570	MIMAT00032	CGAAAACAGCAAUUACCUUUGC	IH-300889-04	1.00736	0.942432	0.942765	0.964185	0.0373892	0.771833	-0.143837	0.748987	0.461564	0.717473	0.642675	0.157636	0.205801	-0.776794
hsa-miR-571	MIMAT00032	UGAGUUGGCCAUCUGAGUGAG	IH-300890-03	0.629085	1.00254	0.680713	0.77078	0.202365	0.101784	-0.920562	1.34953	1.17449	1.71892	1.41431	0.277936	0.100663	0.900675
hsa-miR-572	MIMAT00032	GUCCGCUCGGCGGUGGCCCA	IH-300891-03	0.987763	0.618341	1.00695	0.871019	0.219036	0.347964	-0.517996	1.37378	1.01639	1.29885	1.22968	0.188469	0.343959	0.499294
hsa-miR-573	MIMAT00032	CUGAAGUGAUGUGUAACUGAUCAG	IH-300892-03	0.945997	0.911163	0.851775	0.902978	0.0476414	0.473846	-0.389645	1.5542	1.20754	1.82616	1.5293	0.310062	0.0380381	1.15065		Proviral
hsa-miR-574	MIMAT00032	CACGCUCAUGCACACACCCACA	IH-300893-04	0.847306	0.832956	1.11182	0.930695	0.157025	0.600868	-0.278335	0.852496	0.967979	0.526198	0.782225	0.22912	0.459617	-0.473425
hsa-miR-574-5p	MIMAT00047	UGAGUGUGUGUGUGUGAGUGUGU	IH-301113-02	0.796358	0.837221	0.961561	0.865047	0.0860449	0.326917	-0.541981	2.04626	1.29051	2.11295	1.81657	0.456802	0.00160908	1.77516		Proviral
hsa-miR-575	MIMAT00032	GAGCCAGUUGGACAGGAGC	IH-300894-03	0.946837	0.896364	1.23689	1.0267	0.183772	0.884418	0.107212	0.64212	0.459924	0.858783	0.653609	0.199677	0.220959	-0.753024
hsa-miR-576	MIMAT00032	AUUCUAAUUUCUCCACGUCUUU	IH-300895-04	0.899971	0.664735	0.963889	0.842865	0.157541	0.256512	-0.631065	0.802683	0.724646	0.87988	0.802403	0.0776174	0.507005	-0.429559
hsa-miR-576-3p	MIMAT00047	AAGAUGUGGAAAAAUUGGAAUC	IH-301114-02	1.0367	1.20709	0.985548	1.07645	0.115998	0.622815	0.307018	1.52768	0.758495	2.38259	1.55625	0.812424	0.0297145	1.20925		Proviral
hsa-miR-577	MIMAT00032	UAGAUAAAAUAUUGGUACCUG	IH-300896-03	1.04265	1.18217	1.07933	1.10138	0.0723305	0.505704	0.407162	0.648394	0.812974	0.681611	0.714326	0.0870308	0.319576	-0.62103
hsa-miR-578	MIMAT00032	CUUCUUGUGCUCUAGGAUUGU	IH-300897-03	0.954712	1.0107	1.00818	0.991199	0.0316234	0.918888	-0.0353474	1.72316	0.702196	1.19258	1.20598	0.510615	0.391561	0.447782
hsa-miR-579	MIMAT00032	UUCAUUUGGUAUAAACCGCGAUU	IH-300898-04	0.778065	0.843039	1.09944	0.90685	0.169927	0.490715	-0.374097	0.639505	1.21803	1.02627	0.96127	0.294689	0.94826	-0.0841964
hsa-miR-580	MIMAT00032	UUGAGAAUGAUGAAUCAUUAGG	IH-300899-03	1.02239	0.969413	1.00001	0.997272	0.0265959	0.952527	-0.0109558	1.05343	1.02364	1.23244	1.10317	0.112937	0.638509	0.224282
hsa-miR-581	MIMAT00032	UCUUGUGUUCUCUAGAUCAGU	IH-300900-03	0.765867	0.958753	0.927434	0.884018	0.103513	0.39631	-0.465792	1.17162	0.953344	1.5365	1.22049	0.294636	0.361934	0.479322
hsa-miR-582	MIMAT00032	UUACAGUUGUUCAACCAGUUACU	IH-300901-03	0.872977	0.880868	0.794971	0.849605	0.0474788	0.276645	-0.603995	0.420499	0.476134	0.670916	0.522516	0.131494	0.0858484	-1.03801
hsa-miR-582-3p	MIMAT00047	UAACUGGUUGAACAACUGAACC	IH-301115-02	1.0633	0.98142	0.865106	0.969943	0.0995957	0.802695	-0.120711	0.876797	0.539319	0.598351	0.671489	0.180235	0.247415	-0.714154
hsa-miR-583	MIMAT00032	CAAAGAGGAAGGUCCCAUUAC	IH-300902-03	1.07868	0.786961	0.902708	0.922783	0.146892	0.563092	-0.310109	0.573661	0.200951	0.666892	0.480502	0.246544	0.0606874	-1.12934
hsa-miR-584	MIMAT00032	UUAUGGUUUGCCUGGGACUGAG	IH-300903-03	0.829029	0.901346	1.15728	0.962553	0.172475	0.763188	-0.150391	0.52122	0.394152	0.464008	0.459794	0.0636387	0.0507135	-1.17436
hsa-miR-585	MIMAT00032	UGGGCGUAUCUGUAUGCUA	IH-300904-03	1.06345	0.944934	0.989302	0.999228	0.0598774	0.963383	-0.00309993	0.620231	0.583956	0.37688	0.527023	0.131286	0.0889901	-1.02821
hsa-miR-586	MIMAT00032	UAUGCAUUGUAUUUUUAGGUCC	IH-300906-03	0.889474	1.15873	1.23226	1.09349	0.180467	0.541547	0.375459	1.45718	0.765176	1.15036	1.12424	0.346742	0.582956	0.270083
hsa-miR-587	MIMAT00032	UUUCCAUAGGUGAUGAGUCAC	IH-300907-03	0.95032	0.681011	1.15605	0.929129	0.23823	0.593369	-0.284624	1.22982	0.548606	2.03535	1.27126	0.744239	0.270423	0.589698
hsa-miR-588	MIMAT00032	UUGGCCACAAUGGGUUAGAAC	IH-300909-03	1.04587	0.868677	1.29728	1.07061	0.215369	0.651909	0.283564	1.48652	0.762176	2.47672	1.57514	0.860701	0.0247952	1.2503		Proviral
hsa-miR-589	MIMAT00047	UGAGAACCACGUCUGCUCUGAG	IH-301117-02	0.696736	0.84798	0.972902	0.839206	0.138292	0.245974	-0.645759	0.449427	0.338237	0.57675	0.454804	0.119348	0.048536	-1.18521		Antiviral
hsa-miR-589*	MIMAT00032	UCAGAACAAAUGCCGGUUCCCAGA	IH-300911-03	1.01005	1.20086	1.02667	1.07919	0.105691	0.609363	0.31804	0.969125	0.82341	0.830138	0.874224	0.0822549	0.694398	-0.273425
hsa-miR-590	MIMAT00032	GAGCUUAUUCAUAAAAGUGCAG	IH-300914-03	0.804127	0.738091	0.797186	0.779802	0.0362885	0.115525	-0.884331	0.631605	0.610551	1.2454	0.829185	0.360605	0.573785	-0.371338
hsa-miR-590-3p	MIMAT00048	UAAUUUUAUGUAUAAGCUAGU	IH-301120-02	1.03894	1.06329	0.865279	0.989169	0.107981	0.907684	-0.0434971	3.20539	1.24534	2.63428	2.36167	1.00806	2.08797e-07	2.96015		Proviral
hsa-miR-591	MIMAT00032	AGACCAUGGGUUCUCAUUGU	IH-300915-03	1.14753	1.06451	1.19794	1.13666	0.067379	0.362189	0.548838	0.837301	0.621096	0.704624	0.721007	0.10903	0.331968	-0.606507
hsa-miR-592	MIMAT00032	UUGUGUCAAUAUGCGAUGAUGU	IH-300916-03	0.985565	0.827068	0.501317	0.771317	0.246891	0.102605	-0.918407	1.78916	0.62878	0.789086	1.06901	0.628798	0.733214	0.150018
hsa-miR-593	MIMAT00048	UGUCUCUGCUGGGGUUUCU	IH-301121-02	0.882536	0.878622	0.61201	0.791056	0.155071	0.134834	-0.839132	0.924585	0.388015	0.848692	0.720431	0.29037	0.330945	-0.607759
hsa-miR-593*	MIMAT00032	AGGCACCAGCCAGGCAUUGCUCAGC	IH-300917-03	1.1377	1.18984	0.899276	1.07561	0.154915	0.626988	0.303635	0.982508	0.714945	0.767333	0.821595	0.141795	0.554398	-0.387836
hsa-miR-595	MIMAT00032	GAAGUGUGCCGUGGUGUGUCU	IH-300919-03	0.846954	0.987465	0.931577	0.921999	0.0707436	0.559377	-0.313258	0.33758	0.584548	0.49569	0.472606	0.125092	0.0566986	-1.14651
hsa-miR-596	MIMAT00032	AAGCCUGCCCGGCUCCUCGGG	IH-300920-03	0.981154	0.962332	1.07851	1.00733	0.0623533	0.991604	0.0294402	0.373576	0.367124	0.492223	0.410974	0.0704371	0.032545	-1.28049		Antiviral
hsa-miR-597	MIMAT00032	UGUGUCACUCGAUGACCACUGU	IH-300921-03	1.07212	1.28111	0.939119	1.09745	0.172397	0.523425	0.391372	0.804839	1.16218	0.443752	0.803591	0.359217	0.509961	-0.426976
hsa-miR-598	MIMAT00032	UACGUCAUCGUUGUCAUCGUCA	IH-300922-03	0.717837	0.949262	1.20286	0.956652	0.242593	0.7321	-0.17409	1.44621	0.760409	1.46235	1.22299	0.400688	0.357052	0.484761
hsa-miR-599	MIMAT00032	GUUGUGUCAGUUUAUCAAAC	IH-300923-03	1.15482	0.483858	1.17855	0.939074	0.394406	0.642315	-0.244684	1.29588	0.691403	1.64173	1.20967	0.480994	0.383897	0.45581
hsa-miR-600	MIMAT00032	ACUUACAGACAAGAGCCUUGCUC	IH-300925-03	0.834671	1.01107	1.00428	0.950008	0.0999422	0.6975	-0.200773	0.876992	0.871542	1.11178	0.953439	0.137156	0.924786	-0.10122
hsa-miR-601	MIMAT00032	UGGUCUAGGAUUGUUGGAGGAG	IH-300926-03	0.92009	0.933493	0.971984	0.941856	0.0269388	0.655966	-0.23351	0.749236	0.745345	0.622218	0.705599	0.0722368	0.303851	-0.640001
hsa-miR-602	MIMAT00032	GACACGGGCGACAGCUGCGGCCC	IH-300927-03	1.08355	0.892861	1.09659	1.02433	0.114045	0.897407	0.0977257	0.513004	0.312824	0.639702	0.48851	0.16481	0.0649328	-1.11194
hsa-miR-603	MIMAT00032	CACACACUGCAAUUACUUUUGC	IH-300928-03	0.894522	1.17706	0.942722	1.00477	0.151142	0.994152	0.0191459	0.598891	1.00469	0.705306	0.769629	0.210407	0.431317	-0.500807
hsa-miR-604	MIMAT00032	AGGCUGCGGAAUUCAGGAC	IH-300929-03	0.874822	1.00662	0.777785	0.886409	0.114856	0.405651	-0.456191	0.49318	0.617021	0.798362	0.636187	0.153491	0.197177	-0.790897
hsa-miR-605	MIMAT00032	UAAAUCCCAUGGUGCCUUCUCCU	IH-300930-03	0.746155	0.936916	1.06807	0.917046	0.161873	0.536452	-0.33315	0.786355	0.319297	0.82998	0.645211	0.283091	0.209285	-0.771282
hsa-miR-606	MIMAT00032	AAACUACUGAAAAUCAAAGAU	IH-300931-03	0.975461	0.995097	1.40328	1.12461	0.241535	0.408199	0.500457	1.33288	0.716434	1.77204	1.27379	0.530277	0.266102	0.595185
hsa-miR-607	MIMAT00032	GUUCAAAUCCAGAUCUAUAAC	IH-300932-03	0.348672	0.784333	0.833386	0.655464	0.266819	0.0147704	-1.38368	0.932235	0.607917	0.792324	0.777492	0.162667	0.448847	-0.483713	Antiviral
hsa-miR-608	MIMAT00032	AGGGGUGGUGUUGGGACAGCUCCGU	IH-300933-03	0.923048	1.00495	1.20357	1.04386	0.144248	0.791098	0.176128	1.11211	0.688339	1.48565	1.09537	0.398921	0.659736	0.207319
hsa-miR-609	MIMAT00032	AGGGUGUUUCUCUCAUCUCU	IH-300934-03	0.709769	0.876255	1.12615	0.904056	0.209576	0.478595	-0.385316	0.523951	0.543933	1.34018	0.802687	0.465587	0.507836	-0.428942
hsa-miR-610	MIMAT00032	UGAGCUAAAUGUGUGCUGGGA	IH-300935-03	1.18729	1.54112	1.11513	1.28118	0.227992	0.0552786	1.12924	1.27326	2.40978	1.85139	1.84481	0.568289	0.00111517	1.83655		Proviral
hsa-miR-611	MIMAT00032	GCGAGGACCCCUCGGGGUCUGAC	IH-300936-03	1.06038	1.14062	1.02917	1.07673	0.0574929	0.621423	0.308137	1.71153	1.3776	1.36694	1.48535	0.195943	0.056233	1.05512
hsa-miR-612	MIMAT00032	GCUGGGCAGGGCUUCUGAGCUCCUU	IH-300937-03	2.23776	1.27945	0.965825	1.49435	0.662639	0.000696768	1.98533	1.17561	1.99886	1.20051	1.45833	0.468278	0.0707707	0.996365	Proviral
hsa-miR-613	MIMAT00032	AGGAAUGUUCCUUCUUUGCC	IH-300938-03	1.14405	1.08157	0.999692	1.0751	0.0723963	0.629428	0.301623	0.679897	1.62712	1.14988	1.1523	0.473615	0.512684	0.331084
hsa-miR-614	MIMAT00032	GAACGCCUGUUCUUGCCAGGUGG	IH-300939-03	0.806007	0.53089	0.762272	0.699723	0.14784	0.0331035	-1.20593	0.675051	0.474501	1.4623	0.870619	0.522133	0.684519	-0.281264	Antiviral
hsa-miR-615	MIMAT00032	UCCGAGCCUGGGUCUCCCUCUU	IH-300940-04	1.07307	1.02356	1.1163	1.07097	0.0464036	0.649991	0.285035	0.736465	0.991267	0.822115	0.849949	0.129661	0.628135	-0.326197
hsa-miR-615-5p	MIMAT00048	GGGGGUCCCCGGUGCUCGGAUC	IH-301123-02	1.02598	1.13752	1.19236	1.11862	0.0847853	0.432109	0.476399	0.882526	1.19209	0.60387	0.892827	0.294243	0.74688	-0.232984
hsa-miR-616	MIMAT00048	AGUCAUUGGAGGGUUUGAGCAG	IH-301124-02	0.802087	1.08727	1.00316	0.96417	0.146533	0.771782	-0.143894	0.398867	0.659643	1.08502	0.714511	0.346352	0.320002	-0.620629
hsa-miR-616*	MIMAT00032	ACUCAAAACCCUUCAGUGACUU	IH-300941-03	0.850194	1.08644	0.893537	0.943389	0.125764	0.663726	-0.227353	0.4552	0.832972	0.589744	0.625972	0.191474	0.184151	-0.813104
hsa-miR-617	MIMAT00032	AGACUUCCCAUUUGAAGGUGGC	IH-300943-03	1.06711	0.75364	1.27115	1.03064	0.260677	0.862833	0.123032	0.893241	0.369094	1.0492	0.770513	0.356278	0.433333	-0.498884
hsa-miR-618	MIMAT00032	AAACUCUACUUGUCCUUCUGAGU	IH-300944-03	0.918498	1.0127	1.08556	1.00558	0.0837561	0.998692	0.0224274	1.18937	0.923614	1.14271	1.08523	0.141897	0.687543	0.185287
hsa-miR-619	MIMAT00032	GACCUGGACAUGUUUGUGCCCAGU	IH-300945-03	0.674969	0.786196	1.21547	0.892211	0.285419	0.429021	-0.432888	0.924088	0.428642	0.945904	0.766212	0.292547	0.42385	-0.508236
hsa-miR-620	MIMAT00032	AUGGAGAUAGAUAUAGAAAU	IH-300946-03	0.854511	0.699828	1.07782	0.877385	0.190029	0.371167	-0.492431	0.875039	0.415693	0.776753	0.689162	0.241876	0.275697	-0.675736
hsa-miR-621	MIMAT00032	GGCUAGCAACAGCGCUUACCU	IH-300947-03	1.35453	1.29963	1.34349	1.33255	0.0290407	0.0229288	1.33555	0.929936	1.54103	1.57918	1.35005	0.364329	0.161647	0.760979	Proviral
hsa-miR-622	MIMAT00032	ACAGUCUGCUGAGGUUGGAGC	IH-300948-03	1.00159	0.942501	1.06866	1.00425	0.0631213	0.991276	0.0170673	2.75111	0.742542	1.76945	1.75437	1.00437	0.00353781	1.63993		Proviral
hsa-miR-623	MIMAT00032	AUCCCUUGCAGGGGCUGUUGGGU	IH-300949-03	1.20416	0.803393	0.755153	0.920903	0.246493	0.554374	-0.317661	0.889125	0.571908	1.15614	0.872393	0.292477	0.689344	-0.277408
hsa-miR-624	MIMAT00048	CACAAGGUAUUGGUAUUACCU	IH-301126-02	0.814327	1.39573	1.03947	1.08317	0.293155	0.590238	0.334033	0.543812	0.72334	1.03007	0.76574	0.245885	0.422802	-0.509261
hsa-miR-624*	MIMAT00032	UAGUACCAGUACCUUGUGUUCA	IH-300950-03	0.768944	0.881844	0.883858	0.844882	0.0657719	0.262391	-0.622963	1.5366	0.757408	1.3195	1.2045	0.402125	0.394566	0.444571
hsa-miR-625	MIMAT00032	AGGGGGAAAGUUCUAUAGUCC	IH-300951-04	0.820366	0.850682	1.09988	0.923644	0.153379	0.567151	-0.306651	0.68838	0.455329	0.900331	0.681347	0.222584	0.262931	-0.692725
hsa-miR-625*	MIMAT00048	GACUAUAGAACUUUCCCCCUCA	IH-301127-02	0.697751	1.01993	2.56291	1.42686	0.996944	0.00356561	1.71431	0.661518	0.418199	0.280164	0.453294	0.193084	0.0478998	-1.18849	Proviral	Antiviral
hsa-miR-626	MIMAT00032	AGCUGUCUGAAAAUGUCUU	IH-300952-03	0.906297	1.63896	0.725503	1.09025	0.483717	0.557009	0.362466	0.438477	2.73105	0.592525	1.25402	1.28147	0.300502	0.552214
hsa-miR-627	MIMAT00032	GUGAGUCUCUAAGAAAAGAGGA	IH-300953-03	0.837221	1.15505	0.926281	0.97285	0.163951	0.818406	-0.109037	0.6129	1.32214	0.900275	0.945104	0.356737	0.899897	-0.11934
hsa-miR-628	MIMAT00032	UCUAGUAAGAGUGGCAGUCGA	IH-300954-04	0.96425	0.758109	0.900408	0.874256	0.105529	0.359561	-0.504997	0.475783	0.368836	0.593884	0.479501	0.11257	0.0601517	-1.13152
hsa-miR-628-5p	MIMAT00048	AUGCUGACAUAUUUACUAGAGG	IH-301128-02	0.901045	0.835063	0.917291	0.884466	0.0435489	0.398027	-0.463992	0.475582	0.462401	0.566817	0.5016	0.0568627	0.0724135	-1.08348
hsa-miR-629	MIMAT00048	UGGGUUUACGUUGGGAGAACU	IH-301129-02	0.873817	0.585112	0.935824	0.798251	0.18717	0.148417	-0.810237	0.703795	0.339253	0.658493	0.56718	0.198686	0.121267	-0.940912
hsa-miR-629*	MIMAT00032	GUUCUCCCAACGUAAGCCCAGC	IH-300955-03	1.81321	1.27407	1.3262	1.47116	0.297365	0.00121007	1.8922	1.44462	2.71028	1.96841	2.0411	0.635953	6.44334e-05	2.26327	Proviral	Proviral
hsa-miR-630	MIMAT00032	AGUAUUCUGUACCAGGGAAGGU	IH-300956-03	0.825655	1.17994	1.15556	1.05372	0.197886	0.738725	0.215743	1.2491	0.961625	2.26451	1.49174	0.684494	0.0533696	1.06901
hsa-miR-631	MIMAT00033	AGACCUGGCCCAGACCUCAGC	IH-300957-03	0.893726	0.383736	0.443457	0.57364	0.278807	0.00264342	-1.71229	1.20083	0.890564	0.887872	0.993089	0.179914	0.956142	-0.0150243	Antiviral
hsa-miR-632	MIMAT00033	GUGUCUGCUUCCUGUGGGA	IH-300959-03	0.992232	0.914327	0.964006	0.956855	0.0394416	0.733083	-0.173273	0.889236	0.493697	0.63852	0.673818	0.200118	0.251024	-0.709092
hsa-miR-633	MIMAT00033	CUAAUAGUAUCUACCACAAUAAA	IH-300960-03	0.780563	0.935621	0.878031	0.864739	0.0783788	0.325856	-0.543219	0.337675	0.9035	0.529207	0.590127	0.287789	0.143477	-0.891027
hsa-miR-634	MIMAT00033	AACCAGCACCCCAACUUUGGAC	IH-300961-03	0.790686	0.922241	0.806108	0.839678	0.0719164	0.247279	-0.643862	0.631039	0.727917	0.420031	0.592996	0.157429	0.146418	-0.884792
hsa-miR-635	MIMAT00033	ACUUGGGCACUGAAACAAUGUCC	IH-300962-03	0.792546	0.915809	0.749702	0.819352	0.0862372	0.194124	-0.725492	1.37746	1.00931	0.830863	1.07255	0.278733	0.723067	0.157711
hsa-miR-636	MIMAT00033	UGUGCUUGCUCGUCCCGCCCGCA	IH-300963-04	0.964371	1.02418	0.908157	0.965568	0.0580182	0.779214	-0.138283	1.30548	0.836483	1.80112	1.31436	0.482378	0.205887	0.683394
hsa-miR-637	MIMAT00033	ACUGGGGGCUUUCGGGCUCUGCGU	IH-300964-03	1.03586	0.427435	0.964605	0.809301	0.332619	0.171418	-0.76586	1.18806	0.0915857	0.665812	0.648487	0.548445	0.213962	-0.764158
hsa-miR-638	MIMAT00033	AGGGAUCGCGGGCGGGUGGCGGCCU	IH-300965-03	1.32772	1.05485	3.11507	1.83255	1.11905	1.18288e-08	3.34356	1.62679	1.22498	2.2425	1.69809	0.512489	0.0067548	1.51759	Proviral	Proviral
hsa-miR-639	MIMAT00033	AUCGCUGCGGUUGCGAGCGCUGU	IH-300966-03	0.744431	0.62856	0.870993	0.747994	0.121256	0.0726424	-1.01207	0.745758	0.674612	1.33517	0.918512	0.362582	0.821225	-0.177148
hsa-miR-640	MIMAT00033	AUGAUCCAGGAACCUGCCUCU	IH-300967-03	1.00605	0.974703	1.02849	1.00308	0.027018	0.984789	0.012379	0.565146	0.782517	1.07281	0.806825	0.254705	0.517773	-0.419945
hsa-miR-641	MIMAT00033	AAAGACAUAGGAUAGAGUCACCUC	IH-300968-03	1.16056	1.25188	1.21704	1.20983	0.0460872	0.155432	0.842671	1.20918	2.15283	1.41736	1.59312	0.495771	0.0206659	1.2894		Proviral
hsa-miR-642	MIMAT00033	GUCCCUCUCCAAAUGUGUCUUG	IH-300969-03	1.17691	1.23015	0.929377	1.11214	0.160504	0.459061	0.450379	0.865598	1.31044	0.670459	0.948833	0.32801	0.911026	-0.111233
hsa-miR-643	MIMAT00033	ACUUGUAUGCUAGCUCAGGUAG	IH-300970-03	1.14534	1.19792	1.10189	1.14839	0.0480875	0.320781	0.595926	0.734096	1.10771	0.621328	0.821044	0.254581	0.553037	-0.389035
hsa-miR-644	MIMAT00033	AGUGUGGCUUUCUUAGAGC	IH-300971-03	1.01371	1.37671	1.01054	1.13365	0.210499	0.37343	0.536763	0.845325	2.07134	0.712371	1.20968	0.749177	0.38414	0.455824
hsa-miR-645	MIMAT00033	UCUAGGCUGGUACUGCUGA	IH-300972-03	1.20629	1.56096	1.45886	1.4087	0.182576	0.00505365	1.64137	0.697129	0.886233	1.45626	1.01321	0.395171	0.895957	0.0287089	Proviral
hsa-miR-646	MIMAT00033	AAGCAGCUGCCUCUGAGGC	IH-300973-03	1.00525	0.346506	1.12238	0.824713	0.418261	0.207678	-0.703962	1.1862	0.733601	1.34958	1.0898	0.319107	0.674974	0.195208
hsa-miR-647	MIMAT00033	GUGGCUGCACUCACUUCCUUC	IH-300974-03	1.17035	1.1191	1.21198	1.16714	0.0465213	0.261246	0.671253	0.775277	0.776958	0.977008	0.843081	0.115987	0.609887	-0.341128
hsa-miR-648	MIMAT00033	AAGUGUGCAGGGCACUGGU	IH-300975-03	0.965739	0.77787	1.01422	0.919276	0.124838	0.546714	-0.324192	1.43041	0.70652	0.976988	1.03797	0.365781	0.822691	0.0825525
hsa-miR-649	MIMAT00033	AAACCUGUGUUGUUCAAGAGUC	IH-300976-03	0.679758	1.10882	0.555103	0.781228	0.290471	0.118009	-0.878602	0.444244	1.26602	0.912186	0.87415	0.412205	0.694267	-0.273588
hsa-miR-650	MIMAT00033	AGGAGGCAGCGCUCUCAGGAC	IH-300977-03	0.779323	0.903627	0.771564	0.818171	0.0741085	0.191311	-0.730235	1.08524	1.20211	0.8118	1.03305	0.200319	0.837135	0.0718445
hsa-miR-651	MIMAT00033	UUUAGGAUAAGCUUGACUUUUG	IH-300978-03	0.886295	1.23128	1.05646	1.05801	0.172497	0.716273	0.232979	1.67579	1.57317	1.70741	1.65212	0.070184	0.0111829	1.41766		Proviral
hsa-miR-652	MIMAT00033	AAUGGCGCCACUAGGGUUGUG	IH-300979-04	1.11695	0.820054	1.10821	1.01507	0.168946	0.948635	0.0605248	1.4219	0.440411	1.55849	1.14027	0.609927	0.542393	0.304925
hsa-miR-653	MIMAT00033	GUGUUGAAACAAUCUCUACUG	IH-300986-04	0.85756	1.38805	1.06792	1.10451	0.26713	0.492056	0.419708	0.821907	2.2112	1.56194	1.53168	0.695142	0.0373337	1.15583		Proviral
hsa-miR-654	MIMAT00033	UGGUGGGCCGCAGAACAUGUGC	IH-300988-03	1.12638	1.31771	1.14779	1.19729	0.10483	0.182433	0.792343	2.19304	1.16689	1.66593	1.67529	0.513141	0.00871713	1.46801		Proviral
hsa-miR-654-3p	MIMAT00048	UAUGUCUGCUGACCAUCACCUU	IH-301134-02	1.15622	1.23891	0.942683	1.1126	0.152853	0.45712	0.452221	0.832469	1.64683	0.652914	1.04407	0.529666	0.804916	0.0958037
hsa-miR-655	MIMAT00033	AUAAUACAUGGUUAACCUCUUU	IH-300989-03	1.02379	0.427452	0.632915	0.69472	0.302936	0.0304042	-1.22603	1.08939	0.527912	0.978885	0.865396	0.297448	0.670035	-0.292616	Antiviral
hsa-miR-656	MIMAT00033	AAUAUUAUACAGUCAACCUCU	IH-300990-03	1.09324	0.938958	1.04778	1.02666	0.0792773	0.884617	0.107054	1.02299	0.839676	0.635228	0.832631	0.193977	0.582603	-0.363845
hsa-miR-657	MIMAT00033	GGCAGGUUCUCACCCUCUCUAGG	IH-300992-03	0.918627	0.867746	0.966491	0.917621	0.0493803	0.539041	-0.330839	0.513892	0.21386	0.431059	0.38627	0.154949	0.0257105	-1.3342		Antiviral
hsa-miR-658	MIMAT00033	GGCGGAGGGAAGUAGGUCCGUUGGU	IH-300993-03	0.779619	1.06116	1.17861	1.00646	0.205044	0.996423	0.0259582	0.900467	0.854302	0.826985	0.860585	0.0371419	0.656831	-0.303077
hsa-miR-659	MIMAT00033	CUUGGUUCAGGGAGGGUCCCCA	IH-300994-03	0.970106	0.994595	0.834694	0.933132	0.086124	0.612695	-0.268547	0.629615	1.05336	0.925975	0.869649	0.217414	0.681729	-0.283371
hsa-miR-660	MIMAT00033	UACCCAUUGCAUAUCGGAGUUG	IH-300995-03	0.887692	1.09562	1.08982	1.02438	0.118408	0.897167	0.0979013	0.445627	0.801009	0.682799	0.643145	0.180979	0.206442	-0.775772
hsa-miR-661	MIMAT00033	UGCCUGGGUCUCUGGCCUGCGCGU	IH-300981-03	0.878808	0.968143	0.64995	0.8323	0.164115	0.226968	-0.673493	0.673766	0.846159	0.633963	0.717963	0.112791	0.326286	-0.613124
hsa-miR-662	MIMAT00033	UCCCACGUUGUGGCCCAGCAG	IH-300982-03	1.05112	0.925267	0.915601	0.963997	0.0756071	0.770837	-0.144592	1.14107	0.926851	1.43097	1.1663	0.253007	0.479209	0.361516
hsa-miR-663	MIMAT00033	AGGCGGGGCGCCGCGGGACCGC	IH-300984-03	0.806886	0.878146	0.826001	0.837011	0.0368838	0.239761	-0.654576	0.805406	0.776604	1.39659	0.992866	0.34993	0.956818	-0.0155093
hsa-miR-663b	MIMAT0005867	GGUGGCCCGGCCGUGCCUGAGG	IH-301330-01	0.964652	1.08487	0.83394	0.961153	0.1255	0.755749	-0.156012	1.04574	1.15155	0.330178	0.842491	0.446819	0.608439	-0.342412
hsa-miR-664	MIMAT0005949	UAUUCAUUUAUCCCCAGCCUACA	IH-301432-01	1.05605	1.32297	0.901371	1.09346	0.213274	0.541695	0.375356	1.14873	1.44524	0.898135	1.16404	0.273875	0.484525	0.3566
hsa-miR-664*	MIMAT0005948	ACUGGCUAGGGAAAAUGAUUGGAU	IH-301431-01	0.971048	0.921506	1.28669	1.05975	0.198093	0.707275	0.239953	0.995731	1.8565	1.20203	1.35142	0.449409	0.160156	0.763953
hsa-miR-665	MIMAT00049	ACCAGGAGGCUGAGGCCCCU	IH-301246-02	1.16944	1.1076	0.977913	1.08498	0.0977447	0.581411	0.341301	1.40031	2.12955	0.782559	1.43747	0.674265	0.0840257	0.951029
hsa-miR-668	MIMAT00038	UGUCACUCGGCUCGGCCCACUAC	IH-301001-03	0.793046	1.12572	0.669464	0.862743	0.235978	0.319196	-0.551232	1.01487	0.659303	0.43837	0.704181	0.290858	0.301407	-0.643085
hsa-miR-671	MIMAT00038	AGGAAGCCCUGGAGGGGCUGGAG	IH-301000-04	0.796505	0.789483	1.14276	0.909583	0.201969	0.502797	-0.36312	1.18756	0.91961	0.670577	0.925917	0.258551	0.842972	-0.16105
hsa-miR-671-3p	MIMAT00048	UCCGGUUCUCAGGGCUCCACC	IH-301209-02	0.921957	0.985731	0.988817	0.965502	0.0377423	0.778859	-0.138548	1.10402	1.08015	0.310241	0.831472	0.451558	0.579714	-0.366365
hsa-miR-675	MIMAT00042	UGGUGCGGAGAGGGCCCACAGUG	IH-301015-04	1.08231	1.07632	0.886523	1.01505	0.111347	0.948751	0.060437	0.995289	1.50692	0.494173	0.998794	0.506382	0.939051	-0.0026228
hsa-miR-675*	MIMAT0006790	CUGUAUGCCCUCACCGCUCA	IH-301306-01	0.915978	0.963125	0.872446	0.917183	0.0453515	0.537026	-0.332599	0.933489	0.788842	0.604954	0.775762	0.164658	0.444953	-0.487475
hsa-miR-7	MIMAT00002	UGGAAGACUAGUGAUUUUGUUGU	IH-300546-08	1.02029	0.903147	0.801667	0.908367	0.109404	0.497347	-0.368003	0.897492	0.920841	0.32528	0.714538	0.337309	0.320047	-0.62057
hsa-miR-7	MIMAT00002	UGGAAGACUAGUGAUUUUGUUGU	IH-300548-06	0.946919	1.0603	0.807294	0.93817	0.126729	0.637557	-0.248312	1.13565	1.2778	0.590397	1.00128	0.362865	0.931584	0.00278617
hsa-miR-7	MIMAT00002	UGGAAGACUAGUGAUUUUGUUGU	IH-300547-06	0.981457	0.863871	1.06582	0.970383	0.10143	0.805065	-0.118944	1.36295	0.873504	1.68981	1.30875	0.410843	0.213509	0.671206
hsa-miR-7-1*	MIMAT00045	CAACAAAUCACAGUCUGCCAUA	IH-301152-02	1.09032	0.949845	1.62284	1.221	0.355021	0.134298	0.887555	0.913396	0.998589	0.802252	0.904746	0.0984538	0.781099	-0.207074
hsa-miR-7-2*	MIMAT00045	CAACAAAUCCCAGUCUACCUAA	IH-301037-02	0.924189	1.1627	0.624922	0.903935	0.269458	0.478144	-0.385801	0.809792	1.87773	0.644849	1.11079	0.669288	0.618385	0.240846
hsa-miR-708	MIMAT00049	AAGGAGCUUACAAUCUAGCUGGG	IH-301238-02	0.786976	0.894469	1.19385	0.958433	0.210846	0.741435	-0.166934	0.672481	0.459153	0.516618	0.549417	0.110381	0.106	-0.979528
hsa-miR-708*	MIMAT00049	CAACUAGACUGUGAGCUUCUAG	IH-301237-02	0.947935	0.769253	0.730597	0.815928	0.115944	0.186079	-0.739244	0.876644	0.657619	0.516659	0.68364	0.181398	0.26662	-0.687738
hsa-miR-720	MIMAT0005954	UCUCGCUGGGGCCUCCA	IH-301437-01	1.16923	1.20225	1.19253	1.188	0.0169727	0.204544	0.755037	1.11327	1.00559	1.06896	1.06261	0.0541177	0.751284	0.136099
hsa-miR-744	MIMAT00049	UGCGGGGCUAGGGCUAACAGCA	IH-301242-02	1.18572	1.07892	0.84646	1.03703	0.173466	0.82792	0.148733	0.700998	0.752339	0.2681	0.573812	0.265996	0.127402	-0.926495
hsa-miR-744*	MIMAT00049	CUGUUGCCACUAACCUCAACCU	IH-301241-02	0.975907	1.1099	0.787844	0.957885	0.161784	0.738525	-0.169137	1.07603	1.61091	0.303048	0.996664	0.657533	0.94545	-0.00725271
hsa-miR-758	MIMAT00038	UUUGUGACCUGGUCCACUAACC	IH-300999-03	0.924117	0.732315	0.938208	0.86488	0.115021	0.32636	-0.542651	0.944009	0.390142	0.809183	0.714445	0.288831	0.319852	-0.620772
hsa-miR-760	MIMAT00049	CGGCUCUGGGUCUGUGGGGA	IH-301251-02	0.939328	1.29168	1.11408	1.11503	0.176176	0.446981	0.461964	0.975088	1.36563	0.608791	0.983169	0.378483	0.985946	-0.0365893
hsa-miR-765	MIMAT00039	UGGAGGAGAAGGAAGGUGAUG	IH-301010-03	1.34545	1.67686	1.21038	1.4109	0.240026	0.0048254	1.65019	0.789723	0.898488	0.345938	0.67805	0.292714	0.257701	-0.699892	Proviral
hsa-miR-766	MIMAT00038	ACUCCAGCCCCACAGCCUCAGC	IH-301008-03	0.991729	0.908376	0.980615	0.96024	0.0452582	0.750901	-0.15968	0.658478	0.455386	0.461334	0.525066	0.115577	0.0876128	-1.03246
hsa-miR-767-3p	MIMAT00038	UCUGCUCAUACCCCAUGGUUUCU	IH-301003-03	1.14355	0.932816	0.945881	1.00742	0.118079	0.991123	0.0297886	0.996818	0.932487	0.476275	0.80186	0.283794	0.505748	-0.430739
hsa-miR-767-5p	MIMAT00038	UGCACCAUGGUUGUCUGAGCAUG	IH-301002-03	1.09651	1.0997	0.963607	1.05327	0.0776681	0.741035	0.213943	0.990117	1.42618	0.438532	0.951608	0.494947	0.919339	-0.105199
hsa-miR-768-3p	MIMAT00039	UCACAAUGCUGACACUCAAACUGCUGAC	IH-301011-03	1.00468	0.968248	1.31365	1.09553	0.189777	0.532204	0.383639	1.11174	0.950187	0.606183	0.889371	0.258208	0.737031	-0.240498
hsa-miR-768-5p	MIMAT00039	GUUGGAGGAUGAAAGUACGGAGUGAU	IH-301012-03	2.12984	1.00712	1.0968	1.41126	0.623926	0.00486624	1.65163	2.12835	1.3466	0.860694	1.44522	0.639558	0.0789088	0.967861	Proviral
hsa-miR-769-3p	MIMAT00038	CUGGGAUCUCCGGGGUCUUGGUU	IH-301006-03	1.33363	1.09644	0.987611	1.13923	0.176931	0.35293	0.559139	0.613953	0.688239	0.477017	0.593069	0.107148	0.146486	-0.884632
hsa-miR-769-5p	MIMAT00038	UGAGACCUCUGGGUUCUGAGCU	IH-301007-03	1.00761	0.936728	1.15191	1.03208	0.109656	0.854883	0.128839	1.44261	0.68726	0.583911	0.904594	0.468793	0.780734	-0.207404
hsa-miR-770-5p	MIMAT00039	UCCAGUACCACGUGUCAGGGCCA	IH-301013-03	1.59932	1.06195	0.92671	1.19599	0.355773	0.185703	0.787122	1.35145	1.12267	0.412163	0.962095	0.489799	0.950749	-0.0824015
hsa-miR-801	MIMAT00042	GAUUGCUCUGCGUGCGGAAUCGAC	IH-301014-03	0.918602	0.923446	1.15708	0.999709	0.136309	0.966056	-0.00116836	0.914242	0.999062	0.583531	0.832278	0.219557	0.581698	-0.364613
hsa-miR-802	MIMAT00041	CAGUAACAAAGAUUCAUCCUUGU	IH-301009-03	1.11336	0.976467	1.26979	1.11987	0.146769	0.427071	0.48141	0.77448	1.00099	0.429257	0.73491	0.287914	0.358789	-0.576283
hsa-miR-873	MIMAT00049	GCAGGAACUUGUGAGUCUCCU	IH-301247-02	1.08617	1.17481	0.935051	1.06534	0.121227	0.678494	0.262414	0.606576	0.700297	0.404763	0.570545	0.151026	0.12433	-0.933597
hsa-miR-874	MIMAT00049	CUGCCCUGGCCCGAGGGACCGA	IH-301223-02	0.80072	0.979675	1.2868	1.0224	0.245838	0.908114	0.0899466	1.13745	0.590527	0.78802	0.838667	0.276959	0.598324	-0.350724
hsa-miR-875-3p	MIMAT00049	CCUGGAAACACUGAGGUUGUG	IH-301234-02	1.025	0.816841	0.906591	0.916143	0.104406	0.532283	-0.336774	1.57694	1.05848	0.368863	1.00143	0.606056	0.931176	0.0031011
hsa-miR-875-5p	MIMAT00049	UAUACCUCAGUUUUAUCAGGUG	IH-301233-02	1.57428	1.62231	1.24629	1.48096	0.204647	0.000948429	1.93157	0.862644	2.5756	0.645984	1.36141	1.05708	0.149865	0.78567	Proviral
hsa-miR-876-3p	MIMAT00049	UGGUGGUUUACAAAGUAAUUCA	IH-301236-02	0.842718	0.860651	0.873542	0.85897	0.0154807	0.306454	-0.566384	0.859253	0.457152	0.467478	0.594628	0.22923	0.148152	-0.881244
hsa-miR-876-5p	MIMAT00049	UGGAUUUCUUUGUGAAUCACCA	IH-301235-02	1.13476	1.22104	1.07502	1.14361	0.0734099	0.337262	0.576749	1.28455	1.55677	0.623991	1.1551	0.479673	0.50591	0.337179
hsa-miR-877	MIMAT00049	GUAGAGGAGAUGGCGCAGGG	IH-301279-02	0.88526	0.940968	1.42381	1.08335	0.296163	0.589417	0.334722	0.997767	0.815562	0.481501	0.764943	0.261829	0.421074	-0.510993
hsa-miR-877*	MIMAT00049	UCCUCUUCUCCCUCCUCCCAG	IH-301280-02	0.934814	1.19749	0.77034	0.967549	0.21545	0.789871	-0.130324	1.29951	1.28027	0.878677	1.15282	0.237608	0.511307	0.332214
hsa-miR-885-3p	MIMAT00049	AGGCAGCGGGGUGUAGUGGAUA	IH-301244-02	0.904771	1.04247	0.872961	0.940067	0.0900974	0.647002	-0.240696	1.22111	1.10606	0.517396	0.94819	0.377488	0.909109	-0.112631
hsa-miR-885-5p	MIMAT00049	UCCAUUACACUACCCUGCCUCU	IH-301243-02	Dead	1.16578	1.05756	1.11167	0.0765287	0.547227	0.448476	1.88745	1.36754	0.850781	1.36859	0.518336	0.141821	0.801287
hsa-miR-886-3p	MIMAT00049	CGCGGGUGCUUACUGACCCUU	IH-301215-02	Dead	1.16413	1.00376	1.08394	0.113403	0.656857	0.337128	0.663861	0.800524	0.578499	0.680961	0.111996	0.262284	-0.693563
hsa-miR-886-5p	MIMAT00049	CGGGUCGGAGUUAGCUCAAGCGG	IH-301216-02	0.968771	1.04617	0.841225	0.952055	0.103489	0.708078	-0.192551	0.732178	1.40816	0.358201	0.832847	0.532171	0.583312	-0.363376
hsa-miR-887	MIMAT00049	GUGAACGGGCGCCAUCCCGAGG	IH-301245-02	0.882598	0.911247	0.961981	0.918609	0.0402001	0.543593	-0.326873	0.741369	0.89964	0.171661	0.604223	0.382878	0.158618	-0.860384
hsa-miR-888	MIMAT00049	UACUCAAAAAGCUGUCAGUCA	IH-301228-02	Dead	0.980341	0.998432	0.989387	0.0127925	0.925545	-0.0426239	0.833911	0.643568	0.695275	0.724251	0.0984242	0.338094	-0.599454
hsa-miR-888*	MIMAT00049	GACUGACACCUCUUUGGGUGAA	IH-301227-02	0.968694	0.757389	0.836027	0.854036	0.106798	0.29052	-0.5862	1.88809	0.934037	0.534056	1.11873	0.695657	0.597497	0.258107
hsa-miR-889	MIMAT00049	UUAAUAUCGGACAACCAUUGU	IH-301232-02	1.13233	1.14327	0.828274	1.03463	0.17879	0.841016	0.13906	1.12308	1.6276	0.380673	1.04378	0.627235	0.805785	0.0951824
hsa-miR-890	MIMAT00049	UACUUGGAAAGGCAUCAGUUG	IH-301224-02	0.928518	1.08314	0.70129	0.904315	0.192071	0.479697	-0.384277	0.687504	0.942475	0.264125	0.631368	0.342642	0.191013	-0.801375
hsa-miR-891a	MIMAT00049	UGCAACGAACCUGAGCCACUGA	IH-301213-02	1.5581	1.0094	0.98116	1.18289	0.325253	0.21781	0.734493	0.68924	0.74553	0.228013	0.554261	0.283938	0.110038	-0.968998
hsa-miR-891b	MIMAT00049	UGCAACUUACCUGAGUCAUUGA	IH-301225-02	0.999455	1.29851	1.06223	1.12007	0.157693	0.426289	0.482194	1.33072	1.37274	0.650089	1.11785	0.405639	0.599603	0.256198
hsa-miR-892a	MIMAT00049	CACUGUGUCCUUUCUGCGUAG	IH-301217-02	1.10214	0.850131	0.786801	0.913023	0.166811	0.518156	-0.349304	1.68995	1.33395	0.231307	1.08507	0.760505	0.688262	0.184934
hsa-miR-892b	MIMAT00049	CACUGGCUCCUUUCUGGGUAGA	IH-301229-02	Dead	1.13938	1.06371	1.10155	0.0535023	0.586199	0.407812	0.843094	0.698547	0.694474	0.745372	0.0846547	0.37974	-0.55354
hsa-miR-9	MIMAT00004	UCUUUGGUUAUCUAGCUGUAUGA	IH-300618-07	0.863434	1.048	0.828571	0.913336	0.117921	0.519535	-0.348048	0.559455	0.987444	0.737998	0.761632	0.214971	0.413893	-0.518191
hsa-miR-9	MIMAT00004	UCUUUGGUUAUCUAGCUGUAUGA	IH-300619-05	0.930901	0.983881	0.824817	0.913199	0.0809959	0.5189	-0.348597	0.936851	0.998761	0.574629	0.836747	0.229102	0.593296	-0.354898
hsa-miR-9	MIMAT00004	UCUUUGGUUAUCUAGCUGUAUGA	IH-300620-05	0.835998	1.00374	0.815439	0.885058	0.103292	0.400354	-0.461615	1.02711	1.23137	0.59362	0.950699	0.325667	0.916601	-0.107176
hsa-miR-9*	MIMAT00004	AUAAAGCUAGAUAACCGAAAGU	IH-300623-06	1.34248	0.930696	0.703512	0.99223	0.323898	0.897862	-0.0312068	0.841967	1.10226	0.972288	0.972171	0.130146	0.902758	-0.0604977
hsa-miR-9*	MIMAT00004	AUAAAGCUAGAUAACCGAAAGU	IH-300622-06	0.858093	1.06188	1.04219	0.987388	0.112405	0.924634	-0.0506487	1.39919	0.803145	0.83043	1.01092	0.336529	0.980994	0.0237455
hsa-miR-9*	MIMAT00004	AUAAAGCUAGAUAACCGAAAGU	IH-300621-08	1.05291	0.949724	0.817597	0.940079	0.117955	0.647073	-0.240647	1.03622	1.7828	0.34147	1.0535	0.720819	0.777649	0.116297
hsa-miR-92	MIMAT00000	UAUUGCACUUGUCCCGGCCUGU	IH-300510-06	0.897983	0.95645	0.884002	0.912812	0.0384327	0.517141	-0.350154	1.09347	0.844784	0.995486	0.977914	0.125272	0.998258	-0.0480135
hsa-miR-92	MIMAT00000	UAUUGCACUUGUCCCGGCCUGU	IH-300511-08	0.545261	0.838198	0.694641	0.6927	0.146478	0.0292813	-1.23414	1.3855	1.07514	1.57486	1.34517	0.252292	0.167182	0.750359	Proviral
hsa-miR-920	MIMAT00049	GGGGAGCUGUGGAAGCAGUA	IH-301255-02	0.801316	0.78337	0.882771	0.822486	0.052974	0.201709	-0.712909	0.607244	0.488987	0.619877	0.572036	0.0721992	0.1257	-0.930356
hsa-miR-921	MIMAT00049	CUAGUGAGGGACAGAACCAGGAUUC	IH-301256-02	1.00692	0.878753	1.05478	0.98015	0.0910142	0.858115	-0.079717	0.869427	0.871879	0.918897	0.886734	0.0278804	0.729523	-0.24623
hsa-miR-922	MIMAT00049	GCAGCAGAGAAUAGGACUACGUC	IH-301257-02	0.968993	1.02821	0.869295	0.955499	0.0803117	0.725993	-0.178719	0.614303	0.591365	0.60536	0.603676	0.0115611	0.15791	-0.861574
hsa-miR-923	MIMAT00049	GUCAGCGGAGGAAAAGAAACU	IH-301258-02	1.58085	1.50888	2.02143	1.70372	0.277492	1.24182e-06	2.82619	1.34381	0.885466	0.999378	1.07622	0.238636	0.712723	0.165689	Proviral
hsa-miR-924	MIMAT00049	AGAGUCUUGUGAUGUCUUGC	IH-301259-02	1.02922	1.19804	0.705961	0.977738	0.250045	0.844991	-0.0894037	1.27753	1.47302	0.496396	1.08232	0.516751	0.695762	0.178948
hsa-miR-92a-1*	MIMAT00045	AGGUUGGGAUCGGUUGCAAUGCU	IH-301030-02	0.946969	1.00873	0.964436	0.973378	0.0318353	0.821238	-0.106918	0.882408	0.730101	1.01702	0.87651	0.14355	0.700775	-0.268457
hsa-miR-92a-2*	MIMAT00045	GGGUGGGGAUUUGUUGCAUUAC	IH-301137-02	0.952913	0.671696	0.785129	0.803246	0.141481	0.158393	-0.790175	0.545853	0.552567	0.516839	0.53842	0.0189887	0.0973415	-1.00344
hsa-miR-92b	MIMAT00032	UAUUGCACUCGUCCCGGCCUCC	IH-300872-04	0.953938	0.774279	1.09645	0.941554	0.16144	0.654494	-0.234722	0.894477	0.555898	1.19011	0.880161	0.317348	0.711035	-0.260519
hsa-miR-92b*	MIMAT00047	AGGGACGGGACGCGGUGCAGUG	IH-301110-02	0.950559	0.847343	1.20915	1.00235	0.186383	0.980734	0.00944486	1.65266	0.696436	2.85233	1.73381	1.08024	0.00452853	1.59524		Proviral
hsa-miR-93	MIMAT00000	CAAAGUGCUGUUCGUGCAGGUAG	IH-300512-08	0.573638	0.784154	0.7774	0.711731	0.119639	0.0406203	-1.15771	0.374669	0.851387	0.587529	0.604528	0.238813	0.158896	-0.859721	Antiviral
hsa-miR-93*	MIMAT00045	ACUGCUGAGCUAGCACUUCCCG	IH-301207-02	1.11407	1.10393	0.903332	1.04044	0.118849	0.809463	0.162418	0.935841	1.17346	0.416291	0.841864	0.387233	0.606758	-0.343775
hsa-miR-933	MIMAT00049	UGUGCGCAGGGAGACCUCUCCC	IH-301262-02	1.07627	1.15602	1.01837	1.08356	0.0691124	0.588237	0.335565	0.939613	1.23484	0.612311	0.928921	0.311403	0.851844	-0.154519
hsa-miR-934	MIMAT00049	UGUCUACUACUGGAGACACUGG	IH-301263-02	1.5932	1.15804	0.9149	1.22204	0.343649	0.132404	0.891745	0.70689	1.32274	0.449401	0.826345	0.448758	0.566565	-0.377511
hsa-miR-935	MIMAT00049	CCAGUUACCGCUUCCGCUACCGC	IH-301264-02	1.0187	1.13278	0.949575	1.03368	0.0925166	0.846133	0.135274	0.506434	0.670067	0.415301	0.530601	0.129091	0.0915499	-1.02043
hsa-miR-936	MIMAT00049	ACAGUAGAGGGAGGAAUCGCAG	IH-301265-02	1.49752	1.21073	1.09771	1.26865	0.206103	0.0673077	1.07892	1.15802	1.11639	0.497734	0.924049	0.369786	0.837487	-0.165111
hsa-miR-937	MIMAT00049	AUCCGCGCUCUGACUCUCUGCC	IH-301266-02	1.24122	1.06689	1.04296	1.11703	0.108221	0.43867	0.469982	1.29327	0.906498	0.466305	0.888692	0.413772	0.735147	-0.241973
hsa-miR-938	MIMAT00049	UGCCCUUAAAGGUGAACCCAGU	IH-301267-02	1.24038	1.4529	1.13761	1.27696	0.160794	0.0590782	1.11229	1.6021	1.49782	0.583778	1.2279	0.560255	0.347606	0.495427
hsa-miR-939	MIMAT00049	UGGGGAGCUGAGGCUCUGGGGGUG	IH-301268-02	0.925914	1.10804	0.854248	0.962733	0.130839	0.764128	-0.149668	0.648754	1.39701	0.294101	0.779954	0.563038	0.454637	-0.47836
hsa-miR-940	MIMAT00049	AAGGCAGGGCCCCCGCUCCCC	IH-301269-02	0.743475	0.982192	0.806752	0.84414	0.123673	0.260225	-0.625945	0.896006	0.736971	0.818733	0.817237	0.0795284	0.543441	-0.397311
hsa-miR-941	MIMAT00049	CACCCGGCUGUGUGCACAUGUGC	IH-301270-02	0.912544	0.820602	0.785239	0.839462	0.0657144	0.246661	-0.644732	0.820556	0.546234	0.863186	0.743325	0.172012	0.37559	-0.557988
hsa-miR-941	MIMAT00049	CACCCGGCUGUGUGCACAUGUGC	IH-301272-02	1.00031	0.794034	1.03464	0.942995	0.13014	0.661734	-0.228937	1.06116	0.741322	0.689726	0.830735	0.201212	0.577713	-0.367968
hsa-miR-941	MIMAT00049	CACCCGGCUGUGUGCACAUGUGC	IH-301271-02	0.983927	0.758225	0.911771	0.884641	0.115271	0.398738	-0.463289	1.19157	0.492837	1.0781	0.920835	0.374974	0.828039	-0.172099
hsa-miR-941	MIMAT00049	CACCCGGCUGUGUGCACAUGUGC	IH-301273-02	1.1921	0.782763	1.08701	1.02062	0.212589	0.917897	0.0828271	1.51771	1.17351	1.11256	1.26793	0.218453	0.275522	0.582446
hsa-miR-942	MIMAT00049	UCUUCUCUGUUUUGGCCAUGUG	IH-301274-02	1.19798	0.93981	1.31967	1.15249	0.193973	0.307158	0.612394	0.928636	1.28152	0.435566	0.881906	0.424907	0.715974	-0.256725
hsa-miR-943	MIMAT00049	CUGACUGUUGCCGUCCUCCAG	IH-301275-02	1.16913	1.66149	1.0305	1.28704	0.331609	0.0503711	1.15276	0.445031	1.29629	0.768922	0.836748	0.429665	0.593379	-0.354895
hsa-miR-944	MIMAT00049	AAAUUAUUGUACAUCGGAUGAG	IH-301276-02	1.09499	1.12133	0.877613	1.03131	0.133758	0.859081	0.125758	0.803747	1.37428	0.302679	0.826901	0.536174	0.56804	-0.376301
hsa-miR-95	MIMAT00000	UUCAACGGGUAUUUAUUGAGCA	IH-300513-07	1.22788	1.0496	1.24796	1.17514	0.109189	0.238358	0.70339	1.07563	0.576783	0.371642	0.674686	0.362062	0.252447	-0.707205
hsa-miR-96	MIMAT00000	UUUGGCACUAGCACAUUUUUGCU	IH-300514-08	1.00245	1.55271	1.13659	1.23058	0.286918	0.117726	0.926033	0.806783	0.835384	0.525598	0.722588	0.171197	0.33496	-0.603069
hsa-miR-96*	MIMAT00045	AAUCAUGUGCAGUGCCAAUAUG	IH-301206-02	0.807176	1.11969	1.19415	1.04034	0.205328	0.810055	0.161999	0.728426	0.651591	0.841342	0.740453	0.0954456	0.369771	-0.564233
hsa-miR-98	MIMAT00000	UGAGGUAGUAAGUUGUAUUGUU	IH-300515-07	1.00194	1.0882	0.850466	0.980202	0.120349	0.858404	-0.0795083	0.857568	1.52471	0.877429	1.08657	0.379573	0.683897	0.188195
hsa-miR-99a	MIMAT00000	AACCCGUAGAUCCGAUCUUGUG	IH-300516-05	1.04883	1.0856	1.15075	1.09506	0.0516149	0.534246	0.381779	1.37384	0.846028	0.660187	0.960019	0.370231	0.944512	-0.0869161
hsa-miR-99a*	MIMAT00045	CAAGCUCGCUUCUAUGGGUCUG	IH-301031-02	1.16406	1.03876	1.11858	1.10714	0.063432	0.480437	0.430261	1.36982	1.18815	1.56735	1.3751	0.189653	0.135143	0.815445
hsa-miR-99b	MIMAT00006	CACCCGUAGAACCGACCUUGCG	IH-300658-05	2.84003	3.0367	2.64802	2.84158	0.194346	1.8994e-36	7.98259	0.725534	0.744646	0.567025	0.679068	0.0975019	0.259259	-0.697678	Proviral
hsa-miR-99b*	MIMAT00046	CAAGCUCGUGUCUGUGGGUCCG	IH-301075-02	0.888523	1.0579	0.837106	0.927844	0.11553	0.587104	-0.289784	0.902163	1.02886	0.710326	0.880449	0.160372	0.711809	-0.259893
* Relative values: Ratios that compare each well in percentage of HCV core-positive cells to the average of hairpin inhibitor control wells that is set as 1.
Assays were performed in triplicate samples (Wells 1-3); Z scores were calculated for miRNA hairpin inhibitors, part-one and part-two datasets independently. Z scores <-1 (Antiviral) or >1 (Proviral) are shown in blue or red, respectively, and are highlighted in pink; P values <0.05 are shown in bold font and highlighted in pink.
Tox: Viable cell number decreased by >50% from the plate mean.
Proviral or antiviral miRNA hits in either part-one or part-two or both stages are indicated in the far right columns.

## Sheet: Inhibitor screen hits (153)
Mature Sanger ID	Gene Accession	Mature Sequence	New Inhibitor Screen Hits
			Part 1	Part 2
hsa-let-7a	MIMAT00000	UGAGGUAGUAGGUUGUAUAGUU	Proviral
hsa-let-7a*	MIMAT00044	CUAUACAAUCUACUGUCUUUC		Antiviral
hsa-let-7b	MIMAT00000	UGAGGUAGUAGGUUGUGUGGUU	Proviral
hsa-let-7e*	MIMAT00044	CUAUACGGCCUCCUAGCUUUCC		Antiviral
hsa-let-7f-1*	MIMAT00044	CUAUACAAUCUAUUGCCUUCCC		Proviral
hsa-miR-1	MIMAT00004	UGGAAUGUAAAGAAGUAUGUAU	Antiviral
hsa-miR-103-2*	MIMAT0009196	AGCUUCUUUACAGUGCUGCCUUG	Antiviral	Antiviral
hsa-miR-106b*	MIMAT00046	CCGCACUGUGGGUACUUGCUGC		Proviral
hsa-miR-107	MIMAT00001	AGCAGCAUUGUACAGGGCUAUCA		Proviral
hsa-miR-10a	MIMAT00002	UACCCUGUAGAUCCGAAUUUGUG		Proviral
hsa-miR-10a*	MIMAT00045	CAAAUUCGUAUCUAGGGGAAUA		Proviral
hsa-miR-1201	MIMAT0005864	AGCCUGAUUAAACACAUGCUCUGA	Proviral
hsa-miR-1202	MIMAT0005865	GUGCCAGCUGCAGUGGGGGAG	Proviral
hsa-miR-1225-3p	MIMAT00055	UGAGCCCCUGUGCCGCCCCCAG		Antiviral
hsa-miR-1227	MIMAT00055	CGUGCCACCCUUUUCCCCAG		Antiviral
hsa-miR-1228*	MIMAT00055	GUGGGCGGGGGCAGGUGUGUG	Proviral
hsa-miR-122a	MIMAT00004	UGGAGUGUGACAAUGGUGUUUG	Antiviral	Antiviral
hsa-miR-1237	MIMAT00055	UCCUUCUGCUCCGUCCCCCAG		Proviral
hsa-miR-1264	MIMAT0005791	CAAGUCUUAUUUGAGCACCUGUU		Antiviral
hsa-miR-1268	MIMAT0005922	CGGGCGUGGUGGUGGGGG		Proviral
hsa-miR-1271	MIMAT0005796	CUUGGCACCUAGCAAGCACUCA	Proviral
hsa-miR-1301	MIMAT0005797	UUGCAGCUGCCUGGGAGUGACUUC	Antiviral
hsa-miR-130a	MIMAT00004	CAGUGCAAUGUUAAAAGGGCAU		Proviral
hsa-miR-135a	MIMAT00004	UAUGGCUUUUUAUUCCUAUGUGA	Proviral	Proviral
hsa-miR-135b*	MIMAT00046	AUGUAGGGCUAAAAGCCAUGGG	Proviral
hsa-miR-137	MIMAT00004	UUAUUGCUUAAGAAUACGCGUAG		Proviral
hsa-miR-140	MIMAT00004	CAGUGGUUUUACCCUAUGGUAG		Proviral
hsa-miR-143*	MIMAT00045	GGUGCAGUGCUGCAUCUCUGGU		Antiviral
hsa-miR-146a*	MIMAT00046	CCUCUGAAAUUCAGUUCUUCAG		Proviral
hsa-miR-146b	MIMAT00028	UGAGAACUGAAUUCCAUAGGCU		Proviral
hsa-miR-148a	MIMAT00002	UCAGUGCACUACAGAACUUUGU	Proviral
hsa-miR-151-5p	MIMAT00046	UCGAGGAGCUCACAGUCUAGU	Antiviral
hsa-miR-153	MIMAT00004	UUGCAUAGUCACAAAAGUGAUC	Proviral
hsa-miR-1538	MIMAT0007400	CGGCCCGGGCUGCUGCUGUUCCU		Proviral
hsa-miR-155	MIMAT00006	UUAAUGCUAAUCGUGAUAGGGGU		Antiviral
hsa-miR-17-5p	MIMAT00000	CAAAGUGCUUACAGUGCAGGUAG	Antiviral
hsa-miR-181a	MIMAT00002	AACAUUCAACGCUGUCGGUGAGU	Proviral
hsa-miR-181b	MIMAT00002	AACAUUCAUUGCUGUCGGUGGGU	Proviral
hsa-miR-181d	MIMAT00028	AACAUUCAUUGUUGUCGGUGGGU	Proviral
hsa-miR-182*	MIMAT00002	UGGUUCUAGACUUGCCAACUA		Proviral
hsa-miR-1826	MIMAT0006766	AUUGAUCAUCGACACUUCGAACGCAAU		Proviral
hsa-miR-183	MIMAT00002	UAUGGCACUGGUAGAAUUCACU	Proviral	Proviral
hsa-miR-186*	MIMAT00046	GCCCAAAGGUGAAUUUUUUGGG		Proviral
hsa-miR-191*	MIMAT00016	GCUGCGCUUGGAUUUCGUCCCC		Antiviral
hsa-miR-1912	MIMAT0007887	UACCCAGAGCAUGCAGUGUGAA		Proviral
hsa-miR-193a	MIMAT00004	AACUGGCCUACAAAGUCCCAGU		Antiviral
hsa-miR-196a	MIMAT00002	UAGGUAGUUUCAUGUUGUUGGG		Proviral
hsa-miR-1977	MIMAT0009452	GAUUAGGGUGCUUAGCUGUUAA		Proviral
hsa-miR-199a	MIMAT00002	CCCAGUGUUCAGACUACCUGUUC	Proviral	Proviral
hsa-miR-199b-3p	MIMAT00045	ACAGUAGUCUGCACAUUGGUUA		Proviral
hsa-miR-19b	MIMAT00000	UGUGCAAAUCCAUGCAAAACUGA		Antiviral
hsa-miR-200b	MIMAT00003	UAAUACUGCCUGGUAAUGAUGA		Proviral
hsa-miR-202*	MIMAT00028	UUCCUAUGCAUAUACUUCUUUG		Proviral
hsa-miR-20a	MIMAT00000	UAAAGUGCUUAUAGUGCAGGUAG	Antiviral	Antiviral
hsa-miR-20a*	MIMAT00044	ACUGCAUUAUGAGCACUUAAAG		Proviral
hsa-miR-2113	MIMAT0009206	AUUUGUGCUUGGCUCUGUCAC		Proviral
hsa-miR-224	MIMAT00002	CAAGUCACUAGUGGUUCCGUU		Proviral
hsa-miR-24	MIMAT00000	UGGCUCAGUUCAGCAGGAACAG		Antiviral
hsa-miR-26a-1*	MIMAT00044	CCUAUUCUUGGUUACUUGCACG		Proviral
hsa-miR-28-3p	MIMAT00045	CACUAGAUUGUGAGCUCCUGGA	Proviral
hsa-miR-29b-1*	MIMAT00045	GCUGGUUUCAUAUGGUGGUUUAGA	Proviral
hsa-miR-301b	MIMAT00049	CAGUGCAAUGAUAUUGUCAAAGC	Proviral
hsa-miR-302b*	MIMAT00007	ACUUUAACAUGGAAGUGCUUUC	Antiviral	Antiviral
hsa-miR-302c	MIMAT00007	UAAGUGCUUCCAUGUUUCAGUGG		Antiviral
hsa-miR-302c*	MIMAT00007	UUUAACAUGGGGGUACCUGCUG		Proviral
hsa-miR-302d*	MIMAT00046	ACUUUAACAUGGAGGCACUUGC		Proviral
hsa-miR-30a-5p	MIMAT00000	UGUAAACAUCCUCGACUGGAAG	Proviral
hsa-miR-30b*	MIMAT00045	CUGGGAGGUGGAUGUUUACUUC		Proviral
hsa-miR-30c	MIMAT00002	UGUAAACAUCCUACACUCUCAGC	Antiviral	Antiviral
hsa-miR-30e-5p	MIMAT00006	UGUAAACAUCCUUGACUGGAAG	Proviral
hsa-miR-320d	MIMAT0006764	AAAAGCUGGGUUGAGAGGA		Proviral
hsa-miR-33b	MIMAT00033	GUGCAUUGCUGUUGCAUUGC		Proviral
hsa-miR-361	MIMAT00007	UUAUCAGAAUCUCCAGGGGUAC		Proviral
hsa-miR-367	MIMAT00007	AAUUGCACUUUAGCAAUGGUGA		Proviral
hsa-miR-367*	MIMAT00046	ACUGUUGCUAAUAUGCAACUCU		Proviral
hsa-miR-376a	MIMAT00007	AUCAUAGAGGAAAAUCCACGU		Proviral
hsa-miR-376b	MIMAT00021	AUCAUAGAGGAAAAUCCAUGUU		Proviral
hsa-miR-377	MIMAT00007	AUCACACAAAGGCAACUUUUGU		Proviral
hsa-miR-377*	MIMAT00046	AGAGGUUGCCCUUGGUGAAUUC	Proviral	Proviral
hsa-miR-411	MIMAT00033	UAGUAGACCGUAUAGCGUACG	Proviral
hsa-miR-411*	MIMAT00048	UAUGUAACACGGUCCACUAACC		Proviral
hsa-miR-429	MIMAT00015	UAAUACUGUCUGGUAAAACCGU		Antiviral
hsa-miR-449	MIMAT00015	UGGCAGUGUAUUGUUAGCUGGU		Proviral
hsa-miR-449b*	MIMAT0009203	CAGCCACAACUACCCUGCCACU		Proviral
hsa-miR-450	MIMAT00015	UUUUGCGAUGUGUUCCUAAUAU	Proviral	Proviral
hsa-miR-450b-5p	MIMAT00049	UUUUGCAAUAUGUUCCUGAAUA	Proviral
hsa-miR-451	MIMAT00016	AAACCGUUACCAUUACUGAGUU		Proviral
hsa-miR-483-5p	MIMAT00047	AAGACGGGAGGAAAGAAGGGAG		Proviral
hsa-miR-485-3p	MIMAT00021	GUCAUACACGGCUCUCCUCUCU		Antiviral
hsa-miR-487	MIMAT00021	AAUCAUACAGGGACAUCCAGUU	Proviral
hsa-miR-488*	MIMAT00028	CCCAGAUAAUGGCACUCUCAA		Proviral
hsa-miR-491-3p	MIMAT00047	CUUAUGCAAGAUUCCCUUCUAC		Antiviral
hsa-miR-493	MIMAT00028	UUGUACAUGGUAGGCUUUCAUU		Proviral
hsa-miR-493-3p	MIMAT00031	UGAAGGUCUACUGUGUGCCAGG		Proviral
hsa-miR-494	MIMAT00028	UGAAACAUACACGGGAAACCUC	Proviral
hsa-miR-497	MIMAT00028	CAGCAGCACACUGUGGUUUGU	Proviral
hsa-miR-499-3p	MIMAT00047	AACAUCACAGCAAGUCUGUGCU		Proviral
hsa-miR-513a-3p	MIMAT00047	UAAAUUUCACCUUUCUGAGAAGG	Proviral
hsa-miR-514	MIMAT00028	AUUGACACUUCUGUGAGUAGA	Antiviral
hsa-miR-516-3p	MIMAT00028	UGCUUCCUUUCAGAGGGU		Proviral
hsa-miR-516-5p	MIMAT00028	AUCUGGAGGUAAGAAGCACUUU		Proviral
hsa-miR-518d-5p	MIMAT00054	CUCUAGAGGGAAGCACUUUCUG	Proviral	Proviral
hsa-miR-518f*	MIMAT00028	CUCUAGAGGGAAGCACUUUCUC		Proviral
hsa-miR-519a	MIMAT00028	AAAGUGCAUCCUUUUAGAGUGU		Antiviral
hsa-miR-519e	MIMAT00028	AAGUGCCUCCUUUUAGAGUGUU	Antiviral
hsa-miR-519e*	MIMAT00028	UUCUCCAAAAGGGAGCACUUUC	Antiviral	Proviral
hsa-miR-520a	MIMAT00028	AAAGUGCUUCCCUUUGGACUGU	Antiviral
hsa-miR-520c	MIMAT00028	AAAGUGCUUCCUUUUAGAGGGU	Antiviral
hsa-miR-520d	MIMAT00028	AAAGUGCUUCUCUUUGGUGGGU		Antiviral
hsa-miR-520f	MIMAT00028	AAGUGCUUCCUUUUAGAGGGUU		Antiviral
hsa-miR-523	MIMAT00028	GAACGCGCUUCCCUAUAGAGGGU	Proviral
hsa-miR-523*	MIMAT00054	CUCUAGAGGGAAGCGCUUUCUG		Proviral
hsa-miR-525	MIMAT00028	CUCCAGAGGGAUGCACUUUCU		Proviral
hsa-miR-525*	MIMAT00028	GAAGGCGCUUCCCUUUAGAGCG		Proviral
hsa-miR-527	MIMAT00028	CUGCAAAGGGAAGCCCUUUC		Proviral
hsa-miR-542-3p	MIMAT00033	UGUGACAGAUUGAUAACUGAAA		Proviral
hsa-miR-548a	MIMAT00032	CAAAACUGGCAAUUACUUUUGC		Proviral
hsa-miR-548d-5p	MIMAT00048	AAAAGUAAUUGUGGUUUUUGCC	Antiviral
hsa-miR-557	MIMAT00032	GUUUGCACGGGUGGGCCUUGUCU		Proviral
hsa-miR-562	MIMAT00032	AAAGUAGCUGUACCAUUUGC		Proviral
hsa-miR-563	MIMAT00032	AGGUUGACAUACGUUUCCC	Proviral
hsa-miR-564	MIMAT00032	AGGCACGGUGUCAGCAGGC		Proviral
hsa-miR-573	MIMAT00032	CUGAAGUGAUGUGUAACUGAUCAG		Proviral
hsa-miR-574-5p	MIMAT00047	UGAGUGUGUGUGUGUGAGUGUGU		Proviral
hsa-miR-576-3p	MIMAT00047	AAGAUGUGGAAAAAUUGGAAUC		Proviral
hsa-miR-588	MIMAT00032	UUGGCCACAAUGGGUUAGAAC		Proviral
hsa-miR-589	MIMAT00047	UGAGAACCACGUCUGCUCUGAG		Antiviral
hsa-miR-590-3p	MIMAT00048	UAAUUUUAUGUAUAAGCUAGU		Proviral
hsa-miR-596	MIMAT00032	AAGCCUGCCCGGCUCCUCGGG		Antiviral
hsa-miR-607	MIMAT00032	GUUCAAAUCCAGAUCUAUAAC	Antiviral
hsa-miR-610	MIMAT00032	UGAGCUAAAUGUGUGCUGGGA		Proviral
hsa-miR-612	MIMAT00032	GCUGGGCAGGGCUUCUGAGCUCCUU	Proviral
hsa-miR-614	MIMAT00032	GAACGCCUGUUCUUGCCAGGUGG	Antiviral
hsa-miR-621	MIMAT00032	GGCUAGCAACAGCGCUUACCU	Proviral
hsa-miR-622	MIMAT00032	ACAGUCUGCUGAGGUUGGAGC		Proviral
hsa-miR-625*	MIMAT00048	GACUAUAGAACUUUCCCCCUCA	Proviral	Antiviral
hsa-miR-629*	MIMAT00032	GUUCUCCCAACGUAAGCCCAGC	Proviral	Proviral
hsa-miR-631	MIMAT00033	AGACCUGGCCCAGACCUCAGC	Antiviral
hsa-miR-638	MIMAT00033	AGGGAUCGCGGGCGGGUGGCGGCCU	Proviral	Proviral
hsa-miR-641	MIMAT00033	AAAGACAUAGGAUAGAGUCACCUC		Proviral
hsa-miR-645	MIMAT00033	UCUAGGCUGGUACUGCUGA	Proviral
hsa-miR-651	MIMAT00033	UUUAGGAUAAGCUUGACUUUUG		Proviral
hsa-miR-653	MIMAT00033	GUGUUGAAACAAUCUCUACUG		Proviral
hsa-miR-654	MIMAT00033	UGGUGGGCCGCAGAACAUGUGC		Proviral
hsa-miR-655	MIMAT00033	AUAAUACAUGGUUAACCUCUUU	Antiviral
hsa-miR-657	MIMAT00033	GGCAGGUUCUCACCCUCUCUAGG		Antiviral
hsa-miR-765	MIMAT00039	UGGAGGAGAAGGAAGGUGAUG	Proviral
hsa-miR-768-5p	MIMAT00039	GUUGGAGGAUGAAAGUACGGAGUGAU	Proviral
hsa-miR-875-5p	MIMAT00049	UAUACCUCAGUUUUAUCAGGUG	Proviral
hsa-miR-92	MIMAT00000	UAUUGCACUUGUCCCGGCCUGU	Proviral
hsa-miR-923	MIMAT00049	GUCAGCGGAGGAAAAGAAACU	Proviral
hsa-miR-92b*	MIMAT00047	AGGGACGGGACGCGGUGCAGUG		Proviral
hsa-miR-93	MIMAT00000	CAAAGUGCUGUUCGUGCAGGUAG	Antiviral
