# Supplementary material for: Cellular microRNA networks regulate host dependency of hepatitis C virus infection
Source: Nat Commun. 2017 Nov 27;8:1789. doi: 10.1038/s41467-017-01954-x (PMC5702611; doi:10.1038/s41467-017-01954-x)
Supplement: Supplementary file 6 — Supplementary Data 3 [file 41467_2017_1954_MOESM6_ESM.xlsx]

## Sheet: HUH raw data
miRNA ID	Mock 24 h			HCV 24 h			Mock 48 h			HCV 48 h			Mock 72 h			HCV 72 h
	Sample 1	Sample 2	Avearge	Sample 1	Sample 2	Avearge	Sample 1	Sample 2	Avearge	Sample 1	Sample 2	Avearge	Sample 1	Sample 2	Avearge	Sample 1	Sample 2	Avearge
hsa-let-7a-5p	6423	5476	5949.5	4151	3157	3654	4869	5299	5084	3147	5098	4122.5	6127	5379	5753	2200	3824	3012
hsa-let-7b-5p	1431	1591	1511	1310	431	870.5	1471	1389	1430	1221	1633	1427	1543	1345	1444	858	1699	1278.5
hsa-let-7c	388	308	348	220	137	178.5	303	231	267	145	230	187.5	359	268	313.5	115	188	151.5
hsa-let-7d-5p	110	84	97	65	66	65.5	80	68	74	29	59	44	84	70	77	69	60	64.5
hsa-let-7e-5p	18	14	16	25	9	17	20	22	21	7	12	9.5	29	19	24	12	20	16
hsa-let-7f-5p	671	876	773.5	729	164	446.5	429	598	513.5	323	477	400	752	622	687	220	496	358
hsa-let-7g-5p	4203	3108	3655.5	2518	720	1619	2814	4675	3744.5	3375	4080	3727.5	4923	6412	5667.5	1103	6037	3570
hsa-let-7i-5p	97	93	95	79	36	57.5	75	66	70.5	51	70	60.5	82	68	75	34	87	60.5
hsa-miR-1	18	17	17.5	9	20	14.5	14	18	16	5	9	7	18	22	20	13	15	14
hsa-miR-100-5p	736	711	723.5	518	568	543	609	490	549.5	347	525	436	632	476	554	371	497	434
hsa-miR-101-3p	33	52	42.5	34	12	23	22	40	31	23	16	19.5	21	30	25.5	14	43	28.5
hsa-miR-103a-3p	8	12	10	8	9	8.5	5	13	9	10	9	9.5	6	11	8.5	13	11	12
hsa-miR-105-5p	25	24	24.5	11	12	11.5	11	6	8.5	2	7	4.5	13	8	10.5	15	7	11
hsa-miR-106a-5p+hsa-miR-17-5p	774	938	856	429	187	308	561	663	612	375	491	433	667	794	730.5	329	492	410.5
hsa-miR-106b-5p	159	185	172	122	19	70.5	170	137	153.5	121	98	109.5	187	209	198	72	222	147
hsa-miR-107	149	95	122	66	36	51	86	99	92.5	42	65	53.5	122	165	143.5	41	54	47.5
hsa-miR-10a-5p	34	23	28.5	22	12	17	28	25	26.5	18	16	17	14	28	21	10	31	20.5
hsa-miR-10b-5p	28	14	21	20	13	16.5	22	23	22.5	9	12	10.5	13	14	13.5	9	25	17
hsa-miR-1178	18	13	15.5	15	20	17.5	7	12	9.5	4	10	7	14	14	14	50	17	33.5
hsa-miR-1179	22	22	22	25	19	22	8	15	11.5	11	5	8	16	13	14.5	23	19	21
hsa-miR-1180	15	5	10	10	16	13	9	12	10.5	9	8	8.5	10	15	12.5	9	3	6
hsa-miR-1181	11	15	13	14	14	14	8	20	14	6	12	9	17	13	15	23	11	17
hsa-miR-1182	18	7	12.5	10	15	12.5	16	11	13.5	7	3	5	7	6	6.5	4	6	5
hsa-miR-1183	34	22	28	17	85	51	54	34	44	21	48	34.5	58	44	51	103	31	67
hsa-miR-1184	8	7	7.5	9	13	11	16	12	14	6	15	10.5	7	11	9	13	5	9
hsa-miR-1185-5p	12	11	11.5	14	10	12	12	14	13	4	5	4.5	7	11	9	6	18	12
hsa-miR-1193	20	28	24	13	14	13.5	13	21	17	14	14	14	10	19	14.5	16	18	17
hsa-miR-1197	26	17	21.5	18	18	18	16	16	16	9	18	13.5	13	13	13	17	19	18
hsa-miR-1200	20	15	17.5	16	17	16.5	8	10	9	11	13	12	9	17	13	7	9	8
hsa-miR-1202	54	28	41	36	9	22.5	32	43	37.5	15	40	27.5	43	44	43.5	33	35	34
hsa-miR-1203	26	13	19.5	12	6	9	9	15	12	3	10	6.5	11	18	14.5	7	9	8
hsa-miR-1204	9	17	13	19	16	17.5	10	12	11	6	7	6.5	9	14	11.5	14	4	9
hsa-miR-1205	18	24	21	19	12	15.5	24	19	21.5	15	17	16	11	20	15.5	19	11	15
hsa-miR-1206	20	10	15	12	9	10.5	20	18	19	7	9	8	12	12	12	23	17	20
hsa-miR-1207-3p	11	17	14	8	12	10	9	12	10.5	8	2	5	11	13	12	6	8	7
hsa-miR-1208	15	21	18	9	13	11	13	14	13.5	6	13	9.5	18	18	18	6	16	11
hsa-miR-122-5p	14319	13424	13871.5	9478	6478	7978	15095	8472	11783.5	6856	9909	8382.5	11651	9165	10408	3476	7987	5731.5
hsa-miR-1224-3p	13	8	10.5	7	3	5	8	5	6.5	10	7	8.5	4	12	8	9	8	8.5
hsa-miR-1224-5p	25	28	26.5	18	6	12	21	37	29	13	34	23.5	26	34	30	17	24	20.5
hsa-miR-1225-3p	72	91	81.5	45	25	35	37	73	55	51	51	51	60	68	64	33	67	50
hsa-miR-1225-5p	111	93	102	46	22	34	43	80	61.5	20	36	28	109	92	100.5	31	24	27.5
hsa-miR-1226-3p	20	16	18	19	23	21	19	17	18	9	6	7.5	13	17	15	10	18	14
hsa-miR-1227	14	9	11.5	11	6	8.5	11	6	8.5	2	6	4	3	13	8	6	11	8.5
hsa-miR-1228-3p	15	25	20	17	6	11.5	13	18	15.5	11	7	9	11	19	15	14	8	11
hsa-miR-1229	7	14	10.5	9	9	9	6	12	9	4	6	5	6	6	6	7	3	5
hsa-miR-1231	9	10	9.5	5	15	10	7	10	8.5	6	8	7	8	7	7.5	14	9	11.5
hsa-miR-1233	35	25	30	21	19	20	18	21	19.5	11	13	12	26	13	19.5	25	19	22
hsa-miR-1234	31	71	51	18	33	25.5	48	60	54	23	24	23.5	56	52	54	30	21	25.5
hsa-miR-1236	17	9	13	16	30	23	19	13	16	8	6	7	14	15	14.5	15	13	14
hsa-miR-1237	12	13	12.5	8	10	9	9	9	9	3	8	5.5	13	8	10.5	12	9	10.5
hsa-miR-1238	19	19	19	21	21	21	21	17	19	8	12	10	15	20	17.5	12	10	11
hsa-miR-124-3p	29	24	26.5	30	32	31	20	24	22	17	7	12	26	25	25.5	26	21	23.5
hsa-miR-1243	19	15	17	16	6	11	7	9	8	10	9	9.5	8	14	11	13	11	12
hsa-miR-1244	18	19	18.5	26	12	19	5	19	12	8	22	15	16	23	19.5	20	21	20.5
hsa-miR-1245a	11	4	7.5	11	15	13	7	13	10	6	3	4.5	6	4	5	10	10	10
hsa-miR-1245b-3p	24	26	25	11	13	12	28	35	31.5	23	29	26	23	30	26.5	20	25	22.5
hsa-miR-1245b-5p	17	19	18	24	17	20.5	11	12	11.5	9	10	9.5	20	11	15.5	9	11	10
hsa-miR-1246	553	509	531	776	467	621.5	209	225	217	419	560	489.5	262	308	285	1066	1002	1034
hsa-miR-1247-5p	20	26	23	8	15	11.5	25	22	23.5	12	13	12.5	17	20	18.5	10	10	10
hsa-miR-1248	22	14	18	9	7	8	16	19	17.5	10	21	15.5	15	21	18	13	19	16
hsa-miR-1249	13	9	11	8	18	13	6	12	9	7	12	9.5	11	13	12	2	4	3
hsa-miR-1250	16	9	12.5	17	16	16.5	9	18	13.5	11	9	10	24	20	22	13	14	13.5
hsa-miR-1251	10	12	11	14	14	14	15	12	13.5	7	10	8.5	8	5	6.5	13	10	11.5
hsa-miR-1252	26	29	27.5	11	19	15	18	11	14.5	9	12	10.5	11	19	15	17	8	12.5
hsa-miR-1253	123	65	94	113	29	71	1	53	27	1	1	1	1	29	15	42	33	37.5
hsa-miR-1254	11	12	11.5	10	13	11.5	11	9	10	3	7	5	11	11	11	8	8	8
hsa-miR-1255a	12	10	11	7	26	16.5	11	11	11	9	4	6.5	9	17	13	7	7	7
hsa-miR-1255b-5p	19	9	14	7	7	7	11	13	12	5	10	7.5	11	8	9.5	5	9	7
hsa-miR-1256	11	8	9.5	10	17	13.5	10	7	8.5	6	10	8	11	5	8	9	4	6.5
hsa-miR-1257	41	21	31	21	19	20	13	30	21.5	18	16	17	18	28	23	14	23	18.5
hsa-miR-1258	18	10	14	21	13	17	20	12	16	8	13	10.5	15	17	16	11	19	15
hsa-miR-125a-3p	41	31	36	41	37	39	40	32	36	24	39	31.5	37	18	27.5	39	24	31.5
hsa-miR-125a-5p	11	17	14	10	11	10.5	16	22	19	15	14	14.5	17	21	19	12	14	13
hsa-miR-125b-5p	4039	3177	3608	1654	225	939.5	3000	2954	2977	1737	2277	2007	3666	3650	3658	516	2182	1349
hsa-miR-126-3p	215	178	196.5	129	51	90	188	195	191.5	127	131	129	264	314	289	115	193	154
hsa-miR-1260a	365	472	418.5	236	93	164.5	377	272	324.5	181	207	194	364	419	391.5	225	212	218.5
hsa-miR-1260b	126	81	103.5	100	32	66	47	60	53.5	31	110	70.5	114	46	80	95	32	63.5
hsa-miR-1261	8	9	8.5	3	4	3.5	9	7	8	6	7	6.5	9	9	9	5	10	7.5
hsa-miR-1262	22	20	21	9	11	10	16	10	13	11	13	12	14	14	14	24	17	20.5
hsa-miR-1263	6	9	7.5	4	8	6	3	9	6	4	4	4	2	8	5	5	4	4.5
hsa-miR-1264	16	23	19.5	17	15	16	10	12	11	8	17	12.5	10	20	15	15	12	13.5
hsa-miR-1265	18	19	18.5	13	15	14	4	10	7	4	5	4.5	8	10	9	4	10	7
hsa-miR-1266	12	14	13	10	11	10.5	7	11	9	7	8	7.5	9	14	11.5	8	11	9.5
hsa-miR-1267	20	14	17	13	8	10.5	14	17	15.5	11	16	13.5	23	24	23.5	11	15	13
hsa-miR-1268a	186	189	187.5	84	18	51	106	190	148	38	62	50	236	281	258.5	45	57	51
hsa-miR-1268b	20	15	17.5	12	28	20	12	11	11.5	10	15	12.5	10	9	9.5	15	8	11.5
hsa-miR-1269a	33	16	24.5	19	25	22	17	29	23	11	8	9.5	13	19	16	24	16	20
hsa-miR-1269b	3	7	5	6	14	10	13	19	16	6	11	8.5	11	19	15	8	7	7.5
hsa-miR-127-3p	15	7	11	9	15	12	21	12	16.5	6	23	14.5	12	16	14	6	12	9
hsa-miR-127-5p	16	9	12.5	7	12	9.5	5	5	5	13	8	10.5	12	12	12	7	9	8
hsa-miR-1270	30	24	27	16	20	18	17	20	18.5	13	19	16	23	25	24	22	27	24.5
hsa-miR-1271-5p	24	20	22	12	21	16.5	11	18	14.5	10	7	8.5	15	23	19	29	14	21.5
hsa-miR-1272	22	26	24	22	23	22.5	24	19	21.5	18	18	18	26	23	24.5	16	20	18
hsa-miR-1273a	30	18	24	17	26	21.5	12	22	17	10	14	12	21	26	23.5	17	25	21
hsa-miR-1273c	16	18	17	10	15	12.5	10	15	12.5	4	14	9	10	16	13	4	12	8
hsa-miR-1273d	39	27	33	27	34	30.5	31	33	32	24	20	22	27	25	26	26	23	24.5
hsa-miR-1273e	20	24	22	21	15	18	21	23	22	8	18	13	14	19	16.5	16	12	14
hsa-miR-1273f	8	11	9.5	12	10	11	8	13	10.5	9	7	8	10	11	10.5	6	9	7.5
hsa-miR-1273g-5p	10	10	10	3	12	7.5	5	5	5	2	7	4.5	9	9	9	6	6	6
hsa-miR-1275	43	21	32	20	24	22	19	26	22.5	12	17	14.5	18	28	23	22	34	28
hsa-miR-1276	11	15	13	15	14	14.5	9	11	10	5	8	6.5	14	8	11	11	11	11
hsa-miR-1277-3p	12	12	12	11	22	16.5	13	25	19	7	7	7	21	27	24	22	19	20.5
hsa-miR-1278	22	15	18.5	18	26	22	6	10	8	9	8	8.5	11	15	13	15	10	12.5
hsa-miR-1279	16	14	15	14	16	15	12	17	14.5	7	11	9	11	20	15.5	32	8	20
hsa-miR-128	33	29	31	32	21	26.5	13	26	19.5	14	26	20	23	26	24.5	11	18	14.5
hsa-miR-1280	17	17	17	7	16	11.5	13	11	12	10	12	11	7	15	11	11	5	8
hsa-miR-1281	13	16	14.5	11	5	8	12	10	11	8	18	13	7	13	10	17	11	14
hsa-miR-1282	18	11	14.5	12	13	12.5	10	15	12.5	4	10	7	10	20	15	7	11	9
hsa-miR-1283	39	1	20	72	60	66	1	1	1	1	1	1	1	1	1	1	1	1
hsa-miR-1284	12	10	11	11	13	12	14	19	16.5	14	13	13.5	17	18	17.5	10	18	14
hsa-miR-1285-3p	8	12	10	8	11	9.5	11	7	9	6	11	8.5	6	10	8	6	11	8.5
hsa-miR-1286	31	33	32	25	29	27	36	19	27.5	23	14	18.5	14	21	17.5	17	20	18.5
hsa-miR-1287	28	21	24.5	17	32	24.5	26	28	27	14	25	19.5	29	37	33	18	22	20
hsa-miR-1288	16	12	14	16	16	16	19	19	19	7	9	8	10	9	9.5	10	9	9.5
hsa-miR-1289	4	5	4.5	9	19	14	10	8	9	3	2	2.5	8	9	8.5	6	8	7
hsa-miR-129-2-3p	17	17	17	13	12	12.5	8	18	13	10	15	12.5	13	18	15.5	13	15	14
hsa-miR-129-5p	16	9	12.5	6	14	10	9	7	8	7	7	7	8	6	7	5	9	7
hsa-miR-1290	182	69	125.5	226	41	133.5	38	69	53.5	70	211	140.5	107	84	95.5	160	128	144
hsa-miR-1291	13	18	15.5	12	8	10	11	13	12	10	13	11.5	12	14	13	9	12	10.5
hsa-miR-1292	12	13	12.5	8	15	11.5	8	16	12	10	8	9	7	12	9.5	9	3	6
hsa-miR-1293	21	7	14	14	7	10.5	5	20	12.5	7	9	8	11	11	11	7	13	10
hsa-miR-1294	10	14	12	8	13	10.5	10	13	11.5	7	14	10.5	15	7	11	17	12	14.5
hsa-miR-1295a	8	8	8	10	9	9.5	18	8	13	14	10	12	6	14	10	7	12	9.5
hsa-miR-1296	13	11	12	14	17	15.5	7	6	6.5	5	3	4	10	4	7	5	5	5
hsa-miR-1297	34	35	34.5	26	12	19	24	23	23.5	20	23	21.5	25	21	23	21	20	20.5
hsa-miR-1298	21	24	22.5	20	27	23.5	16	15	15.5	13	14	13.5	9	16	12.5	28	16	22
hsa-miR-1299	37	30	33.5	16	25	20.5	11	19	15	9	13	11	9	21	15	13	18	15.5
hsa-miR-1301	8	9	8.5	7	13	10	11	11	11	6	6	6	7	13	10	3	11	7
hsa-miR-1302	5	7	6	11	8	9.5	5	8	6.5	3	8	5.5	9	4	6.5	1	5	3
hsa-miR-1303	13	10	11.5	14	11	12.5	6	11	8.5	7	8	7.5	6	10	8	13	6	9.5
hsa-miR-1304-5p	17	9	13	4	8	6	6	7	6.5	9	13	11	10	14	12	11	15	13
hsa-miR-1305	45	36	40.5	47	21	34	18	37	27.5	27	58	42.5	35	43	39	53	32	42.5
hsa-miR-1306-3p	32	28	30	19	28	23.5	32	31	31.5	10	27	18.5	19	25	22	38	17	27.5
hsa-miR-1307-3p	23	15	19	9	20	14.5	8	18	13	17	15	16	14	14	14	10	17	13.5
hsa-miR-130a-3p	158	145	151.5	112	23	67.5	131	108	119.5	81	96	88.5	162	128	145	45	124	84.5
hsa-miR-130b-3p	30	18	24	9	12	10.5	13	25	19	11	21	16	12	26	19	22	12	17
hsa-miR-132-3p	27	24	25.5	16	13	14.5	16	20	18	21	22	21.5	26	31	28.5	10	25	17.5
hsa-miR-1321	34	30	32	21	15	18	12	16	14	11	18	14.5	15	17	16	14	17	15.5
hsa-miR-1322	18	18	18	22	19	20.5	14	20	17	15	11	13	16	20	18	9	18	13.5
hsa-miR-1323	12	19	15.5	17	16	16.5	22	18	20	15	18	16.5	29	27	28	24	15	19.5
hsa-miR-1324	25	18	21.5	21	10	15.5	21	28	24.5	7	19	13	14	18	16	15	14	14.5
hsa-miR-133a	9	6	7.5	10	8	9	8	8	8	5	10	7.5	9	9	9	10	11	10.5
hsa-miR-133b	18	18	18	11	13	12	11	11	11	7	5	6	12	9	10.5	14	15	14.5
hsa-miR-134	9	21	15	7	21	14	11	10	10.5	5	13	9	14	18	16	36	8	22
hsa-miR-135a-5p	10	9	9.5	11	4	7.5	8	17	12.5	9	6	7.5	9	12	10.5	9	10	9.5
hsa-miR-135b-5p	15	23	19	26	20	23	12	25	18.5	16	16	16	12	14	13	17	27	22
hsa-miR-136-5p	22	6	14	14	6	10	6	14	10	10	7	8.5	10	10	10	12	3	7.5
hsa-miR-137	23	24	23.5	18	22	20	23	24	23.5	14	11	12.5	13	23	18	14	16	15
hsa-miR-138-5p	20	18	19	16	16	16	13	13	13	9	14	11.5	10	23	16.5	5	11	8
hsa-miR-139-3p	16	14	15	19	16	17.5	26	24	25	22	19	20.5	22	11	16.5	11	19	15
hsa-miR-139-5p	18	13	15.5	11	23	17	19	18	18.5	7	9	8	15	13	14	14	10	12
hsa-miR-140-3p	10	15	12.5	11	9	10	5	11	8	6	3	4.5	3	11	7	9	8	8.5
hsa-miR-140-5p	107	107	107	71	48	59.5	113	77	95	48	74	61	128	107	117.5	37	84	60.5
hsa-miR-141-3p	43	21	32	28	13	20.5	23	12	17.5	17	21	19	25	26	25.5	25	31	28
hsa-miR-142-3p	170	185	177.5	144	93	118.5	144	171	157.5	159	159	159	217	203	210	146	245	195.5
hsa-miR-142-5p	23	21	22	15	24	19.5	7	28	17.5	12	10	11	17	14	15.5	14	14	14
hsa-miR-143-3p	109	19	64	137	16	76.5	1	43	22	1	1	1	1	14	7.5	1	3	2
hsa-miR-144-3p	46	72	59	93	30	61.5	5	1	3	2	1	1.5	1	1	1	16	1	8.5
hsa-miR-145-5p	25	15	20	18	13	15.5	20	23	21.5	16	19	17.5	24	32	28	9	24	16.5
hsa-miR-1468	17	15	16	8	5	6.5	6	29	17.5	7	17	12	13	22	17.5	7	8	7.5
hsa-miR-1469	3	7	5	2	8	5	5	7	6	3	6	4.5	6	5	5.5	4	10	7
hsa-miR-146a-5p	34	20	27	32	31	31.5	23	22	22.5	13	11	12	23	35	29	17	19	18
hsa-miR-146b-3p	12	7	9.5	4	7	5.5	6	9	7.5	3	14	8.5	10	10	10	5	6	5.5
hsa-miR-146b-5p	89	79	84	60	9	34.5	61	62	61.5	73	70	71.5	65	94	79.5	23	165	94
hsa-miR-1470	10	13	11.5	9	10	9.5	7	8	7.5	6	8	7	8	16	12	13	9	11
hsa-miR-1471	15	6	10.5	8	12	10	5	14	9.5	10	6	8	4	12	8	4	10	7
hsa-miR-147a	13	12	12.5	8	8	8	23	8	15.5	6	5	5.5	11	17	14	2	13	7.5
hsa-miR-147b	18	18	18	21	23	22	15	24	19.5	11	16	13.5	16	22	19	18	12	15
hsa-miR-148a-3p	3174	3023	3098.5	1906	1460	1683	2416	2368	2392	1397	1690	1543.5	3158	3073	3115.5	566	1130	848
hsa-miR-148b-3p	252	152	202	133	56	94.5	177	145	161	78	119	98.5	196	166	181	51	109	80
hsa-miR-149-5p	51	47	49	44	14	29	28	44	36	32	24	28	29	29	29	22	29	25.5
hsa-miR-150-5p	37	32	34.5	28	31	29.5	35	33	34	20	24	22	27	37	32	19	43	31
hsa-miR-151a-3p	135	115	125	116	108	112	91	105	98	59	105	82	134	98	116	92	92	92
hsa-miR-151a-5p	24	32	28	26	12	19	21	25	23	11	24	17.5	30	40	35	14	23	18.5
hsa-miR-151b	14	14	14	6	9	7.5	9	12	10.5	1	8	4.5	8	7	7.5	5	11	8
hsa-miR-152	88	83	85.5	39	16	27.5	92	69	80.5	52	55	53.5	97	125	111	41	92	66.5
hsa-miR-153	10	7	8.5	10	9	9.5	11	13	12	3	14	8.5	11	10	10.5	5	6	5.5
hsa-miR-1537	14	8	11	17	16	16.5	10	10	10	4	10	7	9	13	11	9	9	9
hsa-miR-1538	38	29	33.5	18	44	31	25	41	33	13	16	14.5	15	25	20	20	26	23
hsa-miR-1539	20	12	16	11	19	15	14	16	15	9	7	8	6	15	10.5	13	18	15.5
hsa-miR-154-5p	12	10	11	9	12	10.5	10	9	9.5	8	15	11.5	14	10	12	7	9	8
hsa-miR-155-5p	85	79	82	101	36	68.5	1	33	17	1	1	1	1	30	15.5	38	20	29
hsa-miR-15a-5p	1096	1307	1201.5	587	147	367	1470	1196	1333	909	917	913	1569	1720	1644.5	344	1215	779.5
hsa-miR-15b-5p	470	362	416	338	52	195	326	322	324	232	303	267.5	415	410	412.5	98	307	202.5
hsa-miR-16-5p	678	538	608	434	61	247.5	518	424	471	312	411	361.5	781	606	693.5	216	470	343
hsa-miR-181a-5p	108	119	113.5	52	118	85	81	85	83	45	79	62	110	76	93	61	62	61.5
hsa-miR-181b-5p+hsa-miR-181d	32	33	32.5	25	14	19.5	18	20	19	13	25	19	22	30	26	17	32	24.5
hsa-miR-181c-5p	8	18	13	13	9	11	13	19	16	7	6	6.5	13	14	13.5	12	7	9.5
hsa-miR-182-5p	11	11	11	11	6	8.5	12	17	14.5	9	15	12	15	24	19.5	12	12	12
hsa-miR-1825	20	21	20.5	18	18	18	11	21	16	12	8	10	17	27	22	15	15	15
hsa-miR-1827	44	32	38	34	33	33.5	52	51	51.5	30	50	40	35	47	41	22	25	23.5
hsa-miR-183-5p	29	39	34	30	52	41	30	20	25	15	13	14	30	24	27	140	19	79.5
hsa-miR-184	9	5	7	4	7	5.5	2	8	5	4	6	5	8	3	5.5	7	7	7
hsa-miR-185-5p	33	54	43.5	26	18	22	66	47	56.5	32	48	40	48	51	49.5	27	42	34.5
hsa-miR-186-5p	88	52	70	58	22	40	44	53	48.5	38	57	47.5	58	49	53.5	29	77	53
hsa-miR-187-3p	92	97	94.5	60	12	36	84	164	124	44	62	53	149	215	182	17	67	42
hsa-miR-188-3p	17	8	12.5	11	14	12.5	11	10	10.5	5	4	4.5	8	10	9	3	7	5
hsa-miR-188-5p	31	43	37	36	39	37.5	66	31	48.5	37	36	36.5	53	42	47.5	30	63	46.5
hsa-miR-18a-5p	83	106	94.5	73	32	52.5	75	65	70	34	47	40.5	82	80	81	41	61	51
hsa-miR-18b-5p	11	14	12.5	9	13	11	12	11	11.5	10	3	6.5	12	15	13.5	8	9	8.5
hsa-miR-1908	21	24	22.5	14	11	12.5	20	11	15.5	6	16	11	15	14	14.5	3	9	6
hsa-miR-1909-3p	14	18	16	18	9	13.5	12	14	13	7	14	10.5	9	8	8.5	12	22	17
hsa-miR-190a	13	7	10	11	11	11	11	5	8	8	11	9.5	13	6	9.5	9	11	10
hsa-miR-190b	7	9	8	4	8	6	8	8	8	7	5	6	11	11	11	8	7	7.5
hsa-miR-191-5p	356	338	347	156	192	174	436	302	369	201	246	223.5	363	377	370	79	152	115.5
hsa-miR-1910	18	15	16.5	12	21	16.5	19	15	17	6	11	8.5	10	12	11	14	10	12
hsa-miR-1911-5p	12	10	11	12	7	9.5	9	21	15	8	9	8.5	5	19	12	10	13	11.5
hsa-miR-1912	21	29	25	8	14	11	12	16	14	11	12	11.5	16	20	18	18	17	17.5
hsa-miR-1913	12	32	22	24	16	20	13	31	22	14	20	17	17	20	18.5	37	30	33.5
hsa-miR-1914-5p	22	15	18.5	19	19	19	6	9	7.5	11	14	12.5	12	15	13.5	13	16	14.5
hsa-miR-1915-3p	286	498	392	149	52	100.5	362	341	351.5	130	116	123	422	502	462	121	225	173
hsa-miR-192-5p	1380	1370	1375	804	171	487.5	850	1169	1009.5	911	1035	973	1265	1452	1358.5	455	1418	936.5
hsa-miR-193a-3p	20	20	20	26	16	21	14	16	15	14	18	16	27	23	25	21	20	20.5
hsa-miR-193a-5p	111	89	100	104	8	56	62	140	101	58	99	78.5	103	166	134.5	51	79	65
hsa-miR-193b-3p	62	49	55.5	25	14	19.5	27	47	37	35	47	41	59	47	53	38	46	42
hsa-miR-194-5p	2170	2770	2470	1592	252	922	2899	1573	2236	1467	1137	1302	2549	2713	2631	486	2295	1390.5
hsa-miR-195-5p	56	49	52.5	49	22	35.5	41	45	43	28	31	29.5	48	65	56.5	23	38	30.5
hsa-miR-196a-5p	48	40	44	47	11	29	21	43	32	26	23	24.5	32	38	35	27	24	25.5
hsa-miR-196b-5p	15	21	18	15	15	15	17	18	17.5	14	9	11.5	13	19	16	12	12	12
hsa-miR-197-3p	63	79	71	47	38	42.5	63	131	97	71	44	57.5	102	166	134	20	77	48.5
hsa-miR-1972	19	6	12.5	17	11	14	9	10	9.5	4	21	12.5	8	16	12	8	11	9.5
hsa-miR-1973	20	18	19	20	18	19	15	21	18	14	14	14	11	21	16	9	13	11
hsa-miR-1976	13	7	10	10	5	7.5	8	7	7.5	1	7	4	2	6	4	2	3	2.5
hsa-miR-198	20	10	15	13	14	13.5	17	20	18.5	11	14	12.5	14	16	15	14	15	14.5
hsa-miR-199a-3p+hsa-miR-199b-3p	13	16	14.5	18	24	21	9	14	11.5	7	13	10	20	15	17.5	23	6	14.5
hsa-miR-199a-5p	17	18	17.5	12	13	12.5	19	15	17	9	15	12	24	24	24	27	29	28
hsa-miR-199b-5p	14	12	13	8	11	9.5	4	12	8	7	8	7.5	4	8	6	8	13	10.5
hsa-miR-19a-3p	93	84	88.5	72	37	54.5	91	62	76.5	70	44	57	96	125	110.5	24	77	50.5
hsa-miR-19b-3p	734	752	743	430	74	252	543	513	528	366	381	373.5	696	762	729	168	558	363
hsa-miR-200a-3p	30	34	32	34	28	31	38	44	41	28	35	31.5	33	45	39	36	53	44.5
hsa-miR-200b-3p	27	11	19	9	12	10.5	17	10	13.5	12	11	11.5	10	25	17.5	8	15	11.5
hsa-miR-200c-3p	25	27	26	23	8	15.5	20	25	22.5	15	23	19	22	16	19	12	16	14
hsa-miR-202-3p	13	12	12.5	9	17	13	10	12	11	2	6	4	10	9	9.5	13	15	14
hsa-miR-203	39	38	38.5	30	15	22.5	21	34	27.5	24	30	27	27	47	37	19	40	29.5
hsa-miR-204-5p	55	55	55	19	28	23.5	40	51	45.5	21	10	15.5	36	52	44	26	24	25
hsa-miR-205-5p	13	21	17	10	12	11	12	11	11.5	9	14	11.5	10	21	15.5	9	21	15
hsa-miR-2052	20	22	21	10	15	12.5	16	17	16.5	11	8	9.5	16	16	16	10	17	13.5
hsa-miR-2053	60	62	61	63	33	48	29	39	34	29	37	33	40	24	32	69	28	48.5
hsa-miR-2054	9	8	8.5	5	6	5.5	5	4	4.5	7	5	6	6	9	7.5	4	9	6.5
hsa-miR-206	23	7	15	11	15	13	13	13	13	5	8	6.5	16	9	12.5	9	13	11
hsa-miR-208a	24	10	17	11	20	15.5	14	23	18.5	16	13	14.5	14	25	19.5	12	18	15
hsa-miR-208b	16	15	15.5	8	16	12	7	12	9.5	6	6	6	5	12	8.5	8	13	10.5
hsa-miR-20a-5p+hsa-miR-20b-5p	312	236	274	184	48	116	192	184	188	122	162	142	247	235	241	86	163	124.5
hsa-miR-21-5p	5323	3823	4573	5212	1174	3193	2747	5606	4176.5	3913	5932	4922.5	5648	6109	5878.5	3150	7578	5364
hsa-miR-210	169	104	136.5	112	21	66.5	58	135	96.5	122	131	126.5	94	121	107.5	22	133	77.5
hsa-miR-211-5p	24	37	30.5	23	26	24.5	11	24	17.5	3	20	11.5	19	14	16.5	28	18	23
hsa-miR-2110	12	14	13	10	6	8	4	9	6.5	6	3	4.5	8	9	8.5	13	7	10
hsa-miR-2113	12	21	16.5	12	8	10	28	23	25.5	20	23	21.5	30	20	25	17	31	24
hsa-miR-2114-5p	18	17	17.5	19	19	19	16	17	16.5	15	16	15.5	2	20	11	23	16	19.5
hsa-miR-2115-5p	12	17	14.5	8	7	7.5	7	9	8	4	9	6.5	16	13	14.5	11	10	10.5
hsa-miR-2116-5p	79	82	80.5	70	10	40	32	66	49	49	45	47	65	82	73.5	55	52	53.5
hsa-miR-2117	21	30	25.5	24	20	22	19	20	19.5	13	18	15.5	27	26	26.5	23	19	21
hsa-miR-212-3p	87	77	82	50	71	60.5	54	99	76.5	40	71	55.5	44	89	66.5	32	37	34.5
hsa-miR-214-3p	16	19	17.5	11	25	18	11	18	14.5	9	13	11	15	12	13.5	21	21	21
hsa-miR-215	139	86	112.5	90	47	68.5	57	91	74	83	68	75.5	110	122	116	32	103	67.5
hsa-miR-216a	30	22	26	18	14	16	24	31	27.5	7	17	12	22	28	25	18	9	13.5
hsa-miR-216b	44	61	52.5	48	25	36.5	38	45	41.5	16	30	23	39	57	48	24	33	28.5
hsa-miR-217	9	11	10	13	11	12	10	12	11	12	7	9.5	16	20	18	12	13	12.5
hsa-miR-218-5p	10	14	12	10	8	9	13	8	10.5	12	9	10.5	10	17	13.5	5	13	9
hsa-miR-219-1-3p	11	14	12.5	4	10	7	14	14	14	1	8	4.5	10	11	10.5	6	6	6
hsa-miR-219-2-3p	15	11	13	11	15	13	11	15	13	10	13	11.5	13	21	17	15	10	12.5
hsa-miR-219-5p	18	17	17.5	19	14	16.5	13	20	16.5	13	14	13.5	11	18	14.5	16	15	15.5
hsa-miR-22-3p	2986	2820	2903	1877	685	1281	1811	2087	1949	1242	2773	2007.5	2816	2256	2536	1252	1606	1429
hsa-miR-221-3p	25	21	23	14	31	22.5	13	32	22.5	13	15	14	14	23	18.5	13	15	14
hsa-miR-222-3p	71	60	65.5	71	44	57.5	73	61	67	78	74	76	69	86	77.5	106	171	138.5
hsa-miR-223-3p	19	30	24.5	12	18	15	19	19	19	18	15	16.5	14	23	18.5	12	24	18
hsa-miR-224-5p	20	23	21.5	19	16	17.5	15	7	11	10	12	11	20	19	19.5	18	17	17.5
hsa-miR-2276	14	18	16	18	15	16.5	20	28	24	7	18	12.5	16	16	16	17	15	16
hsa-miR-2277-3p	21	22	21.5	15	9	12	12	15	13.5	11	18	14.5	17	14	15.5	10	6	8
hsa-miR-2277-5p	9	9	9	8	9	8.5	8	7	7.5	7	2	4.5	9	10	9.5	10	5	7.5
hsa-miR-2278	19	16	17.5	12	25	18.5	15	27	21	11	14	12.5	15	13	14	10	13	11.5
hsa-miR-23a-3p	416	526	471	387	179	283	484	320	402	180	256	218	447	450	448.5	147	207	177
hsa-miR-23b-3p	1227	1076	1151.5	813	345	579	991	768	879.5	548	776	662	1049	1063	1056	240	322	281
hsa-miR-23c	24	15	19.5	14	36	25	30	32	31	15	27	21	17	24	20.5	25	35	30
hsa-miR-24-3p	336	356	346	292	42	167	231	259	245	256	233	244.5	301	353	327	94	309	201.5
hsa-miR-25-3p	353	472	412.5	301	40	170.5	460	337	398.5	252	270	261	397	428	412.5	118	304	211
hsa-miR-2682-5p	25	15	20	25	11	18	23	18	20.5	20	15	17.5	17	30	23.5	10	18	14
hsa-miR-26a-5p	1554	1808	1681	1392	876	1134	906	1329	1117.5	800	1319	1059.5	1412	1436	1424	651	1021	836
hsa-miR-26b-5p	877	997	937	697	344	520.5	936	716	826	792	951	871.5	1043	950	996.5	878	1323	1100.5
hsa-miR-27a-3p	35	18	26.5	10	19	14.5	16	20	18	15	12	13.5	17	28	22.5	21	17	19
hsa-miR-27b-3p	492	804	648	129	84	106.5	614	423	518.5	84	89	86.5	628	643	635.5	43	50	46.5
hsa-miR-28-3p	157	161	159	104	46	75	130	116	123	100	123	111.5	154	167	160.5	63	128	95.5
hsa-miR-28-5p	120	102	111	100	79	89.5	145	127	136	62	116	89	151	116	133.5	72	97	84.5
hsa-miR-296-3p	8	10	9	9	7	8	9	5	7	6	4	5	5	6	5.5	2	4	3
hsa-miR-296-5p	25	21	23	15	17	16	19	20	19.5	8	17	12.5	14	22	18	17	21	19
hsa-miR-297	26	33	29.5	29	20	24.5	50	26	38	16	26	21	22	30	26	31	43	37
hsa-miR-298	8	9	8.5	8	14	11	7	10	8.5	8	7	7.5	10	8	9	18	5	11.5
hsa-miR-299-3p	14	16	15	15	22	18.5	21	23	22	8	13	10.5	29	26	27.5	17	11	14
hsa-miR-299-5p	18	15	16.5	12	23	17.5	14	9	11.5	11	8	9.5	12	18	15	10	11	10.5
hsa-miR-29a-3p	233	247	240	111	49	80	194	183	188.5	98	93	95.5	200	200	200	95	87	91
hsa-miR-29b-3p	1731	1640	1685.5	1233	1207	1220	2560	1869	2214.5	1680	1358	1519	2190	2719	2454.5	1002	2565	1783.5
hsa-miR-29c-3p	318	205	261.5	257	191	224	210	202	206	160	168	164	289	369	329	111	141	126
hsa-miR-300	10	12	11	19	21	20	8	6	7	8	10	9	9	13	11	10	7	8.5
hsa-miR-301a-3p	27	20	23.5	14	10	12	25	19	22	9	15	12	26	32	29	9	13	11
hsa-miR-301b	30	18	24	14	25	19.5	12	23	17.5	11	14	12.5	16	29	22.5	15	20	17.5
hsa-miR-302a-3p	30	28	29	17	16	16.5	18	13	15.5	15	13	14	13	15	14	20	14	17
hsa-miR-302b-3p	28	15	21.5	32	8	20	17	19	18	17	20	18.5	23	25	24	33	16	24.5
hsa-miR-302c-3p	10	12	11	14	6	10	8	5	6.5	5	12	8.5	10	11	10.5	10	7	8.5
hsa-miR-302d-3p	71	163	117	100	33	66.5	74	94	84	73	67	70	70	105	87.5	52	60	56
hsa-miR-302e	25	21	23	16	13	14.5	21	30	25.5	6	19	12.5	22	20	21	7	12	9.5
hsa-miR-302f	14	13	13.5	16	12	14	16	26	21	10	10	10	12	19	15.5	18	21	19.5
hsa-miR-30a-5p	259	328	293.5	339	112	225.5	372	290	331	344	224	284	269	408	338.5	343	546	444.5
hsa-miR-30b-5p	2028	2617	2322.5	1460	83	771.5	1640	1697	1668.5	1114	1601	1357.5	2227	2104	2165.5	531	1401	966
hsa-miR-30c-5p	102	117	109.5	53	34	43.5	75	95	85	38	49	43.5	130	136	133	16	29	22.5
hsa-miR-30d-5p	238	255	246.5	211	122	166.5	225	177	201	199	187	193	170	210	190	147	262	204.5
hsa-miR-30e-5p	578	760	669	528	98	313	446	474	460	446	505	475.5	452	581	516.5	508	754	631
hsa-miR-31-5p	9	16	12.5	12	10	11	5	21	13	9	10	9.5	10	15	12.5	10	13	11.5
hsa-miR-3123	10	10	10	11	23	17	6	15	10.5	6	4	5	6	6	6	9	9	9
hsa-miR-3127-5p	20	14	17	10	14	12	17	15	16	10	18	14	12	18	15	42	13	27.5
hsa-miR-3131	10	9	9.5	8	10	9	7	9	8	6	15	10.5	6	9	7.5	13	12	12.5
hsa-miR-3136-5p	27	76	51.5	30	13	21.5	33	29	31	20	11	15.5	25	24	24.5	25	14	19.5
hsa-miR-3141	12	10	11	11	8	9.5	10	14	12	12	16	14	10	14	12	7	15	11
hsa-miR-3144-5p	16	11	13.5	7	12	9.5	18	21	19.5	9	15	12	10	12	11	9	11	10
hsa-miR-3147	16	19	17.5	18	17	17.5	16	10	13	8	14	11	8	8	8	65	12	38.5
hsa-miR-3151	9	6	7.5	6	6	6	4	6	5	5	6	5.5	14	7	10.5	8	3	5.5
hsa-miR-3154	17	11	14	7	7	7	12	17	14.5	6	17	11.5	12	13	12.5	15	10	12.5
hsa-miR-3161	27	25	26	21	18	19.5	16	21	18.5	13	8	10.5	19	19	19	18	16	17
hsa-miR-3164	10	20	15	11	10	10.5	12	13	12.5	5	9	7	8	10	9	6	6	6
hsa-miR-3168	24	18	21	12	14	13	18	18	18	12	24	18	19	15	17	18	15	16.5
hsa-miR-3175	13	18	15.5	12	18	15	18	18	18	6	11	8.5	11	18	14.5	5	11	8
hsa-miR-3178	13	18	15.5	10	10	10	11	7	9	3	9	6	5	13	9	8	11	9.5
hsa-miR-3180	37	30	33.5	15	29	22	19	28	23.5	6	14	10	41	32	36.5	28	21	24.5
hsa-miR-3180-3p	19	21	20	23	26	24.5	14	24	19	10	16	13	19	5	12	15	16	15.5
hsa-miR-3180-5p	1	12	6.5	6	6	6	10	9	9.5	12	4	8	11	7	9	4	3	3.5
hsa-miR-3182	13	21	17	19	10	14.5	11	8	9.5	5	10	7.5	11	15	13	9	10	9.5
hsa-miR-3184-5p	16	7	11.5	9	18	13.5	15	18	16.5	9	8	8.5	19	15	17	13	15	14
hsa-miR-3185	16	27	21.5	12	15	13.5	20	22	21	21	9	15	18	26	22	13	31	22
hsa-miR-3187-3p	25	13	19	17	12	14.5	18	16	17	4	14	9	22	18	20	18	11	14.5
hsa-miR-3190-5p	23	25	24	29	22	25.5	18	27	22.5	15	27	21	20	38	29	25	26	25.5
hsa-miR-3192	10	8	9	8	3	5.5	2	9	5.5	1	6	3.5	9	7	8	7	6	6.5
hsa-miR-3195	154	227	190.5	52	39	45.5	138	186	162	64	90	77	198	231	214.5	43	85	64
hsa-miR-3196	21	16	18.5	14	20	17	4	17	10.5	8	7	7.5	15	18	16.5	9	14	11.5
hsa-miR-32-5p	224	262	243	208	84	146	206	182	194	171	150	160.5	244	280	262	171	257	214
hsa-miR-3200-3p	27	31	29	17	22	19.5	18	22	20	10	15	12.5	15	27	21	16	18	17
hsa-miR-320a	38	23	30.5	37	12	24.5	18	30	24	13	16	14.5	20	25	22.5	14	23	18.5
hsa-miR-320b	15	12	13.5	10	19	14.5	10	18	14	7	10	8.5	12	12	12	12	8	10
hsa-miR-320c	9	8	8.5	14	5	9.5	13	10	11.5	4	8	6	8	11	9.5	8	6	7
hsa-miR-320d	16	8	12	14	8	11	13	13	13	6	7	6.5	10	14	12	8	12	10
hsa-miR-320e	85	103	94	67	39	53	63	95	79	70	89	79.5	73	98	85.5	53	107	80
hsa-miR-323a-3p	13	12	12.5	8	15	11.5	12	15	13.5	7	10	8.5	16	16	16	12	6	9
hsa-miR-323a-5p	67	40	53.5	25	44	34.5	26	37	31.5	6	41	23.5	36	25	30.5	40	13	26.5
hsa-miR-323b-3p	5	6	5.5	16	6	11	9	10	9.5	2	8	5	2	11	6.5	6	8	7
hsa-miR-323b-5p	18	13	15.5	11	5	8	6	8	7	7	16	11.5	16	11	13.5	14	4	9
hsa-miR-324-3p	8	13	10.5	12	10	11	9	17	13	7	5	6	7	9	8	13	7	10
hsa-miR-324-5p	76	105	90.5	29	24	26.5	84	92	88	38	24	31	96	109	102.5	19	35	27
hsa-miR-325	18	5	11.5	16	11	13.5	19	15	17	8	8	8	18	14	16	12	18	15
hsa-miR-326	12	4	8	5	6	5.5	7	6	6.5	8	9	8.5	10	16	13	6	10	8
hsa-miR-328	14	17	15.5	10	12	11	14	21	17.5	7	8	7.5	11	15	13	12	13	12.5
hsa-miR-329	21	13	17	15	18	16.5	13	14	13.5	4	9	6.5	24	13	18.5	17	16	16.5
hsa-miR-330-3p	32	12	22	18	17	17.5	13	22	17.5	10	14	12	17	18	17.5	5	14	9.5
hsa-miR-330-5p	20	13	16.5	13	14	13.5	5	13	9	6	12	9	11	13	12	15	13	14
hsa-miR-331-3p	82	85	83.5	68	28	48	75	71	73	87	69	78	72	111	91.5	56	101	78.5
hsa-miR-331-5p	34	27	30.5	18	23	20.5	16	16	16	17	13	15	8	23	15.5	12	12	12
hsa-miR-335-5p	35	20	27.5	19	20	19.5	18	32	25	17	19	18	35	30	32.5	16	15	15.5
hsa-miR-337-3p	33	28	30.5	19	21	20	22	40	31	17	21	19	18	29	23.5	18	25	21.5
hsa-miR-337-5p	26	23	24.5	15	12	13.5	20	23	21.5	13	21	17	19	20	19.5	18	14	16
hsa-miR-338-3p	250	207	228.5	375	30	202.5	215	286	250.5	146	428	287	400	269	334.5	232	192	212
hsa-miR-338-5p	10	8	9	13	7	10	9	11	10	5	8	6.5	14	10	12	8	7	7.5
hsa-miR-339-3p	16	13	14.5	4	5	4.5	11	21	16	6	8	7	5	14	9.5	11	9	10
hsa-miR-339-5p	25	22	23.5	11	12	11.5	10	21	15.5	2	14	8	9	20	14.5	2	16	9
hsa-miR-33a-5p	60	60	60	50	28	39	51	63	57	36	16	26	63	69	66	28	43	35.5
hsa-miR-33b-5p	9	9	9	12	11	11.5	9	13	11	11	5	8	7	9	8	6	5	5.5
hsa-miR-340-5p	117	136	126.5	102	94	98	121	116	118.5	79	98	88.5	143	134	138.5	76	70	73
hsa-miR-342-3p	131	143	137	99	64	81.5	116	119	117.5	129	132	130.5	110	130	120	89	150	119.5
hsa-miR-342-5p	13	6	9.5	9	11	10	7	10	8.5	4	6	5	6	12	9	10	12	11
hsa-miR-345-5p	18	24	21	20	8	14	11	12	11.5	13	16	14.5	20	28	24	13	8	10.5
hsa-miR-346	14	14	14	11	13	12	20	16	18	7	19	13	21	18	19.5	11	14	12.5
hsa-miR-34a-5p	334	422	378	304	87	195.5	358	286	322	244	232	238	444	450	447	122	327	224.5
hsa-miR-34b-3p	15	12	13.5	10	14	12	9	13	11	4	6	5	10	11	10.5	12	4	8
hsa-miR-34c-3p	23	23	23	25	21	23	21	20	20.5	6	5	5.5	14	25	19.5	13	17	15
hsa-miR-34c-5p	5	18	11.5	10	17	13.5	5	13	9	9	6	7.5	4	13	8.5	8	12	10
hsa-miR-3605-5p	34	25	29.5	38	30	34	16	28	22	17	12	14.5	20	38	29	22	39	30.5
hsa-miR-361-3p	72	77	74.5	54	47	50.5	102	84	93	67	87	77	119	99	109	49	89	69
hsa-miR-361-5p	105	85	95	59	58	58.5	73	78	75.5	25	38	31.5	100	110	105	33	18	25.5
hsa-miR-3614-5p	8	9	8.5	10	9	9.5	11	12	11.5	6	3	4.5	11	17	14	7	17	12
hsa-miR-362-3p	33	32	32.5	11	15	13	28	23	25.5	20	25	22.5	37	30	33.5	14	27	20.5
hsa-miR-362-5p	32	28	30	9	21	15	30	28	29	7	11	9	27	20	23.5	6	15	10.5
hsa-miR-363-3p	1	1	1	1	27	14	1	1	1	1	1	1	1	1	1	36	1	18.5
hsa-miR-365a-3p	105	60	82.5	47	25	36	40	83	61.5	32	63	47.5	97	82	89.5	18	40	29
hsa-miR-367-3p	27	45	36	19	18	18.5	22	26	24	9	10	9.5	19	36	27.5	18	13	15.5
hsa-miR-3676-3p	40	30	35	42	16	29	25	42	33.5	23	24	23.5	23	33	28	29	35	32
hsa-miR-369-3p	11	11	11	8	11	9.5	9	8	8.5	8	9	8.5	11	9	10	11	7	9
hsa-miR-369-5p	11	9	10	13	7	10	10	7	8.5	6	14	10	6	8	7	7	2	4.5
hsa-miR-3690	26	14	20	13	10	11.5	21	18	19.5	17	11	14	12	25	18.5	10	13	11.5
hsa-miR-370	13	21	17	10	16	13	19	20	19.5	3	12	7.5	7	13	10	19	8	13.5
hsa-miR-371a-3p	32	39	35.5	27	18	22.5	67	58	62.5	57	73	65	64	51	57.5	32	77	54.5
hsa-miR-371a-5p	13	7	10	10	10	10	6	15	10.5	4	7	5.5	7	4	5.5	5	10	7.5
hsa-miR-371b-3p	18	11	14.5	18	18	18	9	8	8.5	8	7	7.5	10	23	16.5	11	13	12
hsa-miR-371b-5p	18	19	18.5	15	16	15.5	12	21	16.5	9	14	11.5	13	20	16.5	10	13	11.5
hsa-miR-372	18	13	15.5	15	14	14.5	16	14	15	7	10	8.5	10	15	12.5	18	7	12.5
hsa-miR-373-3p	10	9	9.5	16	11	13.5	9	20	14.5	5	8	6.5	14	14	14	12	8	10
hsa-miR-374a-5p	742	795	768.5	622	338	480	833	703	768	582	686	634	876	889	882.5	551	785	668
hsa-miR-374b-5p	143	166	154.5	150	60	105	119	113	116	101	100	100.5	153	168	160.5	65	139	102
hsa-miR-374c-5p	24	12	18	9	20	14.5	10	9	9.5	6	8	7	7	6	6.5	10	16	13
hsa-miR-375	44	29	36.5	27	24	25.5	21	26	23.5	11	14	12.5	28	28	28	11	23	17
hsa-miR-376a-3p	56	30	43	58	6	32	21	31	26	22	24	23	34	25	29.5	21	28	24.5
hsa-miR-376b	23	11	17	26	20	23	18	15	16.5	9	13	11	6	19	12.5	19	12	15.5
hsa-miR-376c	74	18	46	70	21	45.5	16	15	15.5	15	21	18	45	21	33	29	27	28
hsa-miR-377-3p	10	6	8	13	8	10.5	15	9	12	10	9	9.5	12	12	12	11	16	13.5
hsa-miR-378a-3p+hsa-miR-378i	146	125	135.5	138	43	90.5	172	119	145.5	137	85	111	135	134	134.5	42	151	96.5
hsa-miR-378b	30	18	24	19	9	14	10	20	15	11	25	18	17	16	16.5	16	17	16.5
hsa-miR-378c	16	19	17.5	6	9	7.5	13	8	10.5	9	12	10.5	25	13	19	10	13	11.5
hsa-miR-378d	16	20	18	21	11	16	9	17	13	6	9	7.5	16	12	14	18	18	18
hsa-miR-378e	318	308	313	438	47	242.5	171	330	250.5	164	203	183.5	210	241	225.5	116	185	150.5
hsa-miR-378f	30	19	24.5	25	23	24	17	20	18.5	17	12	14.5	14	24	19	27	14	20.5
hsa-miR-378g	58	30	44	41	39	40	52	39	45.5	39	39	39	23	60	41.5	36	78	57
hsa-miR-378h	24	17	20.5	18	19	18.5	19	20	19.5	13	7	10	10	22	16	15	12	13.5
hsa-miR-379-5p	25	13	19	17	17	17	19	10	14.5	6	10	8	3	14	8.5	9	8	8.5
hsa-miR-380-3p	11	11	11	13	15	14	4	9	6.5	3	4	3.5	6	23	14.5	8	5	6.5
hsa-miR-381	15	10	12.5	15	18	16.5	7	13	10	1	13	7	13	8	10.5	16	7	11.5
hsa-miR-382-5p	23	24	23.5	17	17	17	12	17	14.5	7	12	9.5	17	28	22.5	12	12	12
hsa-miR-383	24	22	23	20	20	20	19	13	16	7	10	8.5	16	16	16	15	14	14.5
hsa-miR-384	28	19	23.5	18	13	15.5	10	11	10.5	9	10	9.5	14	19	16.5	17	9	13
hsa-miR-3928	15	22	18.5	15	16	15.5	16	17	16.5	9	8	8.5	18	18	18	9	10	9.5
hsa-miR-3934	13	25	19	19	14	16.5	17	24	20.5	10	20	15	11	23	17	22	20	21
hsa-miR-409-3p	14	13	13.5	9	17	13	14	12	13	8	10	9	12	20	16	9	9	9
hsa-miR-409-5p	21	11	16	19	9	14	15	12	13.5	9	10	9.5	9	19	14	9	15	12
hsa-miR-410	37	21	29	21	19	20	21	24	22.5	13	11	12	22	16	19	12	27	19.5
hsa-miR-411-5p	29	27	28	23	23	23	23	28	25.5	18	21	19.5	18	29	23.5	23	26	24.5
hsa-miR-412	20	17	18.5	18	18	18	21	11	16	6	9	7.5	14	23	18.5	10	16	13
hsa-miR-421	18	21	19.5	16	9	12.5	20	17	18.5	13	11	12	17	33	25	8	17	12.5
hsa-miR-422a	39	22	30.5	21	23	22	18	26	22	14	25	19.5	31	26	28.5	28	18	23
hsa-miR-423-3p	62	51	56.5	35	28	31.5	43	49	46	25	43	34	51	59	55	18	31	24.5
hsa-miR-423-5p	63	71	67	50	23	36.5	48	67	57.5	26	51	38.5	67	63	65	35	38	36.5
hsa-miR-424-5p	14	14	14	13	12	12.5	8	18	13	8	6	7	7	12	9.5	15	8	11.5
hsa-miR-425-5p	54	63	58.5	24	11	17.5	58	49	53.5	28	30	29	45	58	51.5	18	42	30
hsa-miR-4284	13	76	44.5	34	18	26	19	12	15.5	27	22	24.5	18	21	19.5	23	23	23
hsa-miR-4286	53	29	41	32	11	21.5	48	58	53	27	45	36	56	66	61	16	45	30.5
hsa-miR-429	28	24	26	14	25	19.5	12	26	19	9	13	11	20	20	20	12	24	18
hsa-miR-431-5p	14	10	12	7	6	6.5	9	9	9	3	4	3.5	9	4	6.5	10	5	7.5
hsa-miR-432-5p	13	22	17.5	18	11	14.5	12	16	14	9	7	8	12	18	15	14	2	8
hsa-miR-433	11	13	12	11	10	10.5	3	16	9.5	8	11	9.5	9	9	9	9	11	10
hsa-miR-4421	36	16	26	16	30	23	22	22	22	12	25	18.5	16	30	23	20	25	22.5
hsa-miR-4425	38	18	28	20	28	24	20	26	23	13	13	13	17	17	17	13	15	14
hsa-miR-4431	21	19	20	19	12	15.5	16	17	16.5	16	9	12.5	17	23	20	9	19	14
hsa-miR-4435	14	14	14	11	21	16	14	12	13	12	5	8.5	12	15	13.5	10	9	9.5
hsa-miR-4443	1	1	1	32	33	32.5	1	1	1	27	4	15.5	1	1	1	64	57	60.5
hsa-miR-4448	16	7	11.5	19	12	15.5	9	16	12.5	2	14	8	6	14	10	15	17	16
hsa-miR-4451	14	9	11.5	9	16	12.5	18	13	15.5	6	16	11	16	24	20	22	18	20
hsa-miR-4454	6674	4622	5648	3553	5081	4317	4429	3052	3740.5	2239	4671	3455	4280	3294	3787	3334	2706	3020
hsa-miR-4455	76	46	61	99	32	65.5	32	23	27.5	18	27	22.5	34	38	36	43	17	30
hsa-miR-4458	30	31	30.5	32	29	30.5	26	21	23.5	18	24	21	23	30	26.5	32	17	24.5
hsa-miR-4461	39	43	41	33	24	28.5	22	31	26.5	13	21	17	31	39	35	30	23	26.5
hsa-miR-448	38	19	28.5	27	23	25	19	15	17	9	26	17.5	27	27	27	23	10	16.5
hsa-miR-4484	15	19	17	11	14	12.5	14	17	15.5	6	9	7.5	8	14	11	12	11	11.5
hsa-miR-4485	15	24	19.5	18	19	18.5	7	16	11.5	4	18	11	9	15	12	11	11	11
hsa-miR-4488	420	720	570	96	59	77.5	636	724	680	67	123	95	713	839	776	142	207	174.5
hsa-miR-449a	39	15	27	21	22	21.5	17	23	20	16	21	18.5	20	21	20.5	17	19	18
hsa-miR-449b-5p	8	15	11.5	18	9	13.5	7	12	9.5	7	4	5.5	6	13	9.5	7	6	6.5
hsa-miR-449c-5p	23	16	19.5	13	12	12.5	8	8	8	8	12	10	16	17	16.5	7	9	8
hsa-miR-4508	18	20	19	18	13	15.5	10	19	14.5	10	13	11.5	15	19	17	17	19	18
hsa-miR-450a-5p	27	22	24.5	16	7	11.5	16	22	19	3	18	10.5	18	18	18	6	7	6.5
hsa-miR-450b-3p	16	15	15.5	19	8	13.5	11	8	9.5	10	17	13.5	10	16	13	5	9	7
hsa-miR-450b-5p	18	13	15.5	17	19	18	27	24	25.5	8	11	9.5	24	19	21.5	17	11	14
hsa-miR-4516	2711	3700	3205.5	2781	304	1542.5	2865	4454	3659.5	2666	4496	3581	4624	5116	4870	4394	7017	5705.5
hsa-miR-451a	12	14	13	8	12	10	4	14	9	9	6	7.5	13	8	10.5	10	9	9.5
hsa-miR-452-5p	14	15	14.5	8	9	8.5	13	15	14	4	6	5	10	14	12	9	11	10
hsa-miR-4521	17	9	13	10	13	11.5	9	12	10.5	4	5	4.5	9	12	10.5	8	9	8.5
hsa-miR-4531	53	28	40.5	38	11	24.5	20	30	25	16	21	18.5	33	38	35.5	41	26	33.5
hsa-miR-4532	221	331	276	57	26	41.5	226	416	321	26	71	48.5	521	410	465.5	57	79	68
hsa-miR-454-3p	16	12	14	18	19	18.5	5	14	9.5	9	12	10.5	10	12	11	15	9	12
hsa-miR-455-3p	58	36	47	24	20	22	40	47	43.5	16	17	16.5	43	68	55.5	15	17	16
hsa-miR-455-5p	103	78	90.5	68	28	48	98	85	91.5	71	69	70	113	147	130	33	95	64
hsa-miR-4647	19	16	17.5	12	15	13.5	15	9	12	4	12	8	14	14	14	17	8	12.5
hsa-miR-4741	26	17	21.5	16	16	16	11	27	19	5	9	7	8	13	10.5	16	16	16
hsa-miR-4792	19	15	17	13	13	13	13	10	11.5	8	10	9	9	20	14.5	11	13	12
hsa-miR-483-3p	169	110	139.5	164	64	114	78	100	89	66	140	103	165	107	136	78	73	75.5
hsa-miR-483-5p	13	21	17	11	11	11	7	21	14	10	14	12	17	14	15.5	19	14	16.5
hsa-miR-484	98	113	105.5	48	16	32	33	84	58.5	48	73	60.5	66	94	80	30	98	64
hsa-miR-485-3p	23	10	16.5	16	18	17	23	17	20	8	13	10.5	8	21	14.5	12	9	10.5
hsa-miR-485-5p	14	14	14	15	18	16.5	14	20	17	8	10	9	11	13	12	7	15	11
hsa-miR-486-3p	14	14	14	8	7	7.5	5	7	6	9	5	7	7	5	6	10	9	9.5
hsa-miR-487a	20	11	15.5	11	14	12.5	6	13	9.5	11	2	6.5	12	17	14.5	10	11	10.5
hsa-miR-487b	9	6	7.5	11	14	12.5	12	7	9.5	4	10	7	10	10	10	9	5	7
hsa-miR-488-3p	10	12	11	8	6	7	8	8	8	8	6	7	8	4	6	4	9	6.5
hsa-miR-489	49	58	53.5	32	25	28.5	51	54	52.5	38	38	38	61	57	59	29	36	32.5
hsa-miR-490-3p	17	9	13	7	19	13	11	12	11.5	7	18	12.5	7	7	7	14	7	10.5
hsa-miR-490-5p	11	15	13	14	12	13	10	14	12	6	8	7	8	16	12	10	16	13
hsa-miR-491-3p	6	14	10	12	17	14.5	9	12	10.5	6	6	6	6	12	9	3	7	5
hsa-miR-491-5p	13	7	10	6	16	11	13	12	12.5	5	5	5	13	4	8.5	4	19	11.5
hsa-miR-492	15	15	15	16	10	13	14	13	13.5	5	11	8	10	16	13	15	12	13.5
hsa-miR-493-3p	19	34	26.5	17	17	17	16	18	17	9	13	11	20	14	17	9	13	11
hsa-miR-494	128	161	144.5	59	36	47.5	97	137	117	67	52	59.5	113	164	138.5	71	104	87.5
hsa-miR-495	28	18	23	26	25	25.5	42	31	36.5	28	30	29	41	30	35.5	47	33	40
hsa-miR-496	17	18	17.5	14	3	8.5	14	20	17	12	12	12	7	18	12.5	19	11	15
hsa-miR-497-5p	20	19	19.5	11	19	15	11	14	12.5	4	6	5	10	9	9.5	10	9	9.5
hsa-miR-498	29	20	24.5	16	41	28.5	29	16	22.5	15	11	13	18	21	19.5	215	19	117
hsa-miR-499a-3p	30	17	23.5	21	15	18	24	23	23.5	14	20	17	17	12	14.5	14	15	14.5
hsa-miR-499a-5p	25	15	20	16	21	18.5	11	16	13.5	11	6	8.5	15	17	16	24	9	16.5
hsa-miR-499b-3p	10	7	8.5	9	11	10	10	9	9.5	7	5	6	7	6	6.5	5	3	4
hsa-miR-499b-5p	9	10	9.5	10	10	10	7	12	9.5	7	14	10.5	4	15	9.5	11	7	9
hsa-miR-500a-5p+hsa-miR-501-5p	50	64	57	35	16	25.5	29	37	33	22	18	20	21	31	26	18	33	25.5
hsa-miR-500b	23	16	19.5	14	13	13.5	7	12	9.5	9	12	10.5	19	13	16	8	20	14
hsa-miR-501-3p	7	8	7.5	10	10	10	8	8	8	4	8	6	8	10	9	11	10	10.5
hsa-miR-502-3p	12	14	13	10	9	9.5	14	14	14	4	6	5	8	16	12	7	7	7
hsa-miR-502-5p	26	46	36	29	19	24	23	25	24	22	18	20	14	22	18	19	8	13.5
hsa-miR-503	25	13	19	18	17	17.5	11	23	17	6	9	7.5	11	24	17.5	11	13	12
hsa-miR-504	48	38	43	40	35	37.5	51	50	50.5	31	36	33.5	39	49	44	24	38	31
hsa-miR-505-3p	32	26	29	19	23	21	21	21	21	12	14	13	25	28	26.5	11	13	12
hsa-miR-506-3p	7	15	11	16	11	13.5	8	10	9	7	10	8.5	8	9	8.5	6	5	5.5
hsa-miR-507	9	4	6.5	10	7	8.5	11	8	9.5	6	5	5.5	5	8	6.5	9	7	8
hsa-miR-508-3p	20	18	19	14	8	11	8	14	11	7	14	10.5	12	6	9	15	9	12
hsa-miR-508-5p	15	12	13.5	9	23	16	15	12	13.5	6	4	5	10	11	10.5	11	8	9.5
hsa-miR-509-3-5p	17	17	17	19	16	17.5	12	10	11	8	10	9	10	10	10	15	21	18
hsa-miR-509-3p	10	10	10	7	20	13.5	8	11	9.5	12	9	10.5	18	13	15.5	36	6	21
hsa-miR-509-5p	15	16	15.5	12	18	15	12	14	13	9	10	9.5	12	7	9.5	11	12	11.5
hsa-miR-510	22	34	28	13	11	12	14	11	12.5	9	10	9.5	17	17	17	27	19	23
hsa-miR-511	11	13	12	10	15	12.5	8	11	9.5	9	14	11.5	14	12	13	10	18	14
hsa-miR-512-3p	31	20	25.5	19	12	15.5	15	26	20.5	10	15	12.5	16	14	15	9	13	11
hsa-miR-512-5p	30	25	27.5	29	23	26	33	31	32	17	22	19.5	28	23	25.5	48	41	44.5
hsa-miR-513a-3p	23	9	16	12	16	14	9	15	12	11	12	11.5	16	11	13.5	16	13	14.5
hsa-miR-513a-5p	31	24	27.5	18	27	22.5	26	21	23.5	13	14	13.5	20	23	21.5	16	24	20
hsa-miR-513b	14	16	15	14	12	13	9	20	14.5	7	14	10.5	9	13	11	11	9	10
hsa-miR-513c-5p	12	7	9.5	9	18	13.5	7	8	7.5	2	6	4	7	14	10.5	10	9	9.5
hsa-miR-514a-3p	13	14	13.5	11	13	12	10	15	12.5	9	5	7	10	15	12.5	11	9	10
hsa-miR-514b-3p	10	8	9	10	9	9.5	8	10	9	4	4	4	10	10	10	8	5	6.5
hsa-miR-514b-5p	66	69	67.5	38	20	29	26	88	57	43	51	47	51	67	59	22	48	35
hsa-miR-515-3p	29	12	20.5	25	14	19.5	15	9	12	12	5	8.5	15	14	14.5	11	9	10
hsa-miR-515-5p	17	6	11.5	10	10	10	11	9	10	9	11	10	11	10	10.5	6	15	10.5
hsa-miR-516a-3p	31	18	24.5	19	20	19.5	15	25	20	10	9	9.5	20	33	26.5	29	21	25
hsa-miR-516a-5p	17	8	12.5	6	11	8.5	11	8	9.5	10	4	7	6	14	10	3	14	8.5
hsa-miR-516b-5p	14	12	13	18	22	20	10	19	14.5	4	16	10	14	13	13.5	18	16	17
hsa-miR-517a-3p	21	17	19	15	28	21.5	18	18	18	6	16	11	8	15	11.5	10	10	10
hsa-miR-517b-3p	12	13	12.5	8	8	8	8	11	9.5	1	6	3.5	11	15	13	12	5	8.5
hsa-miR-517c-3p+hsa-miR-519a-3p	20	12	16	22	15	18.5	12	12	12	7	11	9	9	15	12	36	8	22
hsa-miR-518a-3p	21	14	17.5	22	14	18	15	19	17	6	8	7	13	13	13	8	10	9
hsa-miR-518b	24	17	20.5	15	22	18.5	15	15	15	14	12	13	19	17	18	27	9	18
hsa-miR-518c-3p	24	17	20.5	22	21	21.5	16	35	25.5	11	15	13	17	22	19.5	18	16	17
hsa-miR-518d-3p	15	16	15.5	8	10	9	15	9	12	7	7	7	5	6	5.5	8	9	8.5
hsa-miR-518e-3p	4	12	8	11	19	15	17	20	18.5	6	2	4	8	12	10	6	8	7
hsa-miR-518f-3p	16	11	13.5	10	10	10	3	8	5.5	6	13	9.5	8	6	7	12	8	10
hsa-miR-519b-3p	35	25	30	27	20	23.5	14	20	17	15	11	13	18	24	21	21	17	19
hsa-miR-519b-5p+hsa-miR-519c-5p	21	11	16	22	18	20	7	13	10	5	11	8	14	20	17	10	7	8.5
hsa-miR-519c-3p	17	19	18	13	21	17	21	18	19.5	5	15	10	13	14	13.5	11	20	15.5
hsa-miR-519d	81	75	78	57	15	36	64	56	60	40	38	39	72	36	54	47	62	54.5
hsa-miR-519e-3p	20	19	19.5	11	7	9	7	14	10.5	8	7	7.5	11	15	13	14	15	14.5
hsa-miR-520a-3p	11	16	13.5	16	11	13.5	9	20	14.5	8	13	10.5	13	13	13	14	16	15
hsa-miR-520a-5p	16	25	20.5	23	5	14	15	10	12.5	4	8	6	16	14	15	7	7	7
hsa-miR-520b	25	22	23.5	18	15	16.5	18	18	18	23	22	22.5	34	38	36	27	25	26
hsa-miR-520c-3p	13	16	14.5	10	20	15	18	7	12.5	6	12	9	16	18	17	10	13	11.5
hsa-miR-520d-3p	33	26	29.5	28	10	19	4	18	11	2	21	11.5	15	17	16	14	8	11
hsa-miR-520d-5p+hsa-miR-518a-5p+hsa-miR-527	42	31	36.5	36	14	25	21	44	32.5	29	26	27.5	23	38	30.5	30	32	31
hsa-miR-520e	19	16	17.5	13	12	12.5	17	15	16	6	16	11	13	10	11.5	9	10	9.5
hsa-miR-520f	12	6	9	8	14	11	11	4	7.5	10	9	9.5	9	13	11	7	10	8.5
hsa-miR-520g	10	11	10.5	8	10	9	5	10	7.5	3	8	5.5	7	9	8	6	6	6
hsa-miR-520h	37	42	39.5	29	13	21	23	34	28.5	23	25	24	27	38	32.5	15	29	22
hsa-miR-521	12	14	13	9	13	11	11	19	15	8	8	8	4	16	10	10	9	9.5
hsa-miR-522-3p	62	24	43	64	15	39.5	17	24	20.5	8	27	17.5	35	22	28.5	37	12	24.5
hsa-miR-523-3p	12	20	16	13	6	9.5	11	11	11	8	13	10.5	12	8	10	9	7	8
hsa-miR-524-3p	15	17	16	18	13	15.5	10	11	10.5	16	10	13	10	17	13.5	13	15	14
hsa-miR-524-5p	24	18	21	9	28	18.5	11	11	11	7	7	7	8	19	13.5	67	8	37.5
hsa-miR-525-3p	52	28	40	29	30	29.5	13	35	24	9	15	12	57	22	39.5	15	2	8.5
hsa-miR-525-5p	37	30	33.5	30	23	26.5	21	22	21.5	12	19	15.5	16	26	21	28	33	30.5
hsa-miR-526a+hsa-miR-520c-5p+hsa-miR-518d-5p	7	17	12	8	16	12	16	21	18.5	12	6	9	6	17	11.5	4	11	7.5
hsa-miR-526b-5p	8	13	10.5	7	8	7.5	3	9	6	4	8	6	7	9	8	9	6	7.5
hsa-miR-532-3p	12	10	11	10	13	11.5	8	12	10	11	6	8.5	12	19	15.5	11	12	11.5
hsa-miR-532-5p	28	33	30.5	17	18	17.5	16	22	19	11	21	16	13	37	25	3	21	12
hsa-miR-539-5p	9	6	7.5	9	7	8	5	8	6.5	8	11	9.5	8	11	9.5	6	10	8
hsa-miR-541-3p	14	17	15.5	16	11	13.5	19	21	20	11	15	13	17	20	18.5	9	21	15
hsa-miR-542-3p	49	46	47.5	55	29	42	36	40	38	11	36	23.5	35	47	41	65	31	48
hsa-miR-542-5p	19	10	14.5	6	12	9	7	12	9.5	3	5	4	7	13	10	6	4	5
hsa-miR-543	28	16	22	15	21	18	19	12	15.5	7	13	10	19	12	15.5	8	15	11.5
hsa-miR-544a	55	98	76.5	46	31	38.5	37	70	53.5	26	59	42.5	45	40	42.5	47	45	46
hsa-miR-544b	10	7	8.5	10	10	10	5	12	8.5	4	3	3.5	10	8	9	3	5	4
hsa-miR-545-3p	15	10	12.5	10	14	12	13	15	14	8	8	8	12	16	14	10	11	10.5
hsa-miR-548a-3p	13	11	12	16	4	10	9	9	9	9	4	6.5	9	12	10.5	11	4	7.5
hsa-miR-548a-5p	48	41	44.5	38	16	27	33	34	33.5	28	29	28.5	35	53	44	11	50	30.5
hsa-miR-548aa	378	273	325.5	301	50	175.5	113	202	157.5	118	198	158	244	183	213.5	325	153	239
hsa-miR-548ab	7	8	7.5	8	12	10	6	12	9	5	8	6.5	5	9	7	4	12	8
hsa-miR-548ac	13	4	8.5	6	12	9	4	6	5	1	4	2.5	10	10	10	13	9	11
hsa-miR-548ad	20	22	21	23	19	21	22	22	22	13	20	16.5	12	25	18.5	15	20	17.5
hsa-miR-548ae	28	22	25	34	7	20.5	19	17	18	8	18	13	10	12	11	19	11	15
hsa-miR-548ag	19	13	16	16	10	13	8	11	9.5	3	3	3	7	12	9.5	11	11	11
hsa-miR-548ah-5p	29	21	25	34	16	25	22	20	21	22	15	18.5	12	30	21	26	20	23
hsa-miR-548ai	498	179	338.5	634	80	357	94	93	93.5	84	121	102.5	171	116	143.5	246	83	164.5
hsa-miR-548aj-3p	10	15	12.5	15	16	15.5	11	18	14.5	13	13	13	11	11	11	10	12	11
hsa-miR-548ak	61	18	39.5	71	14	42.5	14	14	14	16	20	18	31	17	24	39	21	30
hsa-miR-548al	2	8	5	7	7	7	5	9	7	8	18	13	12	13	12.5	19	11	15
hsa-miR-548am-3p	20	13	16.5	18	8	13	13	17	15	11	16	13.5	24	15	19.5	21	14	17.5
hsa-miR-548an	24	22	23	23	19	21	16	29	22.5	14	13	13.5	13	14	13.5	11	13	12
hsa-miR-548b-3p	10	17	13.5	5	12	8.5	11	12	11.5	6	7	6.5	12	18	15	8	9	8.5
hsa-miR-548b-5p	12	11	11.5	6	1	3.5	7	7	7	3	6	4.5	4	11	7.5	7	6	6.5
hsa-miR-548c-3p	15	18	16.5	20	14	17	13	15	14	5	10	7.5	11	14	12.5	6	10	8
hsa-miR-548c-5p	15	12	13.5	16	6	11	24	14	19	15	19	17	24	20	22	23	24	23.5
hsa-miR-548d-3p	97	105	101	73	16	44.5	68	103	85.5	66	59	62.5	57	82	69.5	34	55	44.5
hsa-miR-548d-5p	12	22	17	10	11	10.5	15	16	15.5	13	17	15	12	18	15	6	7	6.5
hsa-miR-548e	16	8	12	8	10	9	5	9	7	4	5	4.5	6	6	6	5	5	5
hsa-miR-548f	10	14	12	13	29	21	14	7	10.5	4	12	8	17	16	16.5	51	6	28.5
hsa-miR-548g-3p	47	22	34.5	34	10	22	19	28	23.5	18	15	16.5	20	27	23.5	20	26	23
hsa-miR-548h-5p	14	13	13.5	16	17	16.5	7	11	9	8	10	9	13	17	15	17	13	15
hsa-miR-548i	22	16	19	23	13	18	8	21	14.5	4	11	7.5	15	19	17	22	5	13.5
hsa-miR-548j	16	14	15	22	14	18	11	13	12	15	10	12.5	12	21	16.5	8	16	12
hsa-miR-548k	12	16	14	12	14	13	8	15	11.5	7	14	10.5	11	17	14	11	10	10.5
hsa-miR-548l	21	9	15	13	18	15.5	9	16	12.5	8	12	10	6	17	11.5	25	11	18
hsa-miR-548m	9	17	13	14	9	11.5	16	14	15	8	13	10.5	12	17	14.5	13	15	14
hsa-miR-548n	41	29	35	45	20	32.5	11	22	16.5	16	24	20	20	32	26	23	24	23.5
hsa-miR-548o-3p	17	5	11	3	12	7.5	4	12	8	4	5	4.5	5	10	7.5	6	5	5.5
hsa-miR-548p	19	23	21	16	23	19.5	22	17	19.5	13	15	14	29	27	28	18	26	22
hsa-miR-548q	101	110	105.5	112	23	67.5	54	90	72	38	54	46	85	90	87.5	57	62	59.5
hsa-miR-548s	15	11	13	11	9	10	11	11	11	6	6	6	7	16	11.5	7	11	9
hsa-miR-548t-5p	21	14	17.5	21	19	20	11	13	12	9	6	7.5	10	15	12.5	21	18	19.5
hsa-miR-548u	12	9	10.5	16	12	14	5	11	8	2	4	3	6	14	10	7	6	6.5
hsa-miR-548v	20	30	25	28	17	22.5	12	20	16	7	26	16.5	18	16	17	67	16	41.5
hsa-miR-548w	20	14	17	10	11	10.5	9	14	11.5	12	8	10	7	17	12	11	4	7.5
hsa-miR-548x-3p	32	30	31	27	37	32	16	19	17.5	14	10	12	17	20	18.5	50	20	35
hsa-miR-548y	23	18	20.5	21	15	18	20	21	20.5	10	22	16	19	22	20.5	17	20	18.5
hsa-miR-548z	34	24	29	28	34	31	26	33	29.5	15	21	18	14	36	25	33	31	32
hsa-miR-549	27	1	14	24	15	19.5	1	1	1	1	1	1	1	1	1	1	1	1
hsa-miR-550a-5p	18	15	16.5	19	16	17.5	9	12	10.5	3	14	8.5	26	20	23	10	11	10.5
hsa-miR-550b-3p	62	79	70.5	106	156	131	50	29	39.5	16	50	33	39	17	28	101	17	59
hsa-miR-551a	11	9	10	9	24	16.5	9	8	8.5	5	6	5.5	7	13	10	13	11	12
hsa-miR-551b-3p	15	12	13.5	5	12	8.5	5	24	14.5	6	12	9	5	16	10.5	6	10	8
hsa-miR-552	20	20	20	14	15	14.5	20	21	20.5	16	17	16.5	14	8	11	12	18	15
hsa-miR-553	19	9	14	17	13	15	11	16	13.5	11	16	13.5	14	23	18.5	5	7	6
hsa-miR-554	15	7	11	12	12	12	10	19	14.5	11	13	12	15	17	16	11	12	11.5
hsa-miR-555	14	10	12	8	14	11	15	7	11	7	7	7	6	8	7	17	6	11.5
hsa-miR-556-3p	3	6	4.5	9	5	7	6	8	7	6	8	7	13	10	11.5	5	5	5
hsa-miR-556-5p	36	32	34	18	34	26	15	29	22	18	16	17	25	24	24.5	21	14	17.5
hsa-miR-557	11	11	11	7	11	9	8	12	10	4	4	4	6	12	9	8	5	6.5
hsa-miR-558	19	8	13.5	10	23	16.5	12	8	10	6	6	6	6	26	16	9	8	8.5
hsa-miR-559	23	10	16.5	9	16	12.5	8	25	16.5	7	11	9	11	16	13.5	11	16	13.5
hsa-miR-561-3p	14	8	11	7	14	10.5	5	9	7	3	5	4	12	17	14.5	4	15	9.5
hsa-miR-562	17	21	19	16	11	13.5	9	22	15.5	9	13	11	10	24	17	7	17	12
hsa-miR-563	7	10	8.5	7	6	6.5	9	17	13	5	4	4.5	8	12	10	10	4	7
hsa-miR-564	4	5	4.5	7	5	6	6	12	9	3	9	6	7	7	7	3	2	2.5
hsa-miR-566	25	18	21.5	24	24	24	18	31	24.5	12	17	14.5	12	24	18	15	24	19.5
hsa-miR-567	23	28	25.5	19	14	16.5	22	18	20	4	23	13.5	34	16	25	31	10	20.5
hsa-miR-568	18	16	17	11	12	11.5	13	11	12	9	10	9.5	8	19	13.5	7	11	9
hsa-miR-569	12	15	13.5	11	15	13	8	12	10	5	9	7	12	15	13.5	19	14	16.5
hsa-miR-570-3p	82	55	68.5	57	22	39.5	67	74	70.5	36	33	34.5	47	73	60	16	48	32
hsa-miR-571	10	8	9	11	12	11.5	8	18	13	12	10	11	13	12	12.5	9	8	8.5
hsa-miR-572	12	12	12	18	15	16.5	6	13	9.5	8	10	9	7	6	6.5	9	9	9
hsa-miR-573	19	14	16.5	21	17	19	18	10	14	6	14	10	14	14	14	39	5	22
hsa-miR-574-3p	227	207	217	132	53	92.5	204	161	182.5	114	132	123	214	205	209.5	85	100	92.5
hsa-miR-574-5p	130	96	113	79	64	71.5	62	99	80.5	67	53	60	68	122	95	36	60	48
hsa-miR-575	47	55	51	44	22	33	47	42	44.5	23	27	25	44	62	53	27	23	25
hsa-miR-576-3p	17	6	11.5	17	9	13	6	8	7	6	16	11	11	11	11	10	11	10.5
hsa-miR-576-5p	10	13	11.5	5	6	5.5	12	15	13.5	8	14	11	18	15	16.5	11	19	15
hsa-miR-577	24	9	16.5	10	13	11.5	15	11	13	9	6	7.5	10	5	7.5	10	8	9
hsa-miR-578	26	24	25	26	12	19	15	25	20	8	26	17	18	25	21.5	24	31	27.5
hsa-miR-579	76	54	65	74	23	48.5	34	69	51.5	43	33	38	34	56	45	18	38	28
hsa-miR-580	15	12	13.5	10	15	12.5	10	13	11.5	7	3	5	11	13	12	5	7	6
hsa-miR-581	11	9	10	10	7	8.5	1	8	4.5	1	4	2.5	8	11	9.5	6	5	5.5
hsa-miR-582-3p	13	5	9	12	11	11.5	12	11	11.5	10	10	10	15	11	13	19	12	15.5
hsa-miR-582-5p	15	13	14	6	11	8.5	8	12	10	5	10	7.5	21	3	12	20	12	16
hsa-miR-583	18	5	11.5	8	16	12	15	12	13.5	10	10	10	20	9	14.5	12	18	15
hsa-miR-584-5p	18	10	14	9	17	13	6	15	10.5	4	12	8	8	7	7.5	9	7	8
hsa-miR-585	17	18	17.5	25	18	21.5	16	20	18	10	14	12	11	14	12.5	22	13	17.5
hsa-miR-586	13	20	16.5	5	9	7	13	19	16	8	11	9.5	20	19	19.5	17	14	15.5
hsa-miR-587	32	22	27	27	14	20.5	14	26	20	22	31	26.5	38	42	40	25	40	32.5
hsa-miR-588	14	12	13	13	11	12	9	13	11	4	10	7	5	5	5	4	3	3.5
hsa-miR-589-5p	9	9	9	5	11	8	5	12	8.5	4	5	4.5	6	10	8	2	7	4.5
hsa-miR-590-3p	17	23	20	10	12	11	13	21	17	9	15	12	12	14	13	11	21	16
hsa-miR-590-5p	90	99	94.5	66	21	43.5	62	82	72	54	76	65	92	95	93.5	33	84	58.5
hsa-miR-591	6	8	7	12	16	14	4	5	4.5	5	9	7	10	13	11.5	15	10	12.5
hsa-miR-592	40	30	35	21	11	16	35	40	37.5	31	40	35.5	33	31	32	18	17	17.5
hsa-miR-593-3p	12	15	13.5	17	11	14	12	16	14	3	9	6	10	13	11.5	16	12	14
hsa-miR-595	18	11	14.5	13	14	13.5	11	17	14	3	17	10	14	14	14	10	9	9.5
hsa-miR-596	96	157	126.5	80	43	61.5	62	136	99	34	53	43.5	148	145	146.5	46	90	68
hsa-miR-597	37	22	29.5	28	13	20.5	13	26	19.5	11	14	12.5	20	19	19.5	13	14	13.5
hsa-miR-598	30	26	28	19	50	34.5	69	39	54	31	57	44	70	62	66	80	39	59.5
hsa-miR-599	12	14	13	8	5	6.5	7	6	6.5	5	7	6	4	13	8.5	8	8	8
hsa-miR-600	17	17	17	18	18	18	17	20	18.5	9	11	10	14	18	16	16	11	13.5
hsa-miR-601	101	114	107.5	58	30	44	72	137	104.5	45	92	68.5	151	181	166	101	98	99.5
hsa-miR-602	13	8	10.5	7	19	13	10	8	9	11	6	8.5	8	10	9	7	11	9
hsa-miR-603	29	24	26.5	22	16	19	23	13	18	24	12	18	20	16	18	23	16	19.5
hsa-miR-604	23	20	21.5	20	25	22.5	18	11	14.5	6	13	9.5	15	16	15.5	56	13	34.5
hsa-miR-605	13	6	9.5	14	9	11.5	6	13	9.5	9	12	10.5	10	13	11.5	8	9	8.5
hsa-miR-606	15	18	16.5	7	10	8.5	11	18	14.5	13	13	13	11	16	13.5	16	11	13.5
hsa-miR-607	16	14	15	13	15	14	8	12	10	5	9	7	8	20	14	12	13	12.5
hsa-miR-608	11	6	8.5	11	10	10.5	13	10	11.5	9	8	8.5	11	10	10.5	11	16	13.5
hsa-miR-609	21	15	18	19	15	17	16	23	19.5	17	8	12.5	15	32	23.5	13	12	12.5
hsa-miR-610	14	13	13.5	18	16	17	11	9	10	4	8	6	4	11	7.5	4	7	5.5
hsa-miR-611	5	8	6.5	9	9	9	3	9	6	3	6	4.5	6	12	9	6	7	6.5
hsa-miR-612	24	37	30.5	25	19	22	28	28	28	20	16	18	24	24	24	22	18	20
hsa-miR-613	13	20	16.5	8	27	17.5	9	10	9.5	16	13	14.5	6	18	12	14	16	15
hsa-miR-614	30	27	28.5	24	18	21	21	17	19	13	11	12	18	18	18	16	18	17
hsa-miR-615-3p	16	8	12	11	19	15	3	6	4.5	10	5	7.5	8	5	6.5	6	10	8
hsa-miR-615-5p	9	14	11.5	11	14	12.5	14	15	14.5	5	7	6	8	15	11.5	13	10	11.5
hsa-miR-616-3p	20	11	15.5	15	22	18.5	10	10	10	14	15	14.5	17	17	17	21	18	19.5
hsa-miR-617	24	10	17	21	8	14.5	15	15	15	10	10	10	21	14	17.5	14	9	11.5
hsa-miR-618	25	16	20.5	23	12	17.5	22	17	19.5	13	15	14	24	17	20.5	13	11	12
hsa-miR-619	16	9	12.5	10	15	12.5	15	23	19	9	12	10.5	10	10	10	12	10	11
hsa-miR-620	11	4	7.5	6	15	10.5	7	7	7	2	12	7	14	13	13.5	12	13	12.5
hsa-miR-621	17	14	15.5	12	26	19	11	11	11	6	9	7.5	7	10	8.5	15	16	15.5
hsa-miR-622	17	15	16	14	7	10.5	8	14	11	15	10	12.5	11	16	13.5	6	23	14.5
hsa-miR-623	9	7	8	8	13	10.5	11	12	11.5	5	5	5	5	9	7	4	7	5.5
hsa-miR-624-3p	28	15	21.5	16	18	17	17	10	13.5	10	12	11	17	22	19.5	17	22	19.5
hsa-miR-625-5p	17	9	13	10	10	10	14	22	18	13	10	11.5	10	15	12.5	8	9	8.5
hsa-miR-626	18	10	14	18	14	16	27	22	24.5	12	11	11.5	19	25	22	10	15	12.5
hsa-miR-627	51	43	47	29	28	28.5	19	27	23	13	23	18	30	40	35	24	19	21.5
hsa-miR-628-3p	16	14	15	15	11	13	10	10	10	6	11	8.5	12	15	13.5	17	10	13.5
hsa-miR-628-5p	9	16	12.5	9	13	11	9	12	10.5	4	8	6	19	15	17	8	10	9
hsa-miR-629-5p	22	32	27	18	23	20.5	12	28	20	13	19	16	8	19	13.5	8	13	10.5
hsa-miR-630	106	142	124	88	40	64	61	98	79.5	33	104	68.5	91	104	97.5	82	53	67.5
hsa-miR-631	79	80	79.5	65	17	41	111	96	103.5	84	93	88.5	133	97	115	43	129	86
hsa-miR-632	18	8	13	11	14	12.5	7	15	11	13	8	10.5	12	15	13.5	8	12	10
hsa-miR-633	10	17	13.5	8	19	13.5	4	7	5.5	8	8	8	7	11	9	15	8	11.5
hsa-miR-634	20	15	17.5	19	11	15	19	11	15	17	15	16	19	15	17	9	12	10.5
hsa-miR-635	10	12	11	12	3	7.5	7	10	8.5	8	9	8.5	12	17	14.5	3	17	10
hsa-miR-636	8	9	8.5	10	13	11.5	10	8	9	13	3	8	11	16	13.5	7	10	8.5
hsa-miR-637	7	6	6.5	6	13	9.5	9	11	10	5	5	5	3	8	5.5	4	11	7.5
hsa-miR-638	22	22	22	17	13	15	9	6	7.5	10	18	14	20	25	22.5	13	9	11
hsa-miR-639	18	16	17	17	13	15	11	20	15.5	11	10	10.5	15	17	16	6	10	8
hsa-miR-640	19	5	12	7	16	11.5	16	16	16	12	12	12	11	18	14.5	11	14	12.5
hsa-miR-641	25	30	27.5	23	10	16.5	18	34	26	14	12	13	11	24	17.5	8	25	16.5
hsa-miR-642a-5p	12	5	8.5	8	13	10.5	7	10	8.5	4	6	5	7	5	6	8	7	7.5
hsa-miR-642b-3p	14	4	9	3	7	5	6	9	7.5	6	11	8.5	3	4	3.5	6	7	6.5
hsa-miR-643	9	10	9.5	8	11	9.5	8	9	8.5	8	8	8	15	10	12.5	9	7	8
hsa-miR-644a	78	38	58	64	26	45	15	33	24	32	28	30	34	44	39	20	39	29.5
hsa-miR-645	11	4	7.5	8	14	11	8	7	7.5	9	8	8.5	5	12	8.5	8	12	10
hsa-miR-646	23	11	17	22	20	21	16	23	19.5	7	11	9	20	19	19.5	13	13	13
hsa-miR-647	17	7	12	7	14	10.5	5	16	10.5	6	11	8.5	11	9	10	3	13	8
hsa-miR-648	10	7	8.5	9	17	13	14	13	13.5	5	8	6.5	9	21	15	8	14	11
hsa-miR-649	16	9	12.5	10	13	11.5	16	17	16.5	9	18	13.5	10	16	13	7	13	10
hsa-miR-650	16	16	16	14	9	11.5	14	17	15.5	7	7	7	15	10	12.5	8	22	15
hsa-miR-651	16	25	20.5	12	21	16.5	9	22	15.5	11	11	11	13	15	14	13	14	13.5
hsa-miR-652-3p	8	8	8	7	12	9.5	6	9	7.5	7	8	7.5	10	17	13.5	8	6	7
hsa-miR-653	11	10	10.5	6	8	7	9	8	8.5	7	12	9.5	2	12	7	11	6	8.5
hsa-miR-654-3p	14	16	15	19	14	16.5	16	16	16	4	12	8	6	12	9	16	14	15
hsa-miR-654-5p	11	3	7	16	8	12	6	8	7	2	3	2.5	10	11	10.5	6	6	6
hsa-miR-655	21	23	22	14	11	12.5	36	21	28.5	11	28	19.5	23	30	26.5	10	28	19
hsa-miR-656	16	15	15.5	25	16	20.5	14	21	17.5	18	16	17	16	18	17	18	18	18
hsa-miR-657	11	17	14	9	14	11.5	6	11	8.5	6	4	5	8	5	6.5	22	10	16
hsa-miR-658	8	13	10.5	8	22	15	14	21	17.5	5	12	8.5	11	15	13	8	8	8
hsa-miR-659-3p	24	17	20.5	18	23	20.5	4	19	11.5	16	14	15	16	10	13	37	8	22.5
hsa-miR-660-5p	32	19	25.5	32	7	19.5	30	23	26.5	23	34	28.5	33	35	34	26	31	28.5
hsa-miR-661	13	9	11	11	10	10.5	9	16	12.5	3	10	6.5	9	12	10.5	8	12	10
hsa-miR-662	26	13	19.5	26	13	19.5	10	23	16.5	7	15	11	24	23	23.5	15	12	13.5
hsa-miR-663a	18	19	18.5	11	24	17.5	7	8	7.5	10	5	7.5	10	17	13.5	9	6	7.5
hsa-miR-663b	11	20	15.5	15	36	25.5	22	11	16.5	11	6	8.5	11	14	12.5	26	12	19
hsa-miR-664-3p	71	61	66	48	36	42	45	65	55	34	53	43.5	60	70	65	29	50	39.5
hsa-miR-665	16	15	15.5	17	17	17	5	14	9.5	9	14	11.5	8	9	8.5	9	12	10.5
hsa-miR-668	16	7	11.5	11	9	10	7	11	9	5	8	6.5	8	7	7.5	10	12	11
hsa-miR-670	11	15	13	11	11	11	11	17	14	13	10	11.5	16	13	14.5	14	17	15.5
hsa-miR-671-3p	15	19	17	15	18	16.5	11	17	14	14	14	14	12	13	12.5	14	10	12
hsa-miR-671-5p	16	12	14	13	15	14	15	16	15.5	11	20	15.5	10	20	15	9	9	9
hsa-miR-675-5p	19	11	15	17	9	13	9	11	10	9	7	8	6	12	9	5	7	6
hsa-miR-7-5p	15	17	16	21	24	22.5	17	18	17.5	11	15	13	14	16	15	23	24	23.5
hsa-miR-708-5p	9	19	14	13	17	15	10	16	13	5	9	7	12	6	9	8	11	9.5
hsa-miR-711	10	11	10.5	2	14	8	13	13	13	2	6	4	2	11	6.5	6	5	5.5
hsa-miR-718	15	19	17	9	15	12	8	8	8	4	3	3.5	9	8	8.5	9	11	10
hsa-miR-720	2272	2127	2199.5	1154	362	758	1546	1565	1555.5	870	1207	1038.5	1367	1454	1410.5	1041	1035	1038
hsa-miR-744-5p	16	12	14	16	14	15	12	11	11.5	10	18	14	21	15	18	12	12	12
hsa-miR-758	20	16	18	13	13	13	16	18	17	16	16	16	14	14	14	8	14	11
hsa-miR-759	16	7	11.5	16	15	15.5	14	11	12.5	7	8	7.5	6	8	7	11	10	10.5
hsa-miR-760	7	9	8	8	12	10	17	9	13	6	5	5.5	8	13	10.5	8	9	8.5
hsa-miR-761	23	27	25	24	32	28	40	26	33	9	27	18	33	26	29.5	25	25	25
hsa-miR-762	11	14	12.5	14	18	16	5	18	11.5	10	10	10	8	18	13	10	13	11.5
hsa-miR-764	24	18	21	17	19	18	10	10	10	7	19	13	12	16	14	51	11	31
hsa-miR-765	11	13	12	12	15	13.5	9	11	10	5	12	8.5	13	5	9	11	10	10.5
hsa-miR-766-3p	24	19	21.5	17	19	18	25	15	20	21	9	15	19	16	17.5	20	15	17.5
hsa-miR-767-3p	23	12	17.5	23	14	18.5	12	12	12	10	19	14.5	17	12	14.5	15	17	16
hsa-miR-767-5p	10	4	7	9	5	7	8	15	11.5	3	9	6	9	18	13.5	11	4	7.5
hsa-miR-769-3p	29	21	25	23	14	18.5	10	16	13	10	18	14	27	13	20	20	10	15
hsa-miR-769-5p	18	17	17.5	21	16	18.5	24	16	20	14	27	20.5	33	25	29	20	20	20
hsa-miR-770-5p	22	26	24	16	19	17.5	22	27	24.5	22	23	22.5	22	27	24.5	24	20	22
hsa-miR-802	11	14	12.5	13	6	9.5	13	6	9.5	6	15	10.5	7	11	9	7	6	6.5
hsa-miR-873-5p	14	19	16.5	15	6	10.5	11	11	11	11	7	9	7	9	8	8	3	5.5
hsa-miR-874	15	15	15	17	12	14.5	9	7	8	3	5	4	7	8	7.5	10	6	8
hsa-miR-875-3p	18	10	14	6	5	5.5	6	11	8.5	3	13	8	8	11	9.5	5	9	7
hsa-miR-875-5p	18	16	17	20	23	21.5	21	12	16.5	13	15	14	12	18	15	18	13	15.5
hsa-miR-876-3p	18	10	14	13	19	16	6	16	11	9	7	8	15	14	14.5	9	12	10.5
hsa-miR-876-5p	18	13	15.5	2	13	7.5	10	14	12	14	9	11.5	10	11	10.5	6	11	8.5
hsa-miR-877-5p	75	62	68.5	36	26	31	58	53	55.5	20	40	30	80	66	73	53	19	36
hsa-miR-885-3p	16	7	11.5	8	20	14	14	12	13	1	5	3	10	7	8.5	3	11	7
hsa-miR-885-5p	785	922	853.5	714	407	560.5	678	697	687.5	531	535	533	708	849	778.5	221	666	443.5
hsa-miR-887	14	12	13	9	16	12.5	12	14	13	10	18	14	8	16	12	11	10	10.5
hsa-miR-888-5p	95	64	79.5	74	14	44	62	78	70	45	87	66	78	76	77	41	68	54.5
hsa-miR-889	15	9	12	13	9	11	9	13	11	14	16	15	15	8	11.5	17	10	13.5
hsa-miR-890	28	22	25	15	18	16.5	19	18	18.5	8	20	14	24	19	21.5	15	11	13
hsa-miR-891a	29	18	23.5	18	21	19.5	15	18	16.5	16	25	20.5	23	38	30.5	12	33	22.5
hsa-miR-891b	20	15	17.5	6	15	10.5	15	16	15.5	14	13	13.5	19	19	19	9	26	17.5
hsa-miR-892a	7	10	8.5	9	11	10	12	20	16	10	7	8.5	13	9	11	14	9	11.5
hsa-miR-892b	24	24	24	19	19	19	11	16	13.5	15	7	11	12	19	15.5	12	15	13.5
hsa-miR-9-5p	30	23	26.5	21	20	20.5	24	35	29.5	16	22	19	30	34	32	21	13	17
hsa-miR-920	17	7	12	11	13	12	10	13	11.5	5	4	4.5	12	7	9.5	10	6	8
hsa-miR-921	19	8	13.5	10	25	17.5	5	18	11.5	10	14	12	8	15	11.5	11	8	9.5
hsa-miR-922	23	15	19	11	11	11	21	14	17.5	8	19	13.5	16	25	20.5	23	13	18
hsa-miR-924	11	10	10.5	9	14	11.5	13	10	11.5	11	11	11	14	19	16.5	15	10	12.5
hsa-miR-92a-3p	232	213	222.5	148	20	84	135	212	173.5	123	170	146.5	179	302	240.5	45	207	126
hsa-miR-92b-3p	7	8	7.5	8	11	9.5	6	10	8	3	5	4	9	6	7.5	5	10	7.5
hsa-miR-93-5p	264	282	273	108	43	75.5	204	199	201.5	110	127	118.5	239	245	242	63	125	94
hsa-miR-933	16	18	17	10	24	17	12	14	13	14	10	12	13	17	15	21	9	15
hsa-miR-934	13	11	12	10	9	9.5	10	6	8	5	6	5.5	6	9	7.5	5	9	7
hsa-miR-935	22	11	16.5	10	17	13.5	10	14	12	14	14	14	10	23	16.5	11	13	12
hsa-miR-936	18	11	14.5	12	12	12	8	22	15	10	15	12.5	13	21	17	11	16	13.5
hsa-miR-937	20	20	20	17	11	14	19	19	19	16	16	16	18	19	18.5	16	16	16
hsa-miR-938	32	26	29	29	34	31.5	25	24	24.5	20	19	19.5	15	21	18	29	20	24.5
hsa-miR-939	17	14	15.5	10	18	14	21	16	18.5	12	8	10	8	13	10.5	15	11	13
hsa-miR-940	22	23	22.5	16	13	14.5	19	31	25	6	11	8.5	25	19	22	11	13	12
hsa-miR-941	10	23	16.5	13	17	15	17	12	14.5	8	3	5.5	14	13	13.5	12	6	9
hsa-miR-942	48	18	33	40	6	23	12	35	23.5	16	33	24.5	31	22	26.5	11	22	16.5
hsa-miR-943	8	11	9.5	7	12	9.5	6	16	11	5	9	7	10	14	12	6	9	7.5
hsa-miR-944	47	45	46	35	15	25	15	43	29	22	22	22	28	29	28.5	38	26	32
hsa-miR-95	55	58	56.5	48	28	38	86	63	74.5	38	59	48.5	80	101	90.5	43	51	47
hsa-miR-96-5p	10	26	18	6	20	13	19	17	18	10	11	10.5	19	21	20	26	13	19.5
hsa-miR-98	100	98	99	66	58	62	53	81	67	43	69	56	79	57	68	50	39	44.5
hsa-miR-99a-5p	607	438	522.5	407	81	244	596	367	481.5	340	363	351.5	585	590	587.5	138	476	307
hsa-miR-99b-5p	18	20	19	17	25	21	18	17	17.5	12	16	14	15	21	18	7	21	14
