# Supplementary material for: Cellular microRNA networks regulate host dependency of hepatitis C virus infection
Source: Nat Commun. 2017 Nov 27;8:1789. doi: 10.1038/s41467-017-01954-x (PMC5702611; doi:10.1038/s41467-017-01954-x)
Supplement: Supplementary file 7 — Supplementary Data 4 [file 41467_2017_1954_MOESM7_ESM.xlsx]

## Sheet: PHH raw data
miRNA ID	Mock 6 h			HCV 6 h			Mock24 h			HCV 24 h
	Sample 1	Sample 2	Avearge	Sample 1	Sample 2	Avearge	Sample 1	Sample 2	Avearge	Sample 1	Avearge
hsa-let-7a-5p	3725.39	3963.3	3844.35	3913.59	3561.65	3737.62	4856.1	4210.32	4533.21	3636.36	3636.36
hsa-let-7b-5p	992.34	1068.39	1030.37	998.12	1000.64	999.38	2159.98	2487.3	2323.64	2290.03	2290.03
hsa-let-7c	468.88	526.88	497.88	458.92	488.59	473.755	690.42	357.27	523.845	422.41	422.41
hsa-let-7d-5p	161.12	160.26	160.69	184.81	205.6	195.205	345.21	180.89	263.05	179.56	179.56
hsa-let-7e-5p	22.36	24.15	23.255	20.77	29.71	25.24	46.29	27.13	36.71	28.48	28.48
hsa-let-7f-5p	872.66	930.82	901.74	901.22	916.99	909.105	582.42	465.8	524.11	537.11	537.11
hsa-let-7g-5p	2147.11	2294.12	2220.61	2358.26	2747.07	2552.66	4476.18	5368.05	4922.11	3852.31	3852.31
hsa-let-7i-5p	136.78	141.96	139.37	157.12	146.97	152.045	341.35	208.03	274.69	257.08	257.08
hsa-miR-1	13.15	10.98	12.065	15.92	7.82	11.87	19.29	13.57	16.43	22.15	22.15
hsa-miR-100-5p	479.4	544.44	511.92	535.06	502.66	518.86	1238.13	714.53	976.33	1094.78	1094.78
hsa-miR-101-3p	13.15	13.9	13.525	13.84	12.51	13.175	7.71	31.66	19.685	18.19	18.19
hsa-miR-103a-3p	10.52	8.78	9.65	6.92	11.73	9.325	23.14	13.57	18.355	11.87	11.87
hsa-miR-105-5p	35.51	26.34	30.925	28.38	21.11	24.745	7.71	13.57	10.64	13.45	13.45
hsa-miR-106a-5p+hsa-miR-17-5p	253.84	291.98	272.91	306.64	293.16	299.9	217.93	366.31	292.12	401.05	401.05
hsa-miR-106b-5p	159.14	154.4	156.77	157.12	146.19	151.655	187.07	185.42	186.245	192.22	192.22
hsa-miR-107	202.55	215.14	208.845	238.11	228.27	233.19	310.5	117.58	214.04	146.34	146.34
hsa-miR-10a-5p	24.33	24.15	24.24	31.15	32.05	31.6	50.14	13.57	31.855	31.64	31.64
hsa-miR-10b-5p	26.3	13.9	20.1	21.46	17.98	19.72	40.5	22.61	31.555	26.1	26.1
hsa-miR-1178	8.55	10.98	9.765	10.38	9.38	9.88	17.36	22.61	19.985	12.66	12.66
hsa-miR-1179	51.95	40.25	46.1	28.38	24.23	26.305	11.57	9.04	10.305	11.07	11.07
hsa-miR-1180	9.86	5.12	7.49	6.23	10.94	8.585	17.36	9.04	13.2	15.03	15.03
hsa-miR-1181	11.18	6.59	8.885	14.54	8.6	11.57	9.64	4.52	7.08	6.33	6.33
hsa-miR-1182	9.86	4.39	7.125	7.61	4.69	6.15	25.07	13.57	19.32	10.28	10.28
hsa-miR-1183	19.73	14.64	17.185	15.23	14.07	14.65	27	13.57	20.285	18.98	18.98
hsa-miR-1184	7.89	6.59	7.24	5.54	3.91	4.725	13.5	4.52	9.01	6.33	6.33
hsa-miR-1185-5p	21.04	22.69	21.865	20.07	16.42	18.245	27	22.61	24.805	29.27	29.27
hsa-miR-1193	13.81	7.32	10.565	9	14.07	11.535	5.79	13.57	9.68	20.57	20.57
hsa-miR-1197	11.84	6.59	9.215	10.38	3.13	6.755	9.64	13.57	11.605	15.03	15.03
hsa-miR-1200	16.44	14.64	15.54	18	14.85	16.425	11.57	13.57	12.57	15.82	15.82
hsa-miR-1202	36.17	18.29	27.23	31.15	25.8	28.475	23.14	36.18	29.66	15.03	15.03
hsa-miR-1203	9.21	10.24	9.725	13.15	7.82	10.485	23.14	9.04	16.09	16.61	16.61
hsa-miR-1204	16.44	21.22	18.83	18	10.94	14.47	17.36	9.04	13.2	16.61	16.61
hsa-miR-1205	11.18	10.98	11.08	6.23	12.51	9.37	23.14	4.52	13.83	14.24	14.24
hsa-miR-1206	19.07	21.95	20.51	18	17.98	17.99	19.29	18.09	18.69	22.15	22.15
hsa-miR-1207-3p	15.13	7.32	11.225	11.07	10.16	10.615	7.71	18.09	12.9	12.66	12.66
hsa-miR-1208	19.73	19.76	19.745	15.23	23.45	19.34	15.43	4.52	9.975	16.61	16.61
hsa-miR-122-5p	15280.4	17385.5	16332.9	20621.4	17607.3	19114.4	22688.6	17302.6	19995.6	17345.9	17345.9
hsa-miR-1224-3p	5.26	4.39	4.825	2.08	7.04	4.56	7.71	13.57	10.64	4.75	4.75
hsa-miR-1224-5p	32.88	28.54	30.71	21.46	29.71	25.585	17.36	76.88	47.12	30.85	30.85
hsa-miR-1225-3p	79.57	80.5	80.035	69.91	66.45	68.18	50.14	76.88	63.51	70.4	70.4
hsa-miR-1225-5p	57.87	49.76	53.815	29.07	45.34	37.205	11.57	22.61	17.09	22.94	22.94
hsa-miR-1226-3p	23.02	16.1	19.56	12.46	11.73	12.095	38.57	9.04	23.805	18.98	18.98
hsa-miR-1227	6.58	7.32	6.95	9.69	10.16	9.925	11.57	9.04	10.305	14.24	14.24
hsa-miR-1228-3p	7.89	8.78	8.335	6.23	5.47	5.85	9.64	13.57	11.605	3.96	3.96
hsa-miR-1229	9.86	8.05	8.955	4.85	9.38	7.115	21.21	9.04	15.125	12.66	12.66
hsa-miR-1231	17.1	8.78	12.94	7.61	11.73	9.67	11.57	31.66	21.615	19.78	19.78
hsa-miR-1233	30.25	28.54	29.395	22.84	28.14	25.49	19.29	27.13	23.21	21.36	21.36
hsa-miR-1234	48.66	30	39.33	36.69	38.31	37.5	55.93	45.22	50.575	26.89	26.89
hsa-miR-1236	8.55	4.39	6.47	9	9.38	9.19	9.64	13.57	11.605	21.36	21.36
hsa-miR-1237	16.44	16.1	16.27	12.46	11.73	12.095	21.21	9.04	15.125	13.45	13.45
hsa-miR-1238	18.41	16.1	17.255	9.69	7.82	8.755	21.21	4.52	12.865	21.36	21.36
hsa-miR-124-3p	9.21	5.12	7.165	4.15	12.51	8.33	25.07	4.52	14.795	15.03	15.03
hsa-miR-1243	26.3	16.83	21.565	19.38	14.85	17.115	7.71	18.09	12.9	16.61	16.61
hsa-miR-1244	16.44	9.51	12.975	10.38	16.42	13.4	1.93	9.04	5.485	26.1	26.1
hsa-miR-1245a	11.18	9.51	10.345	9	7.04	8.02	3.86	9.04	6.45	5.54	5.54
hsa-miR-1245b-3p	11.18	14.64	12.91	12.46	13.29	12.875	19.29	9.04	14.165	14.24	14.24
hsa-miR-1245b-5p	47.35	36.59	41.97	31.15	45.34	38.245	21.21	18.09	19.65	12.66	12.66
hsa-miR-1246	2280.61	2886.12	2583.36	3032.44	2541.47	2786.95	6163.66	4540.46	5352.06	13050.4	13050.4
hsa-miR-1247-5p	15.13	14.64	14.885	29.76	23.45	26.605	19.29	27.13	23.21	27.69	27.69
hsa-miR-1248	12.49	8.78	10.635	9.69	12.51	11.1	23.14	9.04	16.09	17.4	17.4
hsa-miR-1249	3.95	8.05	6	4.85	4.69	4.77	13.5	4.52	9.01	14.24	14.24
hsa-miR-1250	145.33	107.57	126.45	125.28	108.66	116.97	13.5	18.09	15.795	20.57	20.57
hsa-miR-1251	11.84	5.12	8.48	10.38	5.47	7.925	13.5	22.61	18.055	14.24	14.24
hsa-miR-1252	15.13	14.64	14.885	12.46	11.73	12.095	9.64	13.57	11.605	18.19	18.19
hsa-miR-1253	248.58	222.46	235.52	168.89	177.46	173.175	152.36	176.37	164.365	174.82	174.82
hsa-miR-1254	5.92	5.85	5.885	3.46	8.6	6.03	13.5	4.52	9.01	3.16	3.16
hsa-miR-1255a	5.92	11.71	8.815	9.69	10.16	9.925	11.57	22.61	17.09	11.07	11.07
hsa-miR-1255b-5p	14.47	14.64	14.555	12.46	15.63	14.045	28.93	18.09	23.51	11.87	11.87
hsa-miR-1256	8.55	8.05	8.3	6.92	10.94	8.93	19.29	13.57	16.43	7.91	7.91
hsa-miR-1257	46.03	35.13	40.58	22.84	39.09	30.965	48.21	40.7	44.455	30.06	30.06
hsa-miR-1258	17.76	13.9	15.83	14.54	13.29	13.915	23.14	13.57	18.355	7.91	7.91
hsa-miR-125a-3p	32.88	31.47	32.175	59.53	30.49	45.01	28.93	22.61	25.77	18.98	18.98
hsa-miR-125a-5p	13.81	8.05	10.93	11.77	11.73	11.75	19.29	18.09	18.69	13.45	13.45
hsa-miR-125b-5p	2937.57	3377.15	3157.36	3668.56	3782.1	3725.33	6352.66	3513.88	4933.27	3881.58	3881.58
hsa-miR-126-3p	69.71	87.81	78.76	68.53	91.46	79.995	73.29	94.97	84.13	97.3	97.3
hsa-miR-1260a	210.44	283.93	247.185	223.57	205.6	214.585	347.14	872.82	609.98	165.33	165.33
hsa-miR-1260b	84.17	86.35	85.26	92.06	64.1	78.08	9.64	31.66	20.65	14.24	14.24
hsa-miR-1261	6.58	7.32	6.95	6.92	5.47	6.195	7.71	13.57	10.64	8.7	8.7
hsa-miR-1262	21.04	14.64	17.84	22.15	22.67	22.41	7.71	31.66	19.685	12.66	12.66
hsa-miR-1263	7.23	8.78	8.005	8.31	8.6	8.455	9.64	4.52	7.08	15.82	15.82
hsa-miR-1264	11.18	7.32	9.25	4.85	8.6	6.725	3.86	27.13	15.495	11.07	11.07
hsa-miR-1265	3.29	2.93	3.11	2.77	1.56	2.165	5.79	13.57	9.68	5.54	5.54
hsa-miR-1266	12.49	2.93	7.71	9	8.6	8.8	9.64	4.52	7.08	10.28	10.28
hsa-miR-1267	11.18	7.32	9.25	4.85	10.94	7.895	21.21	13.57	17.39	12.66	12.66
hsa-miR-1268a	165.72	114.89	140.305	103.83	146.19	125.01	23.14	13.57	18.355	48.25	48.25
hsa-miR-1268b	5.92	4.39	5.155	8.31	3.91	6.11	7.71	4.52	6.115	7.12	7.12
hsa-miR-1269a	3.29	2.93	3.11	3.46	7.82	5.64	3.86	4.52	4.19	14.24	14.24
hsa-miR-1269b	4.6	2.2	3.4	4.85	7.82	6.335	1.93	4.52	3.225	11.07	11.07
hsa-miR-127-3p	9.86	10.98	10.42	12.46	12.51	12.485	19.29	13.57	16.43	20.57	20.57
hsa-miR-127-5p	12.49	4.39	8.44	9	10.94	9.97	9.64	22.61	16.125	10.28	10.28
hsa-miR-1270	13.81	9.51	11.66	10.38	14.07	12.225	34.71	13.57	24.14	26.1	26.1
hsa-miR-1271-5p	11.18	23.42	17.3	13.15	13.29	13.22	17.36	27.13	22.245	21.36	21.36
hsa-miR-1272	15.78	9.51	12.645	14.54	19.54	17.04	13.5	18.09	15.795	16.61	16.61
hsa-miR-1273a	9.86	10.98	10.42	15.92	6.25	11.085	15.43	18.09	16.76	11.87	11.87
hsa-miR-1273c	2.63	2.2	2.415	4.85	3.13	3.99	7.71	4.52	6.115	7.91	7.91
hsa-miR-1273d	9.21	10.98	10.095	9.69	9.38	9.535	9.64	4.52	7.08	14.24	14.24
hsa-miR-1273e	9.86	13.9	11.88	9.69	9.38	9.535	5.79	9.04	7.415	11.07	11.07
hsa-miR-1273f	5.92	2.2	4.06	4.85	5.47	5.16	13.5	4.52	9.01	7.12	7.12
hsa-miR-1273g-5p	9.21	3.66	6.435	6.92	7.04	6.98	9.64	9.04	9.34	11.07	11.07
hsa-miR-1275	7.89	13.9	10.895	13.84	14.85	14.345	23.14	27.13	25.135	24.52	24.52
hsa-miR-1276	24.33	17.56	20.945	16.61	17.2	16.905	15.43	22.61	19.02	30.85	30.85
hsa-miR-1277-3p	12.49	11.71	12.1	13.84	17.2	15.52	17.36	18.09	17.725	27.69	27.69
hsa-miR-1278	7.89	8.78	8.335	4.85	5.47	5.16	3.86	4.52	4.19	7.12	7.12
hsa-miR-1279	17.76	13.17	15.465	7.61	10.16	8.885	11.57	27.13	19.35	9.49	9.49
hsa-miR-128	40.11	35.13	37.62	35.3	25.02	30.16	42.43	18.09	30.26	37.97	37.97
hsa-miR-1280	6.58	8.78	7.68	9.69	5.47	7.58	5.79	9.04	7.415	10.28	10.28
hsa-miR-1281	22.36	22.69	22.525	18.69	20.33	19.51	19.29	27.13	23.21	18.98	18.98
hsa-miR-1282	6.58	4.39	5.485	4.85	8.6	6.725	11.57	36.18	23.875	8.7	8.7
hsa-miR-1283	0.66	0.73	0.695	0.69	0.78	0.735	1.93	4.52	3.225	0.79	0.79
hsa-miR-1284	10.52	14.64	12.58	10.38	7.82	9.1	19.29	9.04	14.165	14.24	14.24
hsa-miR-1285-3p	13.15	8.78	10.965	11.77	14.85	13.31	34.71	13.57	24.14	16.61	16.61
hsa-miR-1286	15.13	13.9	14.515	18.69	8.6	13.645	28.93	4.52	16.725	17.4	17.4
hsa-miR-1287	19.73	15.37	17.55	20.77	17.98	19.375	19.29	13.57	16.43	22.15	22.15
hsa-miR-1288	17.1	11.71	14.405	8.31	11.73	10.02	19.29	9.04	14.165	26.1	26.1
hsa-miR-1289	5.26	3.66	4.46	4.85	5.47	5.16	11.57	9.04	10.305	8.7	8.7
hsa-miR-129-2-3p	14.47	12.44	13.455	17.3	10.94	14.12	9.64	9.04	9.34	12.66	12.66
hsa-miR-129-5p	6.58	6.59	6.585	4.85	7.82	6.335	5.79	4.52	5.155	10.28	10.28
hsa-miR-1290	504.39	418.58	461.485	395.23	308.79	352.01	140.78	167.33	154.055	527.62	527.62
hsa-miR-1291	11.84	5.12	8.48	6.23	12.51	9.37	25.07	4.52	14.795	11.07	11.07
hsa-miR-1292	7.89	5.12	6.505	5.54	4.69	5.115	3.86	13.57	8.715	10.28	10.28
hsa-miR-1293	7.23	5.12	6.175	5.54	4.69	5.115	5.79	9.04	7.415	3.16	3.16
hsa-miR-1294	7.23	7.32	7.275	9	6.25	7.625	1.93	13.57	7.75	5.54	5.54
hsa-miR-1295a	14.47	9.51	11.99	9.69	4.69	7.19	11.57	4.52	8.045	11.07	11.07
hsa-miR-1296	4.6	2.2	3.4	6.23	3.91	5.07	11.57	13.57	12.57	10.28	10.28
hsa-miR-1297	69.71	68.79	69.25	57.45	54.72	56.085	21.21	22.61	21.91	23.73	23.73
hsa-miR-1298	9.86	10.98	10.42	16.61	14.85	15.73	11.57	22.61	17.09	9.49	9.49
hsa-miR-1299	10.52	12.44	11.48	7.61	9.38	8.495	7.71	22.61	15.16	17.4	17.4
hsa-miR-1301	6.58	6.59	6.585	7.61	5.47	6.54	23.14	9.04	16.09	7.91	7.91
hsa-miR-1302	8.55	4.39	6.47	8.31	2.35	5.33	15.43	4.52	9.975	9.49	9.49
hsa-miR-1303	5.92	5.85	5.885	10.38	6.25	8.315	15.43	4.52	9.975	11.87	11.87
hsa-miR-1304-5p	13.15	4.39	8.77	9	8.6	8.8	11.57	13.57	12.57	17.4	17.4
hsa-miR-1305	23.67	23.42	23.545	26.3	28.14	27.22	23.14	27.13	25.135	12.66	12.66
hsa-miR-1306-3p	9.86	23.42	16.64	15.23	13.29	14.26	23.14	22.61	22.875	19.78	19.78
hsa-miR-1307-3p	14.47	10.24	12.355	6.23	14.07	10.15	38.57	36.18	37.375	42.72	42.72
hsa-miR-130a-3p	157.17	150.01	153.59	170.28	149.31	159.795	214.07	153.76	183.915	237.31	237.31
hsa-miR-130b-3p	9.86	14.64	12.25	11.77	14.07	12.92	7.71	18.09	12.9	18.19	18.19
hsa-miR-132-3p	23.02	16.1	19.56	8.31	8.6	8.455	27	36.18	31.59	15.03	15.03
hsa-miR-1321	17.1	11.71	14.405	13.84	21.89	17.865	13.5	4.52	9.01	13.45	13.45
hsa-miR-1322	11.84	10.24	11.04	12.46	10.94	11.7	17.36	9.04	13.2	11.87	11.87
hsa-miR-1323	32.22	35.86	34.04	19.38	22.67	21.025	32.79	22.61	27.7	22.15	22.15
hsa-miR-1324	17.76	13.9	15.83	9	13.29	11.145	15.43	13.57	14.5	9.49	9.49
hsa-miR-133a	5.26	5.85	5.555	6.23	7.04	6.635	5.79	4.52	5.155	9.49	9.49
hsa-miR-133b	7.89	9.51	8.7	6.23	7.82	7.025	9.64	4.52	7.08	16.61	16.61
hsa-miR-134	7.23	16.83	12.03	4.85	11.73	8.29	17.36	27.13	22.245	13.45	13.45
hsa-miR-135a-5p	10.52	3.66	7.09	9	6.25	7.625	23.14	18.09	20.615	10.28	10.28
hsa-miR-135b-5p	12.49	6.59	9.54	11.77	7.04	9.405	28.93	4.52	16.725	16.61	16.61
hsa-miR-136-5p	7.89	8.05	7.97	10.38	12.51	11.445	23.14	13.57	18.355	9.49	9.49
hsa-miR-137	31.57	14.64	23.105	18.69	18.76	18.725	21.21	31.66	26.435	13.45	13.45
hsa-miR-138-5p	12.49	10.24	11.365	11.77	14.07	12.92	15.43	18.09	16.76	18.19	18.19
hsa-miR-139-3p	13.81	14.64	14.225	12.46	11.73	12.095	19.29	4.52	11.905	13.45	13.45
hsa-miR-139-5p	9.86	8.05	8.955	4.85	7.04	5.945	11.57	4.52	8.045	12.66	12.66
hsa-miR-140-3p	21.7	17.56	19.63	18.69	16.42	17.555	25.07	18.09	21.58	30.85	30.85
hsa-miR-140-5p	80.23	66.59	73.41	74.76	56.29	65.525	94.5	122.1	108.3	69.61	69.61
hsa-miR-141-3p	39.46	32.2	35.83	27	32.05	29.525	15.43	18.09	16.76	17.4	17.4
hsa-miR-142-3p	40.11	32.2	36.155	31.84	37.52	34.68	65.57	27.13	46.35	68.82	68.82
hsa-miR-142-5p	13.15	8.05	10.6	7.61	12.51	10.06	9.64	31.66	20.65	10.28	10.28
hsa-miR-143-3p	96.01	113.43	104.72	64.37	63.32	63.845	15.43	76.88	46.155	124.19	124.19
hsa-miR-144-3p	107.85	119.28	113.565	101.06	91.46	96.26	125.36	13.57	69.465	64.86	64.86
hsa-miR-145-5p	12.49	8.05	10.27	12.46	2.35	7.405	27	4.52	15.76	7.12	7.12
hsa-miR-1468	8.55	12.44	10.495	9.69	9.38	9.535	9.64	9.04	9.34	15.82	15.82
hsa-miR-1469	5.92	4.39	5.155	13.15	12.51	12.83	5.79	4.52	5.155	7.91	7.91
hsa-miR-146a-5p	11.84	11.71	11.775	10.38	16.42	13.4	17.36	4.52	10.94	22.15	22.15
hsa-miR-146b-3p	9.86	7.32	8.59	11.77	8.6	10.185	15.43	13.57	14.5	11.07	11.07
hsa-miR-146b-5p	50.64	58.54	54.59	58.84	67.23	63.035	210.21	58.79	134.5	210.41	210.41
hsa-miR-1470	7.89	5.12	6.505	6.92	7.82	7.37	13.5	22.61	18.055	11.07	11.07
hsa-miR-1471	5.92	8.78	7.35	5.54	6.25	5.895	9.64	4.52	7.08	6.33	6.33
hsa-miR-147a	7.23	5.12	6.175	4.15	6.25	5.2	7.71	9.04	8.375	8.7	8.7
hsa-miR-147b	10.52	8.78	9.65	9.69	4.69	7.19	23.14	4.52	13.83	17.4	17.4
hsa-miR-148a-3p	3000.04	3093.22	3046.63	3077.43	3015.21	3046.32	3887.97	3030.54	3459.26	2460.1	2460.1
hsa-miR-148b-3p	368.26	368.08	368.17	359.93	431.53	395.73	522.64	262.3	392.47	279.23	279.23
hsa-miR-149-5p	27.62	13.9	20.76	19.38	18.76	19.07	21.21	27.13	24.17	27.69	27.69
hsa-miR-150-5p	13.15	13.17	13.16	4.85	13.29	9.07	40.5	18.09	29.295	51.42	51.42
hsa-miR-151a-3p	184.79	263.44	224.115	224.96	155.57	190.265	135	208.03	171.515	234.94	234.94
hsa-miR-151a-5p	17.1	12.44	14.77	15.23	19.54	17.385	27	40.7	33.85	29.27	29.27
hsa-miR-151b	6.58	4.39	5.485	6.23	3.13	4.68	9.64	9.04	9.34	9.49	9.49
hsa-miR-152	70.36	67.32	68.84	74.76	78.96	76.86	86.79	113.06	99.925	101.25	101.25
hsa-miR-153	11.18	11.71	11.445	11.77	17.2	14.485	17.36	9.04	13.2	8.7	8.7
hsa-miR-1537	21.04	18.29	19.665	18	22.67	20.335	11.57	18.09	14.83	18.98	18.98
hsa-miR-1538	9.86	10.98	10.42	11.07	8.6	9.835	13.5	4.52	9.01	15.03	15.03
hsa-miR-1539	13.81	10.24	12.025	13.15	6.25	9.7	5.79	27.13	16.46	11.87	11.87
hsa-miR-154-5p	11.18	9.51	10.345	9	5.47	7.235	21.21	13.57	17.39	9.49	9.49
hsa-miR-155-5p	205.83	179.29	192.56	157.82	163.39	160.605	279.64	244.21	261.925	266.58	266.58
hsa-miR-15a-5p	547.79	523.22	535.505	526.06	472.18	499.12	806.14	1071.8	938.97	666.84	666.84
hsa-miR-15b-5p	656.3	642.5	649.4	853.46	831.78	842.62	1429.06	642.18	1035.62	743.57	743.57
hsa-miR-16-5p	814.13	769.1	791.615	854.15	837.25	845.7	1157.13	587.91	872.52	1002.23	1002.23
hsa-miR-181a-5p	34.2	25.61	29.905	30.46	27.36	28.91	52.07	72.36	62.215	46.67	46.67
hsa-miR-181b-5p+hsa-miR-181d	13.81	8.05	10.93	9	14.07	11.535	28.93	27.13	28.03	30.06	30.06
hsa-miR-181c-5p	6.58	4.39	5.485	6.92	3.13	5.025	7.71	13.57	10.64	16.61	16.61
hsa-miR-182-5p	18.41	24.88	21.645	15.23	20.33	17.78	25.07	31.66	28.365	22.15	22.15
hsa-miR-1825	11.84	20.49	16.165	13.15	8.6	10.875	23.14	9.04	16.09	15.82	15.82
hsa-miR-1827	27.62	30	28.81	29.07	21.89	25.48	57.86	36.18	47.02	37.18	37.18
hsa-miR-183-5p	38.8	46.1	42.45	40.15	41.43	40.79	23.14	22.61	22.875	17.4	17.4
hsa-miR-184	5.92	8.05	6.985	5.54	3.91	4.725	7.71	13.57	10.64	11.07	11.07
hsa-miR-185-5p	109.82	102.45	106.135	104.52	96.94	100.73	119.57	117.58	118.575	130.52	130.52
hsa-miR-186-5p	61.16	65.86	63.51	65.06	70.36	67.71	233.36	140.19	186.775	174.82	174.82
hsa-miR-187-3p	202.55	174.16	188.355	215.27	278.3	246.785	217.93	90.45	154.19	120.24	120.24
hsa-miR-188-3p	7.23	8.05	7.64	7.61	7.82	7.715	3.86	9.04	6.45	11.07	11.07
hsa-miR-188-5p	40.11	40.25	40.18	51.22	50.81	51.015	133.07	36.18	84.625	93.34	93.34
hsa-miR-18a-5p	55.24	46.83	51.035	71.29	64.89	68.09	73.29	63.31	68.3	77.52	77.52
hsa-miR-18b-5p	7.23	7.32	7.275	9	10.16	9.58	15.43	4.52	9.975	8.7	8.7
hsa-miR-1908	9.86	9.51	9.685	15.23	12.51	13.87	19.29	9.04	14.165	12.66	12.66
hsa-miR-1909-3p	7.89	4.39	6.14	11.77	14.07	12.92	23.14	18.09	20.615	14.24	14.24
hsa-miR-190a	13.15	4.39	8.77	9	10.94	9.97	7.71	4.52	6.115	7.91	7.91
hsa-miR-190b	5.26	5.12	5.19	8.31	4.69	6.5	11.57	4.52	8.045	8.7	8.7
hsa-miR-191-5p	417.59	408.33	412.96	559.97	480.78	520.375	570.85	388.92	479.885	268.95	268.95
hsa-miR-1910	10.52	6.59	8.555	13.15	8.6	10.875	19.29	4.52	11.905	6.33	6.33
hsa-miR-1911-5p	2.63	4.39	3.51	7.61	5.47	6.54	15.43	4.52	9.975	7.91	7.91
hsa-miR-1912	3.95	6.59	5.27	4.85	3.91	4.38	5.79	4.52	5.155	10.28	10.28
hsa-miR-1913	13.81	10.98	12.395	20.77	7.82	14.295	17.36	18.09	17.725	11.87	11.87
hsa-miR-1914-5p	7.23	5.12	6.175	9.69	11.73	10.71	15.43	4.52	9.975	10.28	10.28
hsa-miR-1915-3p	135.47	155.87	145.67	207.65	201.69	204.67	92.57	67.84	80.205	85.43	85.43
hsa-miR-192-5p	559.63	507.85	533.74	556.51	555.82	556.165	1240.06	1121.55	1180.8	1230.05	1230.05
hsa-miR-193a-3p	21.7	14.64	18.17	24.92	21.11	23.015	21.21	22.61	21.91	18.19	18.19
hsa-miR-193a-5p	78.91	56.35	67.63	88.6	74.27	81.435	119.57	81.4	100.485	83.85	83.85
hsa-miR-193b-3p	42.75	35.13	38.94	55.37	51.6	53.485	54	126.63	90.315	75.94	75.94
hsa-miR-194-5p	1729.53	1479.65	1604.59	1787.9	1410.28	1599.09	2684.55	2351.63	2518.09	2967.15	2967.15
hsa-miR-195-5p	28.94	26.34	27.64	27	24.23	25.615	82.93	49.75	66.34	46.67	46.67
hsa-miR-196a-5p	136.78	128.06	132.42	112.13	133.68	122.905	61.71	122.1	91.905	70.4	70.4
hsa-miR-196b-5p	17.1	20.49	18.795	13.84	11.73	12.785	25.07	18.09	21.58	19.78	19.78
hsa-miR-197-3p	48.01	46.83	47.42	47.76	56.29	52.025	75.21	40.7	57.955	42.72	42.72
hsa-miR-1972	10.52	4.39	7.455	9.69	13.29	11.49	9.64	4.52	7.08	11.07	11.07
hsa-miR-1973	17.76	13.17	15.465	23.53	17.2	20.365	44.36	31.66	38.01	32.43	32.43
hsa-miR-1976	2.63	6.59	4.61	2.77	3.13	2.95	1.93	9.04	5.485	7.12	7.12
hsa-miR-198	11.18	9.51	10.345	9	5.47	7.235	27	9.04	18.02	11.07	11.07
hsa-miR-199a-3p+hsa-miR-199b-3p	26.3	19.76	23.03	18.69	23.45	21.07	19.29	13.57	16.43	9.49	9.49
hsa-miR-199a-5p	11.84	8.78	10.31	4.15	9.38	6.765	19.29	4.52	11.905	12.66	12.66
hsa-miR-199b-5p	4.6	2.2	3.4	11.07	2.35	6.71	5.79	4.52	5.155	6.33	6.33
hsa-miR-19a-3p	201.23	236.36	218.795	274.1	259.54	266.82	962.35	257.77	610.06	668.42	668.42
hsa-miR-19b-3p	629.34	791.05	710.195	740.63	811.46	776.045	1054.92	759.76	907.34	1150.95	1150.95
hsa-miR-200a-3p	28.94	13.9	21.42	24.92	17.98	21.45	28.93	113.06	70.995	47.46	47.46
hsa-miR-200b-3p	36.83	23.42	30.125	33.92	34.4	34.16	77.14	18.09	47.615	58.54	58.54
hsa-miR-200c-3p	13.81	12.44	13.125	11.77	17.2	14.485	23.14	13.57	18.355	25.31	25.31
hsa-miR-202-3p	11.18	10.98	11.08	9.69	10.94	10.315	7.71	18.09	12.9	14.24	14.24
hsa-miR-203	61.16	62.2	61.68	60.22	57.07	58.645	185.14	194.46	189.8	158.21	158.21
hsa-miR-204-5p	19.73	19.03	19.38	18	24.23	21.115	23.14	22.61	22.875	18.98	18.98
hsa-miR-205-5p	16.44	10.98	13.71	10.38	9.38	9.88	19.29	4.52	11.905	18.98	18.98
hsa-miR-2052	13.81	9.51	11.66	13.84	9.38	11.61	13.5	27.13	20.315	15.03	15.03
hsa-miR-2053	50.64	40.98	45.81	60.22	43	51.61	15.43	22.61	19.02	17.4	17.4
hsa-miR-2054	10.52	7.32	8.92	8.31	9.38	8.845	9.64	9.04	9.34	13.45	13.45
hsa-miR-206	15.13	9.51	12.32	8.31	5.47	6.89	13.5	9.04	11.27	10.28	10.28
hsa-miR-208a	13.15	8.78	10.965	9	17.98	13.49	21.21	27.13	24.17	24.52	24.52
hsa-miR-208b	3.95	5.85	4.9	6.23	7.04	6.635	5.79	18.09	11.94	13.45	13.45
hsa-miR-20a-5p+hsa-miR-20b-5p	388.65	374.67	381.66	376.55	337.72	357.135	646.07	379.88	512.975	619.38	619.38
hsa-miR-21-5p	4113.39	3457.64	3785.52	3438.06	3536.63	3487.35	6520.45	10216	8368.24	9073.9	9073.9
hsa-miR-210	67.08	68.06	67.57	71.29	70.36	70.825	133.07	85.92	109.495	165.33	165.33
hsa-miR-211-5p	13.81	5.12	9.465	6.92	13.29	10.105	11.57	22.61	17.09	7.91	7.91
hsa-miR-2110	7.23	3.66	5.445	7.61	9.38	8.495	15.43	4.52	9.975	15.82	15.82
hsa-miR-2113	31.57	16.83	24.2	18.69	19.54	19.115	48.21	31.66	39.935	36.39	36.39
hsa-miR-2114-5p	7.23	6.59	6.91	4.85	12.51	8.68	13.5	27.13	20.315	18.98	18.98
hsa-miR-2115-5p	23.67	14.64	19.155	13.15	14.07	13.61	13.5	13.57	13.535	8.7	8.7
hsa-miR-2116-5p	192.02	166.84	179.43	133.59	178.24	155.915	127.28	212.55	169.915	98.09	98.09
hsa-miR-2117	46.69	33.66	40.175	30.46	30.49	30.475	25.07	45.22	35.145	35.6	35.6
hsa-miR-212-3p	142.04	156.6	149.32	122.52	176.68	149.6	302.78	257.77	280.275	357.55	357.55
hsa-miR-214-3p	23.67	9.51	16.59	15.23	17.2	16.215	9.64	22.61	16.125	18.98	18.98
hsa-miR-215	96.01	103.18	99.595	94.14	96.94	95.54	125.36	113.06	119.21	193.8	193.8
hsa-miR-216a	49.98	40.98	45.48	42.22	39.87	41.045	17.36	40.7	29.03	16.61	16.61
hsa-miR-216b	32.88	19.76	26.32	27.69	29.71	28.7	34.71	13.57	24.14	35.6	35.6
hsa-miR-217	11.84	14.64	13.24	6.92	4.69	5.805	25.07	4.52	14.795	11.87	11.87
hsa-miR-218-5p	21.04	16.1	18.57	15.92	15.63	15.775	25.07	9.04	17.055	15.82	15.82
hsa-miR-219-1-3p	19.73	15.37	17.55	19.38	18.76	19.07	25.07	13.57	19.32	22.94	22.94
hsa-miR-219-2-3p	21.7	16.83	19.265	12.46	8.6	10.53	15.43	9.04	12.235	12.66	12.66
hsa-miR-219-5p	19.73	19.03	19.38	22.84	19.54	21.19	36.64	13.57	25.105	27.69	27.69
hsa-miR-22-3p	2483.81	3079.31	2781.56	2563.84	2552.41	2558.12	2669.12	3165.66	2917.39	3336.56	3336.56
hsa-miR-221-3p	35.51	36.59	36.05	47.76	42.21	44.985	23.14	18.09	20.615	18.98	18.98
hsa-miR-222-3p	99.3	58.54	78.92	70.6	82.87	76.735	410.78	289.43	350.105	429.53	429.53
hsa-miR-223-3p	10.52	10.98	10.75	6.92	6.25	6.585	28.93	36.18	32.555	19.78	19.78
hsa-miR-224-5p	89.44	57.08	73.26	50.53	50.81	50.67	34.71	22.61	28.66	29.27	29.27
hsa-miR-2276	17.1	17.56	17.33	12.46	7.82	10.14	17.36	4.52	10.94	18.19	18.19
hsa-miR-2277-3p	23.02	16.83	19.925	12.46	14.85	13.655	9.64	13.57	11.605	17.4	17.4
hsa-miR-2277-5p	10.52	7.32	8.92	11.77	10.94	11.355	11.57	18.09	14.83	7.91	7.91
hsa-miR-2278	9.21	5.85	7.53	9.69	6.25	7.97	5.79	9.04	7.415	10.28	10.28
hsa-miR-23a-3p	413.64	500.53	457.085	564.82	527.68	546.25	823.49	646.7	735.095	309.29	309.29
hsa-miR-23b-3p	687.21	706.9	697.055	742.02	603.51	672.765	956.56	610.52	783.54	294.26	294.26
hsa-miR-23c	25.65	24.88	25.265	20.07	23.45	21.76	19.29	22.61	20.95	22.15	22.15
hsa-miR-24-3p	800.98	905.21	853.095	935.83	915.43	925.63	1265.13	483.89	874.51	704.81	704.81
hsa-miR-25-3p	299.22	293.44	296.33	298.33	347.1	322.715	559.28	547.21	553.245	466.71	466.71
hsa-miR-2682-5p	23.67	9.51	16.59	20.77	17.98	19.375	46.29	27.13	36.71	30.85	30.85
hsa-miR-26a-5p	583.31	673.97	628.64	592.51	611.33	601.92	719.35	746.19	732.77	722.21	722.21
hsa-miR-26b-5p	468.22	482.24	475.23	448.53	437.78	443.155	665.35	1031.1	848.225	1450.75	1450.75
hsa-miR-27a-3p	38.8	47.57	43.185	42.92	46.9	44.91	38.57	22.61	30.59	22.94	22.94
hsa-miR-27b-3p	613.56	593.47	603.515	663.11	598.04	630.575	225.64	180.89	203.265	186.68	186.68
hsa-miR-28-3p	82.86	73.91	78.385	71.99	74.27	73.13	136.93	67.84	102.385	174.03	174.03
hsa-miR-28-5p	124.29	155.87	140.08	137.74	139.15	138.445	258.43	212.55	235.49	257.88	257.88
hsa-miR-296-3p	9.86	4.39	7.125	2.77	6.25	4.51	3.86	4.52	4.19	9.49	9.49
hsa-miR-296-5p	16.44	10.98	13.71	9.69	9.38	9.535	21.21	13.57	17.39	14.24	14.24
hsa-miR-297	18.41	8.78	13.595	22.84	17.98	20.41	59.79	13.57	36.68	44.3	44.3
hsa-miR-298	11.84	13.17	12.505	13.15	13.29	13.22	25.07	31.66	28.365	15.03	15.03
hsa-miR-299-3p	36.17	37.32	36.745	35.99	32.83	34.41	23.14	40.7	31.92	20.57	20.57
hsa-miR-299-5p	12.49	5.85	9.17	9	7.82	8.41	17.36	9.04	13.2	12.66	12.66
hsa-miR-29a-3p	460.99	550.3	505.645	631.96	685.59	658.775	825.42	511.03	668.225	293.47	293.47
hsa-miR-29b-3p	2312.18	2319.73	2315.95	2393.56	2296	2344.78	5147.32	5802.2	5474.76	4506.49	4506.49
hsa-miR-29c-3p	199.26	210.75	205.005	203.5	190.75	197.125	235.28	176.37	205.825	174.82	174.82
hsa-miR-300	12.49	14.64	13.565	12.46	14.07	13.265	9.64	4.52	7.08	14.24	14.24
hsa-miR-301a-3p	13.81	13.17	13.49	13.84	17.2	15.52	32.79	22.61	27.7	10.28	10.28
hsa-miR-301b	9.21	5.85	7.53	9.69	8.6	9.145	11.57	27.13	19.35	15.82	15.82
hsa-miR-302a-3p	22.36	21.95	22.155	18	17.98	17.99	17.36	13.57	15.465	16.61	16.61
hsa-miR-302b-3p	82.2	90.74	86.47	100.37	91.46	95.915	27	18.09	22.545	18.19	18.19
hsa-miR-302c-3p	15.13	8.78	11.955	15.92	9.38	12.65	11.57	9.04	10.305	12.66	12.66
hsa-miR-302d-3p	134.15	118.55	126.35	112.13	111.01	111.57	165.86	171.85	168.855	136.85	136.85
hsa-miR-302e	13.15	11.71	12.43	9.69	13.29	11.49	36.64	4.52	20.58	18.19	18.19
hsa-miR-302f	15.78	12.44	14.11	15.92	11.73	13.825	13.5	22.61	18.055	7.12	7.12
hsa-miR-30a-5p	148.62	201.97	175.295	199.35	198.56	198.955	860.14	700.97	780.555	915.22	915.22
hsa-miR-30b-5p	1687.44	1849.2	1768.32	1823.89	1868.38	1846.14	1631.56	1600.92	1616.24	1611.33	1611.33
hsa-miR-30c-5p	75.63	78.3	76.965	88.6	99.28	93.94	65.57	36.18	50.875	36.39	36.39
hsa-miR-30d-5p	192.02	259.78	225.9	238.11	214.2	226.155	721.28	483.89	602.585	654.97	654.97
hsa-miR-30e-5p	420.22	503.46	461.84	425	409.64	417.32	875.56	818.55	847.055	836.91	836.91
hsa-miR-31-5p	11.84	8.05	9.945	9.69	11.73	10.71	13.5	18.09	15.795	11.87	11.87
hsa-miR-3123	1.97	9.51	5.74	6.92	7.82	7.37	1.93	18.09	10.01	15.82	15.82
hsa-miR-3127-5p	17.76	43.91	30.835	24.23	26.58	25.405	7.71	54.27	30.99	15.03	15.03
hsa-miR-3131	13.15	6.59	9.87	10.38	8.6	9.49	17.36	22.61	19.985	14.24	14.24
hsa-miR-3136-5p	57.21	43.91	50.56	38.76	57.07	47.915	40.5	27.13	33.815	33.22	33.22
hsa-miR-3141	13.15	9.51	11.33	11.07	10.16	10.615	19.29	22.61	20.95	8.7	8.7
hsa-miR-3144-5p	9.21	5.12	7.165	6.23	6.25	6.24	17.36	9.04	13.2	10.28	10.28
hsa-miR-3147	11.84	8.78	10.31	12.46	12.51	12.485	17.36	31.66	24.51	15.03	15.03
hsa-miR-3151	9.86	5.12	7.49	5.54	3.13	4.335	13.5	9.04	11.27	8.7	8.7
hsa-miR-3154	23.67	17.56	20.615	18.69	13.29	15.99	13.5	4.52	9.01	17.4	17.4
hsa-miR-3161	69.05	62.93	65.99	47.07	77.39	62.23	25.07	31.66	28.365	31.64	31.64
hsa-miR-3164	23.02	19.76	21.39	13.84	23.45	18.645	11.57	31.66	21.615	20.57	20.57
hsa-miR-3168	33.54	15.37	24.455	19.38	16.42	17.9	23.14	22.61	22.875	27.69	27.69
hsa-miR-3175	15.13	10.98	13.055	13.15	10.16	11.655	13.5	9.04	11.27	15.82	15.82
hsa-miR-3178	7.23	5.85	6.54	11.07	6.25	8.66	15.43	9.04	12.235	7.12	7.12
hsa-miR-3180	54.58	53.42	54	44.99	43.78	44.385	25.07	13.57	19.32	24.52	24.52
hsa-miR-3180-3p	14.47	12.44	13.455	7.61	12.51	10.06	9.64	13.57	11.605	11.87	11.87
hsa-miR-3180-5p	13.15	10.24	11.695	12.46	8.6	10.53	23.14	22.61	22.875	15.82	15.82
hsa-miR-3182	16.44	15.37	15.905	9.69	15.63	12.66	34.71	9.04	21.875	18.19	18.19
hsa-miR-3184-5p	5.26	2.93	4.095	7.61	7.82	7.715	13.5	4.52	9.01	7.91	7.91
hsa-miR-3185	19.07	22.69	20.88	31.84	29.71	30.775	15.43	22.61	19.02	24.52	24.52
hsa-miR-3187-3p	30.91	24.88	27.895	21.46	30.49	25.975	21.21	13.57	17.39	18.19	18.19
hsa-miR-3190-5p	12.49	12.44	12.465	12.46	9.38	10.92	9.64	18.09	13.865	10.28	10.28
hsa-miR-3192	10.52	5.12	7.82	10.38	6.25	8.315	11.57	4.52	8.045	11.07	11.07
hsa-miR-3195	59.84	65.86	62.85	47.07	46.9	46.985	36.64	189.94	113.29	85.43	85.43
hsa-miR-3196	15.13	8.78	11.955	9	13.29	11.145	23.14	22.61	22.875	14.24	14.24
hsa-miR-32-5p	161.12	133.91	147.515	115.59	100.85	108.22	194.78	162.81	178.795	159	159
hsa-miR-3200-3p	3.95	5.85	4.9	3.46	3.91	3.685	13.5	4.52	9.01	9.49	9.49
hsa-miR-320a	14.47	12.44	13.455	13.15	14.07	13.61	23.14	18.09	20.615	24.52	24.52
hsa-miR-320b	11.18	8.05	9.615	8.31	7.04	7.675	13.5	13.57	13.535	11.87	11.87
hsa-miR-320c	7.23	8.78	8.005	5.54	11.73	8.635	13.5	4.52	9.01	19.78	19.78
hsa-miR-320d	22.36	23.42	22.89	12.46	19.54	16	30.86	27.13	28.995	31.64	31.64
hsa-miR-320e	251.87	275.88	263.875	278.26	272.05	275.155	156.21	700.97	428.59	262.62	262.62
hsa-miR-323a-3p	19.73	17.56	18.645	9.69	10.94	10.315	32.79	18.09	25.44	25.31	25.31
hsa-miR-323a-5p	49.98	73.91	61.945	73.37	50.03	61.7	11.57	36.18	23.875	19.78	19.78
hsa-miR-323b-3p	6.58	5.85	6.215	4.85	3.91	4.38	9.64	4.52	7.08	10.28	10.28
hsa-miR-323b-5p	100.62	55.61	78.115	73.37	111.79	92.58	9.64	13.57	11.605	21.36	21.36
hsa-miR-324-3p	13.81	8.78	11.295	13.15	6.25	9.7	9.64	9.04	9.34	6.33	6.33
hsa-miR-324-5p	46.03	51.22	48.625	54.68	57.85	56.265	42.43	40.7	41.565	29.27	29.27
hsa-miR-325	15.13	12.44	13.785	13.15	22.67	17.91	40.5	27.13	33.815	27.69	27.69
hsa-miR-326	6.58	5.85	6.215	4.15	9.38	6.765	3.86	4.52	4.19	11.87	11.87
hsa-miR-328	7.23	10.24	8.735	8.31	5.47	6.89	11.57	22.61	17.09	12.66	12.66
hsa-miR-329	11.18	11.71	11.445	22.15	17.98	20.065	9.64	4.52	7.08	14.24	14.24
hsa-miR-330-3p	9.86	14.64	12.25	6.92	17.2	12.06	15.43	18.09	16.76	15.03	15.03
hsa-miR-330-5p	10.52	9.51	10.015	11.77	19.54	15.655	15.43	9.04	12.235	21.36	21.36
hsa-miR-331-3p	127.58	123.67	125.625	137.05	140.71	138.88	235.28	275.86	255.57	266.58	266.58
hsa-miR-331-5p	26.96	24.88	25.92	20.77	25.02	22.895	25.07	9.04	17.055	13.45	13.45
hsa-miR-335-5p	24.33	14.64	19.485	25.61	20.33	22.97	23.14	4.52	13.83	26.1	26.1
hsa-miR-337-3p	27.62	21.22	24.42	28.38	28.14	28.26	44.36	45.22	44.79	37.97	37.97
hsa-miR-337-5p	24.99	15.37	20.18	10.38	6.25	8.315	9.64	4.52	7.08	14.24	14.24
hsa-miR-338-3p	872	661.53	766.765	620.19	762.21	691.2	509.14	673.83	591.485	654.18	654.18
hsa-miR-338-5p	11.18	13.9	12.54	12.46	16.42	14.44	21.21	18.09	19.65	11.87	11.87
hsa-miR-339-3p	13.81	3.66	8.735	7.61	8.6	8.105	13.5	4.52	9.01	18.19	18.19
hsa-miR-339-5p	15.13	21.95	18.54	17.3	22.67	19.985	32.79	27.13	29.96	28.48	28.48
hsa-miR-33a-5p	78.91	57.08	67.995	58.14	45.34	51.74	73.29	72.36	72.825	44.3	44.3
hsa-miR-33b-5p	11.84	2.93	7.385	4.15	11.73	7.94	21.21	4.52	12.865	7.12	7.12
hsa-miR-340-5p	57.21	59.27	58.24	59.53	34.4	46.965	46.29	49.75	48.02	45.09	45.09
hsa-miR-342-3p	69.71	73.18	71.445	89.98	96.16	93.07	162	235.16	198.58	204.88	204.88
hsa-miR-342-5p	8.55	10.98	9.765	4.85	12.51	8.68	15.43	9.04	12.235	13.45	13.45
hsa-miR-345-5p	15.13	15.37	15.25	11.07	10.16	10.615	15.43	18.09	16.76	11.87	11.87
hsa-miR-346	11.84	12.44	12.14	13.15	14.07	13.61	9.64	4.52	7.08	19.78	19.78
hsa-miR-34a-5p	391.94	427.36	409.65	532.29	440.91	486.6	728.99	456.76	592.875	513.38	513.38
hsa-miR-34b-3p	9.86	5.85	7.855	6.23	6.25	6.24	5.79	4.52	5.155	12.66	12.66
hsa-miR-34c-3p	26.96	27.08	27.02	27.69	22.67	25.18	11.57	9.04	10.305	12.66	12.66
hsa-miR-34c-5p	9.21	5.85	7.53	13.15	9.38	11.265	11.57	13.57	12.57	6.33	6.33
hsa-miR-3605-5p	17.1	9.51	13.305	14.54	7.04	10.79	19.29	22.61	20.95	13.45	13.45
hsa-miR-361-3p	71.02	73.18	72.1	83.75	87.56	85.655	144.64	113.06	128.85	83.06	83.06
hsa-miR-361-5p	115.74	104.64	110.19	123.21	105.54	114.375	44.36	31.66	38.01	34.01	34.01
hsa-miR-3614-5p	7.23	3.66	5.445	5.54	7.04	6.29	13.5	4.52	9.01	12.66	12.66
hsa-miR-362-3p	28.28	16.1	22.19	29.07	38.31	33.69	40.5	58.79	49.645	24.52	24.52
hsa-miR-362-5p	10.52	12.44	11.48	18.69	11.73	15.21	21.21	27.13	24.17	15.03	15.03
hsa-miR-363-3p	0.66	0.73	0.695	0.69	0.78	0.735	1.93	4.52	3.225	0.79	0.79
hsa-miR-365a-3p	122.97	101.72	112.345	114.9	107.88	111.39	108	126.63	117.315	80.68	80.68
hsa-miR-367-3p	34.2	19.76	26.98	27	21.89	24.445	40.5	4.52	22.51	18.98	18.98
hsa-miR-3676-3p	16.44	16.83	16.635	16.61	21.89	19.25	28.93	9.04	18.985	29.27	29.27
hsa-miR-369-3p	9.86	8.78	9.32	7.61	10.16	8.885	17.36	18.09	17.725	9.49	9.49
hsa-miR-369-5p	9.21	5.85	7.53	13.15	10.94	12.045	9.64	13.57	11.605	8.7	8.7
hsa-miR-3690	14.47	10.24	12.355	8.31	17.2	12.755	15.43	18.09	16.76	25.31	25.31
hsa-miR-370	30.91	15.37	23.14	20.77	28.92	24.845	46.29	18.09	32.19	22.94	22.94
hsa-miR-371a-3p	49.32	36.59	42.955	31.84	48.47	40.155	86.79	45.22	66.005	58.54	58.54
hsa-miR-371a-5p	6.58	6.59	6.585	6.92	7.82	7.37	13.5	4.52	9.01	7.12	7.12
hsa-miR-371b-3p	8.55	10.98	9.765	6.23	3.91	5.07	1.93	4.52	3.225	11.87	11.87
hsa-miR-371b-5p	12.49	6.59	9.54	12.46	10.94	11.7	19.29	9.04	14.165	11.07	11.07
hsa-miR-372	15.78	25.61	20.695	22.84	22.67	22.755	15.43	4.52	9.975	13.45	13.45
hsa-miR-373-3p	2.63	5.12	3.875	4.85	0.78	2.815	3.86	18.09	10.975	5.54	5.54
hsa-miR-374a-5p	925.92	941.8	933.86	996.05	890.41	943.23	1598.77	1637.1	1617.93	1370.06	1370.06
hsa-miR-374b-5p	190.71	216.61	203.66	242.96	223.58	233.27	399.21	293.95	346.58	296.64	296.64
hsa-miR-374c-5p	5.92	6.59	6.255	5.54	15.63	10.585	19.29	22.61	20.95	8.7	8.7
hsa-miR-375	63.79	79.03	71.41	60.91	73.48	67.195	79.07	45.22	62.145	94.13	94.13
hsa-miR-376a-3p	257.79	193.92	225.855	157.82	204.82	181.32	36.64	31.66	34.15	51.42	51.42
hsa-miR-376b	10.52	2.2	6.36	4.85	10.94	7.895	7.71	4.52	6.115	15.82	15.82
hsa-miR-376c	354.45	247.34	300.895	188.97	214.98	201.975	30.86	27.13	28.995	20.57	20.57
hsa-miR-377-3p	7.89	4.39	6.14	13.15	5.47	9.31	19.29	4.52	11.905	7.12	7.12
hsa-miR-378a-3p+hsa-miR-378i	109.16	112.69	110.925	149.51	121.17	135.34	615.21	271.34	443.275	384.44	384.44
hsa-miR-378b	24.99	23.42	24.205	22.84	25.02	23.93	21.21	22.61	21.91	22.94	22.94
hsa-miR-378c	11.18	6.59	8.885	4.15	10.16	7.155	11.57	4.52	8.045	13.45	13.45
hsa-miR-378d	10.52	16.1	13.31	14.54	11.73	13.135	15.43	13.57	14.5	26.1	26.1
hsa-miR-378e	296.58	222.46	259.52	179.27	221.24	200.255	281.57	113.06	197.315	224.65	224.65
hsa-miR-378f	23.67	35.86	29.765	29.07	32.05	30.56	55.93	18.09	37.01	62.49	62.49
hsa-miR-378g	32.22	35.13	33.675	34.61	32.83	33.72	221.78	99.49	160.635	288.73	288.73
hsa-miR-378h	15.78	12.44	14.11	14.54	17.2	15.87	13.5	4.52	9.01	25.31	25.31
hsa-miR-379-5p	19.07	19.76	19.415	13.84	20.33	17.085	17.36	13.57	15.465	12.66	12.66
hsa-miR-380-3p	6.58	2.93	4.755	4.85	5.47	5.16	7.71	13.57	10.64	9.49	9.49
hsa-miR-381	5.92	6.59	6.255	7.61	7.04	7.325	9.64	9.04	9.34	7.91	7.91
hsa-miR-382-5p	17.1	19.76	18.43	23.53	21.11	22.32	17.36	9.04	13.2	16.61	16.61
hsa-miR-383	8.55	10.24	9.395	6.23	5.47	5.85	9.64	9.04	9.34	15.82	15.82
hsa-miR-384	13.15	15.37	14.26	12.46	21.11	16.785	23.14	18.09	20.615	24.52	24.52
hsa-miR-3928	8.55	8.05	8.3	9	6.25	7.625	9.64	45.22	27.43	12.66	12.66
hsa-miR-3934	20.39	21.95	21.17	24.23	22.67	23.45	32.79	31.66	32.225	22.94	22.94
hsa-miR-409-3p	17.1	4.39	10.745	6.23	16.42	11.325	19.29	13.57	16.43	22.94	22.94
hsa-miR-409-5p	13.15	5.85	9.5	16.61	8.6	12.605	9.64	18.09	13.865	6.33	6.33
hsa-miR-410	24.33	25.61	24.97	22.84	24.23	23.535	19.29	18.09	18.69	17.4	17.4
hsa-miR-411-5p	28.28	20.49	24.385	23.53	31.27	27.4	36.64	4.52	20.58	23.73	23.73
hsa-miR-412	21.04	12.44	16.74	16.61	17.98	17.295	23.14	9.04	16.09	15.82	15.82
hsa-miR-421	19.07	9.51	14.29	18	14.85	16.425	17.36	9.04	13.2	14.24	14.24
hsa-miR-422a	17.1	17.56	17.33	22.15	21.11	21.63	11.57	27.13	19.35	23.73	23.73
hsa-miR-423-3p	44.72	39.52	42.12	42.22	54.72	48.47	50.14	36.18	43.16	21.36	21.36
hsa-miR-423-5p	79.57	73.18	76.375	78.91	68.01	73.46	54	99.49	76.745	88.6	88.6
hsa-miR-424-5p	11.84	6.59	9.215	15.92	12.51	14.215	11.57	31.66	21.615	15.03	15.03
hsa-miR-425-5p	51.29	37.32	44.305	44.3	55.5	49.9	57.86	67.84	62.85	39.55	39.55
hsa-miR-4284	30.91	34.39	32.65	39.45	43.78	41.615	63.64	113.06	88.35	84.64	84.64
hsa-miR-4286	35.51	48.3	41.905	49.14	57.85	53.495	123.43	76.88	100.155	95.71	95.71
hsa-miR-429	12.49	8.05	10.27	15.23	16.42	15.825	7.71	9.04	8.375	17.4	17.4
hsa-miR-431-5p	19.73	14.64	17.185	10.38	24.23	17.305	5.79	13.57	9.68	15.82	15.82
hsa-miR-432-5p	16.44	9.51	12.975	15.92	12.51	14.215	11.57	9.04	10.305	16.61	16.61
hsa-miR-433	9.86	8.05	8.955	6.92	10.16	8.54	3.86	4.52	4.19	4.75	4.75
hsa-miR-4421	11.84	10.24	11.04	12.46	14.07	13.265	13.5	13.57	13.535	16.61	16.61
hsa-miR-4425	26.3	12.44	19.37	16.61	14.07	15.34	11.57	18.09	14.83	22.94	22.94
hsa-miR-4431	26.96	16.1	21.53	13.15	23.45	18.3	21.21	13.57	17.39	15.82	15.82
hsa-miR-4435	9.21	5.12	7.165	6.92	6.25	6.585	7.71	18.09	12.9	17.4	17.4
hsa-miR-4443	0.66	0.73	0.695	0.69	0.78	0.735	1.93	4.52	3.225	33.22	33.22
hsa-miR-4448	10.52	7.32	8.92	7.61	10.16	8.885	13.5	45.22	29.36	26.89	26.89
hsa-miR-4451	13.81	15.37	14.59	9.69	14.07	11.88	36.64	22.61	29.625	13.45	13.45
hsa-miR-4454	4490.86	22072.6	13281.7	12231.5	11908.4	12070	18521.8	95625.5	57073.7	21705.8	21705.8
hsa-miR-4455	196.63	148.55	172.59	169.58	143.06	156.32	57.86	49.75	53.805	53.79	53.79
hsa-miR-4458	37.48	26.34	31.91	34.61	28.92	31.765	21.21	18.09	19.65	14.24	14.24
hsa-miR-4461	45.38	49.76	47.57	44.99	57.07	51.03	28.93	9.04	18.985	30.06	30.06
hsa-miR-448	63.79	57.81	60.8	56.76	58.63	57.695	23.14	45.22	34.18	34.81	34.81
hsa-miR-4484	17.76	12.44	15.1	12.46	14.85	13.655	19.29	40.7	29.995	20.57	20.57
hsa-miR-4485	153.22	119.28	136.25	152.28	146.19	149.235	181.28	217.07	199.175	249.97	249.97
hsa-miR-4488	810.84	992.29	901.565	808.47	890.41	849.44	117.64	180.89	149.265	226.23	226.23
hsa-miR-449a	9.86	7.32	8.59	9.69	10.94	10.315	19.29	9.04	14.165	12.66	12.66
hsa-miR-449b-5p	11.18	2.93	7.055	6.92	6.25	6.585	9.64	9.04	9.34	15.03	15.03
hsa-miR-449c-5p	19.07	10.98	15.025	10.38	10.94	10.66	19.29	13.57	16.43	15.03	15.03
hsa-miR-4508	57.87	46.1	51.985	43.61	38.31	40.96	19.29	31.66	25.475	43.51	43.51
hsa-miR-450a-5p	20.39	14.64	17.515	14.54	12.51	13.525	28.93	22.61	25.77	22.94	22.94
hsa-miR-450b-3p	19.73	19.03	19.38	14.54	13.29	13.915	23.14	9.04	16.09	10.28	10.28
hsa-miR-450b-5p	30.91	21.95	26.43	26.3	22.67	24.485	28.93	9.04	18.985	24.52	24.52
hsa-miR-4516	388.65	531.27	459.96	366.16	394.78	380.47	376.07	1225.56	800.815	1080.55	1080.55
hsa-miR-451a	8.55	7.32	7.935	11.77	14.85	13.31	7.71	9.04	8.375	16.61	16.61
hsa-miR-452-5p	27.62	20.49	24.055	16.61	20.33	18.47	15.43	4.52	9.975	13.45	13.45
hsa-miR-4521	19.07	16.1	17.585	18	19.54	18.77	9.64	4.52	7.08	15.82	15.82
hsa-miR-4531	123.63	81.96	102.795	70.6	89.9	80.25	40.5	18.09	29.295	28.48	28.48
hsa-miR-4532	323.55	400.28	361.915	278.95	271.27	275.11	38.57	149.24	93.905	88.6	88.6
hsa-miR-454-3p	32.22	21.22	26.72	22.84	28.92	25.88	34.71	40.7	37.705	40.34	40.34
hsa-miR-455-3p	74.31	82.69	78.5	78.91	82.87	80.89	59.79	49.75	54.77	56.95	56.95
hsa-miR-455-5p	111.14	94.4	102.77	97.6	97.72	97.66	183.21	131.15	157.18	165.33	165.33
hsa-miR-4647	10.52	10.24	10.38	9	6.25	7.625	5.79	4.52	5.155	21.36	21.36
hsa-miR-4741	13.81	11.71	12.76	11.07	14.85	12.96	5.79	27.13	16.46	18.19	18.19
hsa-miR-4792	12.49	10.98	11.735	11.07	15.63	13.35	17.36	13.57	15.465	11.87	11.87
hsa-miR-483-3p	88.78	82.69	85.735	87.91	82.08	84.995	25.07	63.31	44.19	36.39	36.39
hsa-miR-483-5p	9.86	14.64	12.25	13.15	9.38	11.265	21.21	4.52	12.865	11.87	11.87
hsa-miR-484	54.58	36.59	45.585	38.76	55.5	47.13	63.64	85.92	74.78	86.22	86.22
hsa-miR-485-3p	5.26	8.78	7.02	15.23	10.16	12.695	9.64	4.52	7.08	10.28	10.28
hsa-miR-485-5p	9.86	10.98	10.42	11.07	14.85	12.96	13.5	4.52	9.01	18.98	18.98
hsa-miR-486-3p	19.73	10.98	15.355	10.38	14.85	12.615	15.43	9.04	12.235	16.61	16.61
hsa-miR-487a	22.36	16.83	19.595	15.92	7.82	11.87	17.36	18.09	17.725	15.82	15.82
hsa-miR-487b	13.15	8.78	10.965	6.92	14.85	10.885	15.43	4.52	9.975	9.49	9.49
hsa-miR-488-3p	7.89	6.59	7.24	4.85	7.82	6.335	3.86	22.61	13.235	12.66	12.66
hsa-miR-489	38.8	29.27	34.035	17.3	42.21	29.755	59.79	36.18	47.985	55.37	55.37
hsa-miR-490-3p	7.89	10.98	9.435	13.15	12.51	12.83	1.93	4.52	3.225	19.78	19.78
hsa-miR-490-5p	17.76	16.1	16.93	12.46	14.07	13.265	17.36	18.09	17.725	18.19	18.19
hsa-miR-491-3p	14.47	5.85	10.16	7.61	10.16	8.885	7.71	18.09	12.9	11.07	11.07
hsa-miR-491-5p	5.26	8.78	7.02	6.23	11.73	8.98	5.79	18.09	11.94	15.03	15.03
hsa-miR-492	7.89	13.17	10.53	6.92	10.94	8.93	21.21	9.04	15.125	7.12	7.12
hsa-miR-493-3p	26.96	20.49	23.725	18	24.23	21.115	5.79	13.57	9.68	17.4	17.4
hsa-miR-494	346.56	261.24	303.9	344.71	238.43	291.57	318.21	750.71	534.46	340.14	340.14
hsa-miR-495	28.28	24.88	26.58	32.53	25.02	28.775	50.14	27.13	38.635	41.92	41.92
hsa-miR-496	24.33	26.34	25.335	18.69	29.71	24.2	42.43	36.18	39.305	30.06	30.06
hsa-miR-497-5p	11.84	9.51	10.675	13.15	10.94	12.045	15.43	18.09	16.76	11.87	11.87
hsa-miR-498	33.54	101.72	67.63	69.22	66.45	67.835	17.36	63.31	40.335	18.19	18.19
hsa-miR-499a-3p	80.23	61.47	70.85	57.45	56.29	56.87	42.43	13.57	28	37.18	37.18
hsa-miR-499a-5p	13.81	8.05	10.93	15.23	7.82	11.525	23.14	22.61	22.875	24.52	24.52
hsa-miR-499b-3p	16.44	8.78	12.61	11.77	21.89	16.83	1.93	4.52	3.225	9.49	9.49
hsa-miR-499b-5p	4.6	3.66	4.13	5.54	8.6	7.07	11.57	4.52	8.045	15.03	15.03
hsa-miR-500a-5p+hsa-miR-501-5p	76.94	57.08	67.01	35.3	54.72	45.01	55.93	135.67	95.8	68.03	68.03
hsa-miR-500b	11.84	12.44	12.14	15.23	10.16	12.695	7.71	13.57	10.64	15.03	15.03
hsa-miR-501-3p	10.52	13.9	12.21	11.77	10.94	11.355	11.57	9.04	10.305	19.78	19.78
hsa-miR-502-3p	11.18	8.78	9.98	9	12.51	10.755	15.43	9.04	12.235	16.61	16.61
hsa-miR-502-5p	33.54	26.34	29.94	13.84	25.02	19.43	15.43	18.09	16.76	20.57	20.57
hsa-miR-503	18.41	15.37	16.89	10.38	13.29	11.835	21.21	27.13	24.17	15.82	15.82
hsa-miR-504	34.2	21.22	27.71	18.69	19.54	19.115	13.5	18.09	15.795	20.57	20.57
hsa-miR-505-3p	15.78	21.95	18.865	11.07	21.11	16.09	17.36	18.09	17.725	16.61	16.61
hsa-miR-506-3p	3.95	8.05	6	6.92	6.25	6.585	13.5	13.57	13.535	8.7	8.7
hsa-miR-507	8.55	5.85	7.2	6.23	8.6	7.415	15.43	18.09	16.76	3.96	3.96
hsa-miR-508-3p	14.47	10.98	12.725	10.38	7.04	8.71	9.64	9.04	9.34	14.24	14.24
hsa-miR-508-5p	5.26	4.39	4.825	4.85	4.69	4.77	7.71	13.57	10.64	11.07	11.07
hsa-miR-509-3-5p	13.15	11.71	12.43	12.46	7.82	10.14	17.36	4.52	10.94	13.45	13.45
hsa-miR-509-3p	17.1	23.42	20.26	14.54	23.45	18.995	5.79	31.66	18.725	10.28	10.28
hsa-miR-509-5p	14.47	16.83	15.65	17.3	14.07	15.685	5.79	18.09	11.94	8.7	8.7
hsa-miR-510	19.73	12.44	16.085	16.61	11.73	14.17	3.86	13.57	8.715	15.82	15.82
hsa-miR-511	18.41	19.76	19.085	11.77	18.76	15.265	25.07	31.66	28.365	29.27	29.27
hsa-miR-512-3p	13.15	6.59	9.87	10.38	7.04	8.71	11.57	13.57	12.57	10.28	10.28
hsa-miR-512-5p	24.33	35.13	29.73	29.76	36.74	33.25	13.5	31.66	22.58	31.64	31.64
hsa-miR-513a-3p	14.47	8.78	11.625	9	10.16	9.58	17.36	9.04	13.2	9.49	9.49
hsa-miR-513a-5p	7.23	6.59	6.91	6.92	2.35	4.635	9.64	13.57	11.605	14.24	14.24
hsa-miR-513b	2.63	6.59	4.61	3.46	3.91	3.685	3.86	9.04	6.45	3.96	3.96
hsa-miR-513c-5p	9.21	2.93	6.07	7.61	6.25	6.93	9.64	9.04	9.34	14.24	14.24
hsa-miR-514a-3p	8.55	5.12	6.835	9	9.38	9.19	9.64	13.57	11.605	13.45	13.45
hsa-miR-514b-3p	11.18	10.24	10.71	15.92	11.73	13.825	7.71	9.04	8.375	8.7	8.7
hsa-miR-514b-5p	100.62	78.3	89.46	83.06	89.9	86.48	32.79	27.13	29.96	43.51	43.51
hsa-miR-515-3p	8.55	8.05	8.3	10.38	7.04	8.71	7.71	13.57	10.64	11.87	11.87
hsa-miR-515-5p	29.59	28.54	29.065	24.23	22.67	23.45	36.64	45.22	40.93	29.27	29.27
hsa-miR-516a-3p	26.96	26.34	26.65	18.69	17.98	18.335	27	18.09	22.545	13.45	13.45
hsa-miR-516a-5p	15.13	10.24	12.685	17.3	11.73	14.515	11.57	22.61	17.09	27.69	27.69
hsa-miR-516b-5p	23.67	34.39	29.03	38.07	38.31	38.19	7.71	18.09	12.9	13.45	13.45
hsa-miR-517a-3p	7.89	10.24	9.065	7.61	8.6	8.105	13.5	13.57	13.535	20.57	20.57
hsa-miR-517b-3p	3.95	5.12	4.535	4.85	6.25	5.55	3.86	4.52	4.19	3.16	3.16
hsa-miR-517c-3p+hsa-miR-519a-3p	3.29	7.32	5.305	6.92	8.6	7.76	3.86	9.04	6.45	11.87	11.87
hsa-miR-518a-3p	14.47	12.44	13.455	11.07	13.29	12.18	25.07	4.52	14.795	12.66	12.66
hsa-miR-518b	33.54	11.71	22.625	24.23	25.8	25.015	19.29	13.57	16.43	22.15	22.15
hsa-miR-518c-3p	20.39	17.56	18.975	9	10.94	9.97	38.57	13.57	26.07	15.03	15.03
hsa-miR-518d-3p	4.6	4.39	4.495	8.31	6.25	7.28	11.57	9.04	10.305	12.66	12.66
hsa-miR-518e-3p	9.86	6.59	8.225	9.69	9.38	9.535	21.21	13.57	17.39	16.61	16.61
hsa-miR-518f-3p	18.41	14.64	16.525	10.38	14.85	12.615	7.71	13.57	10.64	18.98	18.98
hsa-miR-519b-3p	7.23	2.93	5.08	1.38	4.69	3.035	9.64	4.52	7.08	9.49	9.49
hsa-miR-519b-5p+hsa-miR-519c-5p	229.51	150.75	190.13	183.43	253.29	218.36	30.86	13.57	22.215	31.64	31.64
hsa-miR-519c-3p	10.52	9.51	10.015	13.84	5.47	9.655	21.21	9.04	15.125	11.87	11.87
hsa-miR-519d	136.78	104.64	120.71	119.75	132.12	125.935	50.14	40.7	45.42	36.39	36.39
hsa-miR-519e-3p	9.21	8.78	8.995	6.92	10.94	8.93	9.64	22.61	16.125	12.66	12.66
hsa-miR-520a-3p	24.99	9.51	17.25	11.07	25.02	18.045	7.71	4.52	6.115	11.07	11.07
hsa-miR-520a-5p	17.76	10.24	14	21.46	24.23	22.845	25.07	40.7	32.885	13.45	13.45
hsa-miR-520b	24.33	8.78	16.555	19.38	24.23	21.805	21.21	13.57	17.39	14.24	14.24
hsa-miR-520c-3p	26.96	13.9	20.43	15.23	10.16	12.695	17.36	18.09	17.725	5.54	5.54
hsa-miR-520d-3p	100.62	70.25	85.435	60.22	93.81	77.015	21.21	9.04	15.125	18.19	18.19
hsa-miR-520d-5p+hsa-miR-518a-5p+hsa-miR-527	27.62	28.54	28.08	22.15	20.33	21.24	42.43	36.18	39.305	24.52	24.52
hsa-miR-520e	13.15	10.24	11.695	13.84	9.38	11.61	5.79	4.52	5.155	11.87	11.87
hsa-miR-520f	11.18	8.05	9.615	9	4.69	6.845	13.5	4.52	9.01	12.66	12.66
hsa-miR-520g	4.6	5.85	5.225	2.77	6.25	4.51	9.64	22.61	16.125	7.12	7.12
hsa-miR-520h	44.06	36.59	40.325	26.3	47.69	36.995	23.14	54.27	38.705	34.81	34.81
hsa-miR-521	7.23	2.93	5.08	13.84	6.25	10.045	17.36	4.52	10.94	7.12	7.12
hsa-miR-522-3p	307.76	163.92	235.84	225.65	312.7	269.175	5.79	31.66	18.725	12.66	12.66
hsa-miR-523-3p	4.6	3.66	4.13	3.46	5.47	4.465	15.43	22.61	19.02	6.33	6.33
hsa-miR-524-3p	12.49	11.71	12.1	11.77	14.07	12.92	15.43	13.57	14.5	15.82	15.82
hsa-miR-524-5p	11.84	24.88	18.36	18.69	16.42	17.555	9.64	22.61	16.125	15.03	15.03
hsa-miR-525-3p	132.18	161.72	146.95	150.2	122.73	136.465	19.29	9.04	14.165	18.98	18.98
hsa-miR-525-5p	16.44	10.98	13.71	13.84	15.63	14.735	13.5	36.18	24.84	13.45	13.45
hsa-miR-526a+hsa-miR-520c-5p+hsa-miR-518d-5p	17.76	8.78	13.27	15.23	10.94	13.085	9.64	9.04	9.34	15.03	15.03
hsa-miR-526b-5p	6.58	9.51	8.045	3.46	8.6	6.03	17.36	9.04	13.2	8.7	8.7
hsa-miR-532-3p	5.26	7.32	6.29	9.69	3.91	6.8	9.64	9.04	9.34	11.87	11.87
hsa-miR-532-5p	21.04	16.83	18.935	18.69	16.42	17.555	19.29	18.09	18.69	12.66	12.66
hsa-miR-539-5p	9.21	5.12	7.165	4.15	3.91	4.03	9.64	9.04	9.34	24.52	24.52
hsa-miR-541-3p	11.18	12.44	11.81	7.61	7.82	7.715	17.36	9.04	13.2	20.57	20.57
hsa-miR-542-3p	20.39	17.56	18.975	11.07	13.29	12.18	13.5	4.52	9.01	10.28	10.28
hsa-miR-542-5p	7.23	5.85	6.54	4.15	5.47	4.81	9.64	13.57	11.605	3.96	3.96
hsa-miR-543	11.18	5.12	8.15	6.92	10.16	8.54	13.5	18.09	15.795	13.45	13.45
hsa-miR-544a	103.25	107.57	105.41	98.29	103.97	101.13	27	94.97	60.985	27.69	27.69
hsa-miR-544b	9.86	10.24	10.05	9	11.73	10.365	13.5	9.04	11.27	13.45	13.45
hsa-miR-545-3p	13.15	14.64	13.895	12.46	18.76	15.61	19.29	27.13	23.21	18.19	18.19
hsa-miR-548a-3p	18.41	9.51	13.96	7.61	17.98	12.795	15.43	13.57	14.5	21.36	21.36
hsa-miR-548a-5p	238.71	140.5	189.605	175.12	242.34	208.73	36.64	22.61	29.625	41.13	41.13
hsa-miR-548aa	695.76	679.09	687.425	582.12	664.49	623.305	204.43	474.85	339.64	223.07	223.07
hsa-miR-548ab	12.49	10.24	11.365	9	14.85	11.925	11.57	4.52	8.045	7.12	7.12
hsa-miR-548ac	7.89	6.59	7.24	5.54	4.69	5.115	3.86	4.52	4.19	7.12	7.12
hsa-miR-548ad	19.73	18.29	19.01	20.77	22.67	21.72	21.21	22.61	21.91	33.22	33.22
hsa-miR-548ae	99.96	57.81	78.885	87.21	95.37	91.29	5.79	9.04	7.415	15.82	15.82
hsa-miR-548ag	9.21	4.39	6.8	6.23	6.25	6.24	1.93	13.57	7.75	12.66	12.66
hsa-miR-548ah-5p	121	114.89	117.945	115.59	122.73	119.16	42.43	40.7	41.565	38.76	38.76
hsa-miR-548ai	3222.32	2397.3	2809.81	3081.59	3633.57	3357.58	119.57	94.97	107.27	128.15	128.15
hsa-miR-548aj-3p	23.02	21.95	22.485	22.15	25.02	23.585	17.36	40.7	29.03	15.82	15.82
hsa-miR-548ak	455.73	289.05	372.39	380.7	422.93	401.815	36.64	49.75	43.195	30.85	30.85
hsa-miR-548al	12.49	13.17	12.83	20.77	20.33	20.55	28.93	22.61	25.77	29.27	29.27
hsa-miR-548am-3p	15.78	16.83	16.305	20.07	17.2	18.635	25.07	9.04	17.055	30.85	30.85
hsa-miR-548an	46.03	30	38.015	34.61	25.8	30.205	15.43	18.09	16.76	18.98	18.98
hsa-miR-548b-3p	19.07	21.95	20.51	13.15	17.2	15.175	32.79	31.66	32.225	20.57	20.57
hsa-miR-548b-5p	7.89	7.32	7.605	15.23	3.91	9.57	1.93	13.57	7.75	7.12	7.12
hsa-miR-548c-3p	23.67	22.69	23.18	29.76	32.83	31.295	13.5	13.57	13.535	15.03	15.03
hsa-miR-548c-5p	17.1	15.37	16.235	20.07	19.54	19.805	57.86	13.57	35.715	26.1	26.1
hsa-miR-548d-3p	169.01	135.38	152.195	121.82	147.75	134.785	100.28	208.03	154.155	146.34	146.34
hsa-miR-548d-5p	18.41	10.24	14.325	13.84	15.63	14.735	13.5	9.04	11.27	9.49	9.49
hsa-miR-548e	7.89	9.51	8.7	5.54	6.25	5.895	11.57	9.04	10.305	11.87	11.87
hsa-miR-548f	9.21	14.64	11.925	10.38	3.91	7.145	5.79	4.52	5.155	10.28	10.28
hsa-miR-548g-3p	84.17	81.96	83.065	50.53	56.29	53.41	44.36	49.75	47.055	57.75	57.75
hsa-miR-548h-5p	11.84	8.78	10.31	14.54	7.04	10.79	3.86	18.09	10.975	16.61	16.61
hsa-miR-548i	21.04	21.22	21.13	14.54	24.23	19.385	13.5	4.52	9.01	15.03	15.03
hsa-miR-548j	48.01	27.81	37.91	35.3	53.16	44.23	27	22.61	24.805	18.98	18.98
hsa-miR-548k	21.04	13.9	17.47	12.46	15.63	14.045	17.36	27.13	22.245	18.19	18.19
hsa-miR-548l	8.55	6.59	7.57	9	10.16	9.58	19.29	13.57	16.43	7.91	7.91
hsa-miR-548m	11.18	6.59	8.885	6.92	7.82	7.37	13.5	9.04	11.27	7.91	7.91
hsa-miR-548n	145.99	114.16	130.075	101.75	131.33	116.54	13.5	31.66	22.58	30.06	30.06
hsa-miR-548o-3p	7.89	5.85	6.87	5.54	10.16	7.85	15.43	4.52	9.975	5.54	5.54
hsa-miR-548p	23.67	9.51	16.59	19.38	16.42	17.9	17.36	36.18	26.77	28.48	28.48
hsa-miR-548q	381.42	368.82	375.12	317.02	385.4	351.21	250.71	293.95	272.33	293.47	293.47
hsa-miR-548s	6.58	1.46	4.02	6.23	10.16	8.195	9.64	9.04	9.34	18.98	18.98
hsa-miR-548t-5p	13.81	15.37	14.59	12.46	16.42	14.44	15.43	22.61	19.02	15.82	15.82
hsa-miR-548u	4.6	1.46	3.03	2.77	8.6	5.685	3.86	4.52	4.19	4.75	4.75
hsa-miR-548v	41.43	47.57	44.5	47.76	34.4	41.08	7.71	54.27	30.99	20.57	20.57
hsa-miR-548w	12.49	7.32	9.905	13.84	9.38	11.61	19.29	4.52	11.905	15.82	15.82
hsa-miR-548x-3p	16.44	28.54	22.49	13.84	18.76	16.3	21.21	22.61	21.91	20.57	20.57
hsa-miR-548y	62.47	51.22	56.845	53.99	78.96	66.475	19.29	4.52	11.905	22.94	22.94
hsa-miR-548z	61.82	40.25	51.035	40.15	37.52	38.835	21.21	31.66	26.435	18.19	18.19
hsa-miR-549	288.69	305.88	297.285	211.11	183.71	197.41	1.93	76.88	39.405	117.07	117.07
hsa-miR-550a-5p	26.3	19.76	23.03	20.77	21.11	20.94	19.29	22.61	20.95	22.15	22.15
hsa-miR-550b-3p	108.51	120.01	114.26	148.82	92.25	120.535	25.07	36.18	30.625	28.48	28.48
hsa-miR-551a	3.95	4.39	4.17	5.54	7.82	6.68	11.57	9.04	10.305	18.19	18.19
hsa-miR-551b-3p	8.55	7.32	7.935	4.15	5.47	4.81	9.64	9.04	9.34	7.91	7.91
hsa-miR-552	8.55	6.59	7.57	7.61	12.51	10.06	32.79	9.04	20.915	12.66	12.66
hsa-miR-553	8.55	14.64	11.595	11.77	12.51	12.14	17.36	18.09	17.725	14.24	14.24
hsa-miR-554	12.49	10.24	11.365	11.07	7.82	9.445	21.21	9.04	15.125	7.91	7.91
hsa-miR-555	5.26	9.51	7.385	7.61	5.47	6.54	11.57	9.04	10.305	7.91	7.91
hsa-miR-556-3p	5.92	9.51	7.715	6.92	7.04	6.98	9.64	9.04	9.34	8.7	8.7
hsa-miR-556-5p	6.58	5.85	6.215	6.23	3.91	5.07	9.64	4.52	7.08	7.12	7.12
hsa-miR-557	22.36	15.37	18.865	14.54	9.38	11.96	3.86	13.57	8.715	12.66	12.66
hsa-miR-558	9.86	9.51	9.685	8.31	10.94	9.625	9.64	13.57	11.605	11.87	11.87
hsa-miR-559	12.49	6.59	9.54	8.31	10.16	9.235	7.71	4.52	6.115	20.57	20.57
hsa-miR-561-3p	12.49	6.59	9.54	10.38	4.69	7.535	13.5	22.61	18.055	17.4	17.4
hsa-miR-562	17.1	5.85	11.475	7.61	7.04	7.325	19.29	4.52	11.905	16.61	16.61
hsa-miR-563	13.15	10.24	11.695	15.92	12.51	14.215	25.07	27.13	26.1	22.15	22.15
hsa-miR-564	9.86	6.59	8.225	8.31	14.85	11.58	9.64	13.57	11.605	11.07	11.07
hsa-miR-566	11.84	10.98	11.41	14.54	16.42	15.48	21.21	18.09	19.65	11.07	11.07
hsa-miR-567	53.92	54.15	54.035	54.68	55.5	55.09	1.93	9.04	5.485	13.45	13.45
hsa-miR-568	35.51	14.64	25.075	32.53	18.76	25.645	27	27.13	27.065	22.15	22.15
hsa-miR-569	16.44	12.44	14.44	12.46	17.2	14.83	13.5	27.13	20.315	19.78	19.78
hsa-miR-570-3p	97.98	83.42	90.7	71.29	96.16	83.725	75.21	122.1	98.655	64.86	64.86
hsa-miR-571	5.92	5.85	5.885	9	7.82	8.41	13.5	9.04	11.27	10.28	10.28
hsa-miR-572	5.26	2.93	4.095	6.23	8.6	7.415	3.86	9.04	6.45	19.78	19.78
hsa-miR-573	10.52	13.17	11.845	11.77	14.07	12.92	1.93	9.04	5.485	15.03	15.03
hsa-miR-574-3p	168.35	126.6	147.475	132.21	116.48	124.345	115.71	144.72	130.215	131.31	131.31
hsa-miR-574-5p	55.9	67.32	61.61	56.07	64.89	60.48	113.78	94.97	104.375	60.12	60.12
hsa-miR-575	30.91	37.32	34.115	38.07	31.27	34.67	52.07	72.36	62.215	91.76	91.76
hsa-miR-576-3p	12.49	6.59	9.54	10.38	8.6	9.49	19.29	13.57	16.43	12.66	12.66
hsa-miR-576-5p	11.84	8.05	9.945	9	9.38	9.19	9.64	4.52	7.08	8.7	8.7
hsa-miR-577	13.81	10.98	12.395	9	20.33	14.665	9.64	9.04	9.34	16.61	16.61
hsa-miR-578	23.02	21.95	22.485	20.07	20.33	20.2	23.14	27.13	25.135	43.51	43.51
hsa-miR-579	103.25	79.76	91.505	62.99	60.19	61.59	154.28	90.45	122.365	100.46	100.46
hsa-miR-580	18.41	11.71	15.06	16.61	13.29	14.95	34.71	18.09	26.4	24.52	24.52
hsa-miR-581	13.15	7.32	10.235	13.15	11.73	12.44	21.21	18.09	19.65	8.7	8.7
hsa-miR-582-3p	13.81	17.56	15.685	13.15	8.6	10.875	21.21	9.04	15.125	10.28	10.28
hsa-miR-582-5p	17.1	12.44	14.77	14.54	18.76	16.65	28.93	18.09	23.51	19.78	19.78
hsa-miR-583	12.49	8.78	10.635	15.23	13.29	14.26	30.86	13.57	22.215	18.98	18.98
hsa-miR-584-5p	9.21	3.66	6.435	8.31	11.73	10.02	9.64	13.57	11.605	11.07	11.07
hsa-miR-585	19.07	19.03	19.05	16.61	13.29	14.95	17.36	18.09	17.725	26.1	26.1
hsa-miR-586	24.33	13.9	19.115	18.69	12.51	15.6	13.5	4.52	9.01	19.78	19.78
hsa-miR-587	36.83	31.47	34.15	29.76	31.27	30.515	61.71	31.66	46.685	32.43	32.43
hsa-miR-588	4.6	5.12	4.86	6.23	6.25	6.24	5.79	9.04	7.415	9.49	9.49
hsa-miR-589-5p	5.92	5.85	5.885	5.54	3.91	4.725	23.14	4.52	13.83	10.28	10.28
hsa-miR-590-3p	12.49	5.12	8.805	5.54	12.51	9.025	7.71	9.04	8.375	6.33	6.33
hsa-miR-590-5p	238.06	199.04	218.55	168.2	198.56	183.38	165.86	149.24	157.55	159	159
hsa-miR-591	11.18	9.51	10.345	13.84	14.07	13.955	3.86	9.04	6.45	11.87	11.87
hsa-miR-592	14.47	10.24	12.355	16.61	16.42	16.515	13.5	36.18	24.84	15.82	15.82
hsa-miR-593-3p	23.67	13.9	18.785	21.46	16.42	18.94	9.64	4.52	7.08	15.03	15.03
hsa-miR-595	8.55	6.59	7.57	6.23	1.56	3.895	15.43	9.04	12.235	8.7	8.7
hsa-miR-596	35.51	48.3	41.905	54.68	41.43	48.055	7.71	18.09	12.9	18.19	18.19
hsa-miR-597	94.7	63.66	79.18	64.37	80.52	72.445	19.29	9.04	14.165	8.7	8.7
hsa-miR-598	24.33	19.03	21.68	21.46	26.58	24.02	21.21	18.09	19.65	19.78	19.78
hsa-miR-599	10.52	8.05	9.285	11.77	6.25	9.01	15.43	31.66	23.545	15.03	15.03
hsa-miR-600	17.76	19.03	18.395	27.69	30.49	29.09	36.64	9.04	22.84	35.6	35.6
hsa-miR-601	252.52	217.34	234.93	231.88	193.09	212.485	154.28	303	228.64	167.7	167.7
hsa-miR-602	6.58	10.98	8.78	9	7.04	8.02	1.93	13.57	7.75	8.7	8.7
hsa-miR-603	55.24	37.32	46.28	46.38	39.09	42.735	21.21	13.57	17.39	18.19	18.19
hsa-miR-604	16.44	19.03	17.735	9	11.73	10.365	13.5	18.09	15.795	18.19	18.19
hsa-miR-605	11.84	13.9	12.87	9	7.82	8.41	11.57	9.04	10.305	17.4	17.4
hsa-miR-606	24.99	17.56	21.275	17.3	10.94	14.12	21.21	9.04	15.125	14.24	14.24
hsa-miR-607	15.13	8.78	11.955	9.69	10.16	9.925	13.5	9.04	11.27	15.03	15.03
hsa-miR-608	10.52	2.93	6.725	9	10.94	9.97	11.57	4.52	8.045	9.49	9.49
hsa-miR-609	2.63	8.78	5.705	9	7.82	8.41	5.79	9.04	7.415	9.49	9.49
hsa-miR-610	10.52	8.05	9.285	7.61	10.16	8.885	13.5	27.13	20.315	10.28	10.28
hsa-miR-611	8.55	5.12	6.835	8.31	10.16	9.235	1.93	4.52	3.225	6.33	6.33
hsa-miR-612	28.94	27.81	28.375	32.53	38.31	35.42	77.14	58.79	67.965	35.6	35.6
hsa-miR-613	10.52	12.44	11.48	5.54	10.16	7.85	15.43	13.57	14.5	14.24	14.24
hsa-miR-614	23.02	16.1	19.56	18	16.42	17.21	19.29	18.09	18.69	12.66	12.66
hsa-miR-615-3p	14.47	5.85	10.16	12.46	8.6	10.53	7.71	9.04	8.375	11.07	11.07
hsa-miR-615-5p	7.89	8.05	7.97	13.84	9.38	11.61	19.29	4.52	11.905	15.82	15.82
hsa-miR-616-3p	28.28	18.29	23.285	17.3	18.76	18.03	7.71	18.09	12.9	15.82	15.82
hsa-miR-617	7.23	7.32	7.275	9	9.38	9.19	13.5	9.04	11.27	7.91	7.91
hsa-miR-618	8.55	10.24	9.395	12.46	10.94	11.7	7.71	9.04	8.375	6.33	6.33
hsa-miR-619	3.29	5.85	4.57	9	7.04	8.02	5.79	9.04	7.415	6.33	6.33
hsa-miR-620	5.92	2.93	4.425	4.15	4.69	4.42	9.64	4.52	7.08	14.24	14.24
hsa-miR-621	5.92	6.59	6.255	6.23	8.6	7.415	11.57	4.52	8.045	15.03	15.03
hsa-miR-622	15.13	12.44	13.785	11.77	13.29	12.53	40.5	4.52	22.51	21.36	21.36
hsa-miR-623	5.26	6.59	5.925	10.38	7.04	8.71	7.71	13.57	10.64	7.12	7.12
hsa-miR-624-3p	17.76	18.29	18.025	19.38	18.76	19.07	11.57	4.52	8.045	10.28	10.28
hsa-miR-625-5p	16.44	5.12	10.78	7.61	9.38	8.495	25.07	9.04	17.055	15.82	15.82
hsa-miR-626	9.21	8.78	8.995	5.54	9.38	7.46	19.29	4.52	11.905	18.19	18.19
hsa-miR-627	31.57	38.78	35.175	31.15	24.23	27.69	34.71	31.66	33.185	32.43	32.43
hsa-miR-628-3p	22.36	19.76	21.06	31.84	15.63	23.735	32.79	27.13	29.96	30.85	30.85
hsa-miR-628-5p	5.92	11.71	8.815	9	23.45	16.225	15.43	27.13	21.28	7.12	7.12
hsa-miR-629-5p	7.23	5.12	6.175	4.85	10.16	7.505	23.14	4.52	13.83	20.57	20.57
hsa-miR-630	264.36	247.34	255.85	213.19	157.13	185.16	177.43	343.7	260.565	436.65	436.65
hsa-miR-631	98.64	58.54	78.59	49.14	76.61	62.875	169.71	90.45	130.08	87.8	87.8
hsa-miR-632	12.49	7.32	9.905	11.77	10.16	10.965	7.71	13.57	10.64	11.87	11.87
hsa-miR-633	7.23	5.12	6.175	8.31	8.6	8.455	11.57	4.52	8.045	16.61	16.61
hsa-miR-634	13.15	6.59	9.87	10.38	6.25	8.315	11.57	9.04	10.305	10.28	10.28
hsa-miR-635	14.47	8.05	11.26	12.46	17.98	15.22	28.93	9.04	18.985	16.61	16.61
hsa-miR-636	5.26	5.85	5.555	4.85	7.04	5.945	9.64	4.52	7.08	9.49	9.49
hsa-miR-637	9.21	4.39	6.8	5.54	7.04	6.29	15.43	4.52	9.975	6.33	6.33
hsa-miR-638	33.54	41.71	37.625	44.3	29.71	37.005	36.64	36.18	36.41	31.64	31.64
hsa-miR-639	9.21	9.51	9.36	7.61	13.29	10.45	9.64	4.52	7.08	11.87	11.87
hsa-miR-640	3.95	6.59	5.27	5.54	4.69	5.115	13.5	9.04	11.27	9.49	9.49
hsa-miR-641	28.28	37.32	32.8	27	30.49	28.745	34.71	36.18	35.445	27.69	27.69
hsa-miR-642a-5p	8.55	5.12	6.835	6.92	7.82	7.37	5.79	4.52	5.155	7.91	7.91
hsa-miR-642b-3p	1.97	5.85	3.91	2.08	3.13	2.605	9.64	4.52	7.08	7.91	7.91
hsa-miR-643	16.44	5.12	10.78	5.54	11.73	8.635	13.5	13.57	13.535	11.87	11.87
hsa-miR-644a	90.09	76.84	83.465	74.06	91.46	82.76	90.64	49.75	70.195	60.12	60.12
hsa-miR-645	10.52	8.05	9.285	9.69	8.6	9.145	7.71	4.52	6.115	17.4	17.4
hsa-miR-646	14.47	7.32	10.895	11.77	14.07	12.92	13.5	9.04	11.27	7.91	7.91
hsa-miR-647	11.18	9.51	10.345	11.77	13.29	12.53	11.57	18.09	14.83	21.36	21.36
hsa-miR-648	10.52	7.32	8.92	6.92	6.25	6.585	15.43	4.52	9.975	12.66	12.66
hsa-miR-649	11.18	5.85	8.515	6.92	8.6	7.76	21.21	4.52	12.865	11.07	11.07
hsa-miR-650	7.23	5.12	6.175	12.46	6.25	9.355	15.43	18.09	16.76	15.82	15.82
hsa-miR-651	11.84	13.17	12.505	15.92	16.42	16.17	21.21	9.04	15.125	14.24	14.24
hsa-miR-652-3p	8.55	10.24	9.395	6.92	6.25	6.585	15.43	13.57	14.5	19.78	19.78
hsa-miR-653	10.52	7.32	8.92	8.31	8.6	8.455	19.29	9.04	14.165	4.75	4.75
hsa-miR-654-3p	17.76	16.83	17.295	23.53	18.76	21.145	38.57	22.61	30.59	24.52	24.52
hsa-miR-654-5p	11.84	5.85	8.845	8.31	8.6	8.455	9.64	13.57	11.605	11.07	11.07
hsa-miR-655	23.02	8.05	15.535	14.54	22.67	18.605	42.43	22.61	32.52	27.69	27.69
hsa-miR-656	74.31	62.93	68.62	43.61	45.34	44.475	36.64	27.13	31.885	40.34	40.34
hsa-miR-657	9.86	16.1	12.98	14.54	6.25	10.395	13.5	36.18	24.84	18.19	18.19
hsa-miR-658	11.84	15.37	13.605	10.38	12.51	11.445	9.64	22.61	16.125	15.03	15.03
hsa-miR-659-3p	38.8	47.57	43.185	40.15	28.92	34.535	27	72.36	49.68	24.52	24.52
hsa-miR-660-5p	53.92	37.32	45.62	42.92	38.31	40.615	50.14	9.04	29.59	50.63	50.63
hsa-miR-661	5.92	6.59	6.255	11.77	10.94	11.355	21.21	13.57	17.39	14.24	14.24
hsa-miR-662	14.47	12.44	13.455	22.84	21.89	22.365	7.71	18.09	12.9	15.03	15.03
hsa-miR-663a	13.81	11.71	12.76	21.46	18.76	20.11	27	22.61	24.805	17.4	17.4
hsa-miR-663b	8.55	8.78	8.665	8.31	6.25	7.28	9.64	13.57	11.605	17.4	17.4
hsa-miR-664-3p	20.39	19.76	20.075	25.61	32.83	29.22	28.93	45.22	37.075	33.22	33.22
hsa-miR-665	9.21	8.78	8.995	9	12.51	10.755	36.64	18.09	27.365	26.89	26.89
hsa-miR-668	15.13	8.05	11.59	8.31	14.85	11.58	15.43	4.52	9.975	8.7	8.7
hsa-miR-670	5.92	7.32	6.62	5.54	16.42	10.98	5.79	4.52	5.155	16.61	16.61
hsa-miR-671-3p	10.52	7.32	8.92	6.92	11.73	9.325	11.57	13.57	12.57	6.33	6.33
hsa-miR-671-5p	13.15	4.39	8.77	13.84	10.94	12.39	17.36	4.52	10.94	7.91	7.91
hsa-miR-675-5p	5.92	4.39	5.155	4.85	7.04	5.945	7.71	4.52	6.115	7.12	7.12
hsa-miR-7-5p	14.47	14.64	14.555	16.61	10.16	13.385	48.21	36.18	42.195	30.06	30.06
hsa-miR-708-5p	19.73	15.37	17.55	15.92	7.82	11.87	15.43	4.52	9.975	12.66	12.66
hsa-miR-711	5.92	2.93	4.425	6.92	7.04	6.98	7.71	4.52	6.115	7.12	7.12
hsa-miR-718	27.62	29.27	28.445	27.69	21.11	24.4	15.43	9.04	12.235	7.12	7.12
hsa-miR-720	609.61	1192.79	901.2	910.22	794.26	852.24	1502.35	7000.63	4251.49	1294.91	1294.91
hsa-miR-744-5p	36.83	30.73	33.78	30.46	32.05	31.255	15.43	13.57	14.5	17.4	17.4
hsa-miR-758	20.39	8.05	14.22	13.15	14.85	14	21.21	13.57	17.39	18.19	18.19
hsa-miR-759	7.89	6.59	7.24	9	5.47	7.235	7.71	13.57	10.64	14.24	14.24
hsa-miR-760	11.84	3.66	7.75	9.69	7.82	8.755	7.71	18.09	12.9	18.19	18.19
hsa-miR-761	15.13	13.17	14.15	14.54	8.6	11.57	27	22.61	24.805	20.57	20.57
hsa-miR-762	14.47	7.32	10.895	11.77	10.16	10.965	15.43	18.09	16.76	17.4	17.4
hsa-miR-764	7.89	10.98	9.435	9.69	13.29	11.49	3.86	22.61	13.235	12.66	12.66
hsa-miR-765	3.29	5.12	4.205	4.15	5.47	4.81	7.71	4.52	6.115	10.28	10.28
hsa-miR-766-3p	17.76	5.85	11.805	10.38	14.07	12.225	25.07	18.09	21.58	12.66	12.66
hsa-miR-767-3p	11.18	2.93	7.055	9	10.16	9.58	23.14	9.04	16.09	11.07	11.07
hsa-miR-767-5p	18.41	10.98	14.695	9.69	12.51	11.1	17.36	13.57	15.465	7.91	7.91
hsa-miR-769-3p	48.66	40.25	44.455	38.76	35.18	36.97	27	22.61	24.805	24.52	24.52
hsa-miR-769-5p	18.41	23.42	20.915	20.77	18.76	19.765	9.64	9.04	9.34	15.82	15.82
hsa-miR-770-5p	23.67	12.44	18.055	22.15	17.98	20.065	19.29	4.52	11.905	12.66	12.66
hsa-miR-802	11.18	7.32	9.25	4.85	3.13	3.99	17.36	4.52	10.94	7.91	7.91
hsa-miR-873-5p	38.8	29.27	34.035	17.3	26.58	21.94	21.21	18.09	19.65	22.94	22.94
hsa-miR-874	39.46	32.2	35.83	21.46	21.89	21.675	15.43	4.52	9.975	23.73	23.73
hsa-miR-875-3p	12.49	6.59	9.54	8.31	12.51	10.41	11.57	27.13	19.35	18.19	18.19
hsa-miR-875-5p	18.41	4.39	11.4	11.77	10.16	10.965	23.14	22.61	22.875	22.15	22.15
hsa-miR-876-3p	16.44	7.32	11.88	11.07	10.94	11.005	15.43	18.09	16.76	14.24	14.24
hsa-miR-876-5p	25.65	14.64	20.145	6.92	21.11	14.015	27	27.13	27.065	24.52	24.52
hsa-miR-877-5p	169.66	186.6	178.13	122.52	174.33	148.425	23.14	58.79	40.965	30.06	30.06
hsa-miR-885-3p	12.49	5.85	9.17	9.69	9.38	9.535	9.64	13.57	11.605	15.03	15.03
hsa-miR-885-5p	408.38	422.97	415.675	431.23	450.29	440.76	1186.06	651.22	918.64	1182.59	1182.59
hsa-miR-887	6.58	5.12	5.85	4.15	7.82	5.985	11.57	4.52	8.045	10.28	10.28
hsa-miR-888-5p	195.97	154.4	175.185	143.28	159.48	151.38	94.5	108.54	101.52	96.51	96.51
hsa-miR-889	11.18	8.78	9.98	13.84	11.73	12.785	11.57	9.04	10.305	13.45	13.45
hsa-miR-890	21.04	13.9	17.47	24.23	21.11	22.67	21.21	27.13	24.17	15.03	15.03
hsa-miR-891a	14.47	10.98	12.725	7.61	12.51	10.06	17.36	22.61	19.985	22.94	22.94
hsa-miR-891b	9.21	4.39	6.8	8.31	11.73	10.02	17.36	13.57	15.465	15.82	15.82
hsa-miR-892a	10.52	9.51	10.015	12.46	10.16	11.31	13.5	4.52	9.01	7.91	7.91
hsa-miR-892b	12.49	13.17	12.83	15.23	12.51	13.87	11.57	36.18	23.875	14.24	14.24
hsa-miR-9-5p	21.7	17.56	19.63	21.46	25.8	23.63	27	27.13	27.065	23.73	23.73
hsa-miR-920	6.58	8.05	7.315	4.85	6.25	5.55	1.93	13.57	7.75	11.07	11.07
hsa-miR-921	11.18	3.66	7.42	4.15	5.47	4.81	7.71	9.04	8.375	12.66	12.66
hsa-miR-922	9.21	4.39	6.8	10.38	5.47	7.925	9.64	4.52	7.08	8.7	8.7
hsa-miR-924	5.92	6.59	6.255	4.85	9.38	7.115	13.5	31.66	22.58	15.03	15.03
hsa-miR-92a-3p	84.83	53.42	69.125	63.68	66.45	65.065	109.93	67.84	88.885	102.04	102.04
hsa-miR-92b-3p	5.92	3.66	4.79	4.85	7.04	5.945	13.5	4.52	9.01	10.28	10.28
hsa-miR-93-5p	250.55	189.53	220.04	238.8	217.33	228.065	283.5	194.46	238.98	178.77	178.77
hsa-miR-933	13.81	13.9	13.855	13.15	7.82	10.485	27	9.04	18.02	20.57	20.57
hsa-miR-934	4.6	7.32	5.96	5.54	8.6	7.07	7.71	9.04	8.375	9.49	9.49
hsa-miR-935	4.6	2.93	3.765	8.31	11.73	10.02	11.57	9.04	10.305	11.87	11.87
hsa-miR-936	21.7	20.49	21.095	22.84	14.85	18.845	11.57	13.57	12.57	16.61	16.61
hsa-miR-937	35.51	24.88	30.195	28.38	35.18	31.78	25.07	9.04	17.055	18.19	18.19
hsa-miR-938	25.65	16.83	21.24	20.77	14.07	17.42	13.5	13.57	13.535	15.82	15.82
hsa-miR-939	9.86	9.51	9.685	9.69	7.82	8.755	3.86	18.09	10.975	12.66	12.66
hsa-miR-940	9.21	2.93	6.07	5.54	7.82	6.68	11.57	4.52	8.045	6.33	6.33
hsa-miR-941	15.13	16.1	15.615	16.61	17.2	16.905	21.21	9.04	15.125	15.03	15.03
hsa-miR-942	330.78	296.37	313.575	253.34	267.36	260.35	88.71	76.88	82.795	115.49	115.49
hsa-miR-943	13.15	8.05	10.6	11.07	8.6	9.835	23.14	9.04	16.09	7.91	7.91
hsa-miR-944	115.08	81.23	98.155	75.45	75.83	75.64	30.86	40.7	35.78	42.72	42.72
hsa-miR-95	30.25	37.32	33.785	49.84	34.4	42.12	59.79	40.7	50.245	50.63	50.63
hsa-miR-96-5p	17.76	8.78	13.27	19.38	17.98	18.68	3.86	9.04	6.45	17.4	17.4
hsa-miR-98	103.25	111.96	107.605	122.52	114.92	118.72	133.07	99.49	116.28	87.01	87.01
hsa-miR-99a-5p	749.02	750.8	749.91	784.24	781.75	782.995	1130.13	818.55	974.34	1040.99	1040.99
hsa-miR-99b-5p	9.86	7.32	8.59	9	10.94	9.97	13.5	4.52	9.01	17.4	17.4
