# Supplementary material for: Cellular microRNA networks regulate host dependency of hepatitis C virus infection
Source: Nat Commun. 2017 Nov 27;8:1789. doi: 10.1038/s41467-017-01954-x (PMC5702611; doi:10.1038/s41467-017-01954-x)
Supplement: Supplementary file 8 — Supplementary Data 5 [file 41467_2017_1954_MOESM8_ESM.xlsx]

## Sheet: Normalized Data
		Mock-01	Mock-02	Mock-03	HCV-01	HCV-02	HCV-03	Percentage of abundance
No.	Reporter Name	Averaged Signal	Averaged Signal	Averaged Signal	Averaged Signal	Averaged Signal	Averaged Signal		Rank
57	hsa-miR-122	30901	36417	34646.7	46228.2	31373.3	32648.8	0.0968772	1
80	hsa-miR-1246	27627.4	23832	28001.6	40422.2	34162.8	37661.4	0.0754963	2
330	hsa-miR-21	18929	16155	20105.7	24999	16619.4	20415.9	0.0524361	3
849	hsa-miR-92a	18003.4	19391.5	20112.9	18738.3	18247.2	17864.1	0.0546386	4
371	hsa-miR-26a	12983.9	12507.6	15267.1	13906.7	13235	14542.4	0.0387249	5
369	hsa-miR-25	11370.1	12051.3	11375	8009.38	10587.7	7671.9	0.0330603	6
326	hsa-miR-20a	11368.2	11848.2	10665.6	6382.96	11357.9	6374.43	0.0321915	7
226	hsa-miR-15b	9382.33	8610.29	11722.9	12024.7	8899.91	9346.55	0.0282329	8
276	hsa-miR-192	9344.38	10560.1	11166.6	6202.6	9865.92	7759.92	0.0295209	9
231	hsa-miR-17	9111.11	10059.1	7799.05	5216.96	8606.33	4792.78	0.0256237	10
228	hsa-miR-16	8382.54	8674.57	6699.88	5354.81	8298.48	4356.54	0.0225717	11
29	hsa-miR-106a	8370.79	8745.28	7779.89	4850.26	8611.62	4618.93	0.0236538	12
852	hsa-miR-92b	7937.65	8007.49	10272.9	8199.99	7813.36	8174.5	0.0249099	13
364	hsa-miR-23b	6828.83	7291.81	6633.45	5881.46	6057.24	4261.07	0.0197186	14
282	hsa-miR-194	6373.98	7923.99	6312.68	3764.16	7461.25	3724.86	0.0195823	15
328	hsa-miR-20b	6271.13	5915.34	5641.85	3059.64	5973.52	2863.76	0.0169388	16
768	hsa-miR-638	5795.78	5343.09	5051.88	11620.2	6859	6778.67	0.0153829	17
425	hsa-miR-320c	5669.1	5540.57	5727.37	4414.38	5536.29	6816.24	0.016092	18
423	hsa-miR-320a	5254.34	5069.44	5498.76	4211.01	5226.6	6550.63	0.0150331	19
378	hsa-miR-27b	5227.14	4580.86	4957.75	3898.82	4787.14	3322.56	0.014029	20
424	hsa-miR-320b	4944.51	4934.04	4668.56	4005.08	4747.67	6042.52	0.0138213	21
511	hsa-miR-423-5p	4559.33	3411.1	5020.67	3607.17	4363.68	4907.18	0.0123429	22
265	hsa-miR-191	4180.17	4175.78	4540.49	3092.69	3865.25	4006.35	0.012253	23
205	hsa-miR-148a	3892.61	4179.64	4639.87	2723.27	4053.15	2206.15	0.0120779	24
426	hsa-miR-320d	3886.28	3836.88	3880.99	3242.14	3622.17	5318.86	0.0110252	25
31	hsa-miR-106b	3885.65	4492.84	3050.41	2604.65	4017.23	2463.11	0.0108587	26
362	hsa-miR-23a	3726.45	4604.95	3629.17	3934.55	3232.84	2337.45	0.0113638	27
339	hsa-miR-215	3540.43	3597.93	4766.94	1850.97	3559.45	2864.69	0.0113113	28
374	hsa-miR-26b	3344	2823.46	5365.14	3779.71	3446.23	5357.75	0.0109572	29
214	hsa-miR-151-5p	2844.93	2500.14	3146.75	2950.8	2941.68	3204.29	0.00806813	30
854	hsa-miR-93	2744.66	3137.24	2229.95	1747.08	2847.75	2061.99	0.00770712	31
376	hsa-miR-27a	2736.45	2090.79	2521.39	1749.59	2405.29	1051.08	0.00698198	32
240	hsa-miR-182	2608.63	2497.31	3315.51	4298.13	2331.18	5480.55	0.00800127	33
412	hsa-miR-30c	2521.54	2316.69	2520.7	1916.47	2492.61	1261.75	0.00699176	34
366	hsa-miR-24	2421.05	2036.94	1922.86	1922.75	2212.5	1230.34	0.00606249	35
305	hsa-miR-19b	2253.77	3034.67	814.113	1443.75	2167.83	723.98	0.00579807	36
538	hsa-miR-483-5p	2236.37	1810.35	2479.45	2724.92	2266.39	4091.26	0.00620056	37
96	hsa-miR-125a-5p	2130.56	1854.41	2672.96	2422.19	1847.28	2657.94	0.00632573	38
831	hsa-miR-885-5p	2097.51	1908.42	3009.52	2646.29	2058.01	2130.16	0.00666542	39
119	hsa-miR-1275	2077.87	1922.88	2097.02	3595.38	2254.76	3750.47	0.00579353	40
24	hsa-miR-103	2064.2	1898.21	1988.58	1525.86	2058.37	1696.53	0.00565407	41
33	hsa-miR-107	1864.16	1755.49	1794.3	1361.98	1788.91	1420.1	0.00514382	42
158	hsa-miR-130a	1858.7	1796.86	1677.15	1505.41	1647.29	1445.24	0.00506664	43
125	hsa-miR-128	1749.14	1603	2153.59	1857.55	1977.12	1799.7	0.00523103	44
256	hsa-miR-18a	1740.4	1612.56	1366.64	1251.81	1695.65	959.482	0.00448412	45
388	hsa-miR-29a	1720.94	1748.01	1649.59	1675.41	1749.87	1368.69	0.00486315	46
97	hsa-miR-125b	1605.66	1762.61	1531.86	1261.62	1609.66	1478.68	0.00465564	47
274	hsa-miR-1915	1517.7	1398.35	1065.52	3860.76	1650.59	1961.7	0.00378292	48
58	hsa-miR-122*	1391.62	1243.15	2157.55	1202.08	1428.11	722.69	0.00455321	49
111	hsa-miR-1269	1387.68	1608.94	1657.72	1277.26	1668.63	1630.27	0.00442211	50
535	hsa-miR-455-3p	1255.53	1166.6	1159.03	827.579	1281.5	536.822	0.00340248	51
410	hsa-miR-30b	1230.25	1171.63	1092.3	713.629	1181.49	379.794	0.00331985	52
196	hsa-miR-1469	1103.75	1472.78	1125.93	2828.7	2099.83	2075.62	0.00351773	53
537	hsa-miR-483-3p	1100.78	1101.47	1842.57	1321.28	1192.95	1639.44	0.00384301	54
356	hsa-miR-222	938.102	946.893	720.796	730.497	926.073	577.9	0.00247578	55
874	hsa-miR-99b	918.865	1059.55	761.407	703.026	979.501	740.161	0.00260312	56
286	hsa-miR-196a	816.739	821.809	1407.5	1240.47	868.593	2192.21	0.00289407	57
233	hsa-miR-181a	783.79	865.533	591.426	639.591	625.568	615.778	0.00212895	58
236	hsa-miR-181b	781.621	793.942	762.589	542.895	654.871	908.581	0.00222149	59
290	hsa-miR-197	768.468	668.893	914.942	1110.51	717.775	990.398	0.00223494	60
245	hsa-miR-183	745.921	736.677	985.705	1363.52	739.085	1503.95	0.00234515	61
415	hsa-miR-30d	672.263	788.887	646.638	564.72	776.847	555.831	0.00200262	62
160	hsa-miR-130b	667.416	625.965	543.686	608.949	505.233	752.94	0.00174541	63
694	hsa-miR-574-5p	642.86	554.318	1198.06	1302.75	663.856	3357.92	0.00227573	64
210	hsa-miR-149*	633.244	690.09	446.836	2383.6	882.816	908.171	0.00168185	65
224	hsa-miR-15a	609.99	680.878	663.938	333.58	717.727	408.323	0.00185727	66
279	hsa-miR-193a-5p	592.643	649.691	667.864	702.34	721.178	1106.39	0.00181489	67
354	hsa-miR-221	585.292	462.904	458.795	412.567	420.817	303.994	0.0014318	68
258	hsa-miR-18b	561.605	630.171	468.994	459.017	588.66	421.251	0.00157791	69
213	hsa-miR-151-3p	548.443	649.638	514.934	475.973	588.14	590.764	0.00162755	70
514	hsa-miR-425	541.054	779.146	519.16	337.249	634.006	382.28	0.00174759	71
794	hsa-miR-663	510.741	740.637	683.544	2001.38	993.878	1466.2	0.00183838	72
157	hsa-miR-1308	509.461	218.453	251.344	2076.44	292.327	337.941	0.000930399	73
1	hsa-let-7a	508.759	603.186	968.157	679.614	679.521	1567.13	0.00197632	74
533	hsa-miR-454	497.676	332.992	620.39	602.007	407.217	571.034	0.00137866	75
417	hsa-miR-30e	457.163	621.448	267.6	197.672	500.205	126.175	0.00127904	76
303	hsa-miR-19a	438.561	738.746	153.221	132.656	470.928	57.2573	0.00126414	77
248	hsa-miR-185	436.676	406.987	382.144	327.916	380.356	480.83	0.00116465	78
110	hsa-miR-1268	433.108	333.999	280.3	780.296	326.452	477.86	0.000995148	79
100	hsa-miR-126	405.749	367.759	365.175	372.943	371.388	407.973	0.00108187	80
197	hsa-miR-146a	405.68	324.432	295.882	383.107	260.411	293.822	0.000974804	81
349	hsa-miR-22	403.336	647.319	268.529	220.844	464.141	242.707	0.00125336	82
207	hsa-miR-148b	388.336	341.965	357.034	185.449	292.701	130.754	0.00103308	83
408	hsa-miR-30a	328.008	350.884	259.735	99.7753	351.893	62.3172	0.000891795	84
693	hsa-miR-574-3p	320.06	233.549	307.076	378.351	247.131	474.128	0.000817742	85
381	hsa-miR-28-5p	319.115	318.55	361.95	257.809	301.122	320.011	0.00094974	86
10	hsa-let-7e	312.88	247.624	570.932	397.526	357.057	836.798	0.00107498	87
250	hsa-miR-186	299.781	547.814	147.129	88.7788	312.875	39.5797	0.000945093	88
804	hsa-miR-7	297.433	235.924	549.37	386.629	272.873	1015.74	0.0010287	89
284	hsa-miR-195	286.776	147.326	164.687	96.4091	195.035	68.7197	0.000568913	90
261	hsa-miR-1908	274.65	211.319	221.318	388.84	206.293	298.977	0.000671998	91
12	hsa-let-7f	263.131	174.644	509.547	319.529	281.568	715.428	0.000900056	92
483	hsa-miR-374b	254.984	242.84	589.598	287.12	285.947	500.482	0.00103317	93
20	hsa-miR-100	254.287	244.043	216.23	143.827	222.698	161.207	0.000678908	94
469	hsa-miR-365	247.095	110.521	383.599	131.549	198.517	108.836	0.000704232	95
40	hsa-miR-1180	246.567	313.266	293.099	248.024	295.235	350.082	0.000810376	96
152	hsa-miR-1303	237.044	300.305	256.811	206.508	287.243	289.904	0.000754536	97
239	hsa-miR-181d	233.069	112.137	175.021	62.2777	115.165	71.6649	0.000494271	98
751	hsa-miR-624*	230.229	164.223	246.026	243.222	188.635	203.718	0.000608522	99
872	hsa-miR-99a	228.362	246.612	194.164	149.864	232.298	148.901	0.000635752	100
380	hsa-miR-28-3p	209.89	205.281	192.797	180.893	202.221	199.681
370	hsa-miR-25*	188.851	223.758	196.946	272.357	193.503	361.758
830	hsa-miR-885-3p	185.878	161.735	204.564	174.054	181.278	279.381
508	hsa-miR-421	171.142	152.656	214.906	128.158	161.389	127.396
850	hsa-miR-92a-1*	163.893	171.05	213.353	198.28	177.159	266.733
828	hsa-miR-877	161.32	146.804	170.199	154.138	158.564	246.388
230	hsa-miR-16-2*	160.754	101.34	175.172	151.854	138.01	67.1833
636	hsa-miR-532-5p	158.366	159.184	136.571	116.173	167.432	150.659
801	hsa-miR-671-5p	150.211	131.672	104.131	341.745	169.318	160.928
791	hsa-miR-660	149.557	127.881	114.69	101.893	144.662	71.7974
512	hsa-miR-424	139.006	127.808	139.966	53.6531	135.018	19.9549
310	hsa-miR-200b	131.32	134.643	165.936	127.006	133.45	181.212
118	hsa-miR-1274b	124.816	98.5249	59.4946	61.285	131.777	119.372
6	hsa-let-7c	119.919	97.5516	261.377	135.036	118.741	354.641
539	hsa-miR-484	118.584	129.884	89.9807	103.988	111.888	76.4183
156	hsa-miR-1307	118.444	113.792	75.1432	173.079	112.215	101.333
8	hsa-let-7d	115.834	76.9287	224.207	123.133	130.514	222.322
635	hsa-miR-532-3p	112.182	82.5947	65.2312	101.208	69.553	55.6448
379	hsa-miR-27b*	111.659	126.757	124.354	91.3298	129.484	144.687
810	hsa-miR-744	103.124	108.608	116.051	108.776	114.923	115.959
457	hsa-miR-34a	100.62	141.828	89.6003	72.9847	135.199	71.9473
513	hsa-miR-424*	100.617	122.82	112.194	115.558	142.856	148.173
437	hsa-miR-331-3p	97.3068	119.694	82.5485	57.9556	112.678	68.5108
807	hsa-miR-7-1*	93.5036	102.025	92.3108	90.8593	84.3046	45.2091
102	hsa-miR-1260	93.476	34.0616	52.3586	46.4137	65.3936	38.5878
453	hsa-miR-342-3p	93.0516	113.693	99.8145	82.5036	89.2768	88.6336
536	hsa-miR-455-5p	91.8237	105.758	62.9045	61.847	68.8986	42.15
393	hsa-miR-29c	91.6574	108.907	110.907	37.0171	111.015	33.0928
215	hsa-miR-152	91.3802	88.2577	86.7503	82.441	80.2317	87.8032
863	hsa-miR-940	90.0074	77.4525	83.2338	141.461	84.6878	139.403
481	hsa-miR-374a	89.6602	58.0831	173.074	58.2501	68.078	85.0036
759	hsa-miR-629*	83.7266	102.716	100.221	60.4851	94.8968	83.9201
137	hsa-miR-1290	82.7721	46.2756	38.0955	200.328	124.928	233.129
565	hsa-miR-500*	82.2515	113.82	69.6741	61.4099	95.5192	59.0381
183	hsa-miR-140-3p	78.7548	97.444	70.5785	60.3931	93.8629	72.8997
466	hsa-miR-362-5p	77.1054	87.8169	80.8722	43.0016	99.0323	94.4848
418	hsa-miR-30e*	75.675	69.3523	112.652	60.2716	81.4803	50.4765
492	hsa-miR-378	75.1971	88.0073	82.8425	70.3128	83.4039	95.6457
212	hsa-miR-150*	73.7222	73.1691	39.8557	236.534	101.27	68.3461
350	hsa-miR-22*	71.0241	66.2553	56.0397	41.5552	54.1639	32.2258
396	hsa-miR-301a	68.5458	72.5264	48.6689	40.0844	54.7101	14.8471
568	hsa-miR-502-3p	68.022	71.9718	51.5364	58.873	59.7528	40.661
833	hsa-miR-886-5p	67.8387	46.5873	40.5126	79.0527	43.6682	28.002
246	hsa-miR-183*	66.0488	58.4199	68.461	70.0363	57.8327	69.3921
161	hsa-miR-130b*	64.8631	36.4829	97.8842	81.0551	55.6504	56.1768
227	hsa-miR-15b*	63.4717	50.7386	94.3058	39.8736	65.5717	24.1736
36	hsa-miR-10b	62.5978	120.619	199.269	81.2068	122.273	287.296
564	hsa-miR-500	62.1156	76.4774	46.5597	46.5332	68.4482	45.1896
570	hsa-miR-503	61.9856	67.7871	74.3884	78.8571	68.9757	72.8851
739	hsa-miR-615-3p	61.7763	88.1576	71.8876	23.88	75.2346	50.1042
567	hsa-miR-501-5p	61.0865	45.5155	59.2335	47.6857	53.7366	44.2383
753	hsa-miR-625*	58.4788	23.1011	45.4237	44.6738	17.3595	47.2701
15	hsa-let-7g	54.4619	25.6583	55.4874	77.3065	37.2637	49.6776
32	hsa-miR-106b*	54.2809	48.4155	49.8712	43.5766	55.5783	42.3615
756	hsa-miR-628-3p	54.2088	53.926	78.53	60.3462	61.108	123.949
334	hsa-miR-2110	53.0737	61.4072	72.1001	81.0432	60.8185	101.097
266	hsa-miR-191*	52.7724	42.6716	59.2503	59.1013	39.1894	87.0581
74	hsa-miR-1238	51.167	37.7557	46.3719	61.8947	32.6026	55.2252
465	hsa-miR-362-3p	50.6049	72.5442	29.526	19.0757	54.4495	22.0579
60	hsa-miR-1224-5p	48.5306	35.5797	41.1285	90.5252	33.0497	33.392
69	hsa-miR-1231	47.0724	55.0509	49.4792	111.386	103.863	50.8268
17	hsa-let-7i	46.3683	31.8931	24.8501	39.569	30.402	20.3746
862	hsa-miR-939	44.1876	26.4513	22.318	88.8675	22.6583	26.8569
255	hsa-miR-188-5p	44.0872	32.5776	44.6783	60.6783	27.339	21.8907
127	hsa-miR-1281	43.662	59.9089	43.4258	78.4036	63.6118	78.3213
430	hsa-miR-324-5p	43.3736	74.307	51.4989	39.7976	60.876	36.3755
832	hsa-miR-886-3p	42.9073	34.0204	15.6744	89.6294	28.5212	66.509
83	hsa-miR-1249	42.8151	21.3619	32.5061	47.1144	24.1557	40.4617
814	hsa-miR-765	41.8101	30.5813	43.3272	100.977	37.4444	85.0347
815	hsa-miR-766	41.7261	24.6325	33.1112	22.8566	35.3484	29.2992
235	hsa-miR-181a-2*	41.481	51.0189	35.7647	41.3855	51.4573	29.969
271	hsa-miR-1913	41.3756	19.7671	31.8206	35.4848	21.764	38.8105
283	hsa-miR-194*	41.3241	46.8326	50.3903	42.3783	45.1774	38.3375
782	hsa-miR-652	41.2434	49.4001	38.5515	23.338	41.3221	31.1396
343	hsa-miR-218	40.5914	65.4261	110.402	49.7708	63.7382	94.1245
67	hsa-miR-1228*	40.4376	28.661	44.3301	124.714	43.1192	63.6377
641	hsa-miR-542-5p	40.0306	6.14787	59.0386	1.62679	48.5924	4.95835
73	hsa-miR-1237	39.0286	28.0174	32.9185	41.1912	21.1225	38.8081
4	hsa-let-7b	37.839	30.18	43.6369	40.7792	27.8965	47.8287
63	hsa-miR-1226	37.2558	31.1281	48.5972	48.2972	43.7075	49.2107
859	hsa-miR-936	37.0602	26.5653	30.7263	68.5565	23.6025	59.2254
200	hsa-miR-146b-5p	36.3429	40.8356	35.5261	28.3698	22.5582	24.9875
312	hsa-miR-200c	35.8607	38.4512	42.41	23.0138	37.9501	47.1503
470	hsa-miR-365*	35.6626	42.0378	34.3271	32.5081	23.2964	41.1404
695	hsa-miR-575	35.4985	40.5537	36.2149	68.5773	56.3772	47.5809
383	hsa-miR-296-5p	34.5614	21.4467	30.4179	32.6291	25.3285	31.5684
548	hsa-miR-489	34.2271	75.5062	46.6782	66.7408	40.6461	77.8925
561	hsa-miR-498	32.8317	36.1548	25.5516	79.1552	49.4885	31.8284
509	hsa-miR-422a	32.5896	20.5122	21.2554	21.5863	17.9751	26.1705
526	hsa-miR-450a	32.3277	15.5019	57.4572	27.1278	19.7448	24.4521
704	hsa-miR-582-5p	30.9652	43.1613	29.3804	15.6007	20.5284	10.8951
242	hsa-miR-1825	30.9435	19.1315	22.1712	42.8779	26.5287	34.8986
332	hsa-miR-210	30.5501	44.3725	38.1915	20.794	43.6034	49.9553
311	hsa-miR-200b*	29.9708	26.3269	34.5224	45.1813	29.9131	48.4667
757	hsa-miR-628-5p	29.6921	22.414	42.5049	26.6063	23.5639	28.8683
22	hsa-miR-101	29.395	43.6262	17.393	14.8169	26.0472	9.63679
42	hsa-miR-1182	29.3156	17.2329	17.475	44.2654	14.6407	21.0715
510	hsa-miR-423-3p	29.2839	21.2402	24.9398	21.5687	21.7852	18.6748
281	hsa-miR-193b*	29.0253	28.0345	31.2863	29.1612	31.7449	34.461
55	hsa-miR-1207-5p	28.9053	28.2708	27.5547	79.7908	28.4006	51.1051
856	hsa-miR-933	28.2699	33.4462	29.55	36.6781	32.6955	32.7338
566	hsa-miR-501-3p	27.7313	28.7352	33.351	36.0286	26.9898	23.0388
684	hsa-miR-564	27.6567	24.452	31.6888	28.3975	18.1154	37.9666
485	hsa-miR-375	27.2304	43.1569	56.265	37.3279	45.6632	84.9562
252	hsa-miR-187	27.2233	38.2087	41.4305	24.9218	39.1817	45.2549
95	hsa-miR-125a-3p	27.1919	30.1013	27.3153	31.1667	24.802	27.9178
455	hsa-miR-345	26.3665	44.1869	30.2674	20.5736	40.6747	26.1234
43	hsa-miR-1183	26.3481	10.2126	12.7298	21.8268	18.0293	12.6504
569	hsa-miR-502-5p	26.2134	30.9603	23.4079	23.7333	29.7866	20.7247
477	hsa-miR-371-5p	25.6135	31.7434	21.4301	56.8515	32.183	23.3536
273	hsa-miR-1914*	25.5594	10.5027	8.36017	19.7208	7.67939	11.8854
800	hsa-miR-671-3p	24.9998	28.6069	23.9408	21.9365	15.6102	31.7812
409	hsa-miR-30a*	24.9254	21.0723	22.924	19.2286	22.8662	13.2399
667	hsa-miR-550	24.8406	20.4599	21.4083	20.32	17.7095	19.813
288	hsa-miR-196b	24.703	21.3811	22.633	24.8458	23.9067	15.7675
308	hsa-miR-200a	24.4168	38.7422	23.5379	30.8708	26.2806	18.3363
272	hsa-miR-1914	24.2247	8.76519	19.0247	14.8189	10.8331	10.8545
277	hsa-miR-192*	24.0787	31.027	20.2489	20.561	17.3377	24.6127
662	hsa-miR-548m	23.7423	16.6221	12.2159	17.3274	13.7749	9.51165
515	hsa-miR-425*	23.4687	29.2184	27.3951	16.0972	21.6098	27.7285
855	hsa-miR-93*	23.3693	30.1777	23.8672	13.7224	22.4075	22.0261
337	hsa-miR-214	23.2822	29.5008	20.4933	39.6342	33.1163	26.5441
382	hsa-miR-296-3p	23.0827	24.6442	23.0565	30.146	17.9757	23.3857
571	hsa-miR-504	22.9711	16.4078	20.1057	16.3298	12.6545	16.6256
49	hsa-miR-1202	22.2489	16.2435	19.0774	17.8816	13.9822	16.8747
819	hsa-miR-769-5p	22.092	14.9664	17.1109	16.8146	21.6563	13.178
56	hsa-miR-1208	22.014	15.2406	17.5952	29.8101	15.2921	16.2689
5	hsa-let-7b*	21.954	16.4644	20.8203	19.4781	15.1773	23.0522
150	hsa-miR-1301	21.9324	19.9759	26.9609	18.0881	19.6523	30.4358
25	hsa-miR-103-2*	21.8602	21.8523	23.174	15.5521	25.4989	12.9767
155	hsa-miR-1306	21.7825	13.2468	21.9923	13.9459	19.316	23.6618
309	hsa-miR-200a*	21.651	17.0784	18.1006	13.6922	18.2828	9.64198
232	hsa-miR-17*	21.5225	23.4701	19.9479	20.0982	19.863	18.625
149	hsa-miR-1300	21.4048	11.1422	24.326	37.3429	15.8961	24.8287
365	hsa-miR-23b*	21.234	18.2182	16.0932	23.5102	21.4047	22.0512
875	hsa-miR-99b*	21.2175	10.9982	20.9701	13.3228	10.7545	23.1032
789	hsa-miR-658	21.1625	14.0027	15.9067	97.4446	16.622	32.2766
767	hsa-miR-637	21.1046	13.4992	24.0379	19.4128	18.0093	12.966
327	hsa-miR-20a*	21.0898	19.7404	18.1544	16.6386	24.4876	17.0343
48	hsa-miR-1201	21.0616	13.4401	19.1576	49.2811	21.3109	189.773
68	hsa-miR-1229	20.9629	14.341	12.693	8.71628	13.5096	12.7216
363	hsa-miR-23a*	20.7757	33.7886	23.1208	35.5988	31.6124	24.1622
41	hsa-miR-1181	20.7467	14.4819	21.5907	27.9156	20.2251	19.568
81	hsa-miR-1247	20.7246	26.8855	21.3029	23.1643	17.3057	31.9107
670	hsa-miR-551b	20.7118	22.2452	24.1411	12.2462	26.1796	12.8384
355	hsa-miR-221*	20.2522	15.9201	17.8536	12.7428	19.1251	7.02876
66	hsa-miR-1228	20.2416	21.4792	21.5962	30.1608	20.263	30.1231
64	hsa-miR-1226*	20.0514	26.3532	19.5157	15.532	24.7133	15.3159
131	hsa-miR-1285	19.9411	21.3416	24.2842	17.1272	25.8041	18.4679
543	hsa-miR-486-5p	19.9198	14.0008	13.2677	21.0593	9.12705	11.2022
720	hsa-miR-596	19.7904	21.8525	12.3239	8.28128	16.1124	5.30386
450	hsa-miR-33b*	19.6764	21.4283	20.1949	21.2435	24.4513	34.5459
525	hsa-miR-449b*	19.5429	18.1842	11.6143	14.9931	10.5951	18.1288
162	hsa-miR-132	19.3628	25.0414	31.9316	19.4646	26.4471	19.1198
391	hsa-miR-29b-1*	19.2972	21.8469	29.3606	32.7721	25.6272	32.5788
683	hsa-miR-563	19.1373	10.5582	14.7086	9.55669	12.5619	15.6839
341	hsa-miR-216b	18.8873	17.4248	20.402	31.4111	14.0849	20.6759
209	hsa-miR-149	18.7926	26.5267	18.4635	23.4894	24.9695	17.5926
493	hsa-miR-378*	18.6354	13.2839	13.973	9.31979	18.0721	14.8871
671	hsa-miR-551b*	18.632	19.5444	29.0528	18.2076	17.0224	30.9219
26	hsa-miR-103-as	18.5721	12.3396	10.6855	16.6873	17.3388	9.5811
61	hsa-miR-1225-3p	18.526	11.0652	11.5178	9.2317	21.9049	15.1508
454	hsa-miR-342-5p	18.3484	17.5399	19.8658	13.0634	20.5094	19.2348
342	hsa-miR-217	18.1411	32.2503	16.7073	15.3459	24.3323	16.6602
170	hsa-miR-134	18.1148	7.08913	14.4859	15.0822	13.6795	11.2838
790	hsa-miR-659	18.1052	14.9158	19.797	21.8147	12.5826	22.8996
429	hsa-miR-324-3p	18.0423	28.1419	30.9263	16.5015	21.0543	26.2775
259	hsa-miR-18b*	17.9736	19.4407	19.1191	22.0386	14.0901	21.2628
174	hsa-miR-135b*	17.9724	6.22957	11.5095	12.8075	8.6941	7.91794
725	hsa-miR-601	17.9389	19.8764	26.0281	17.935	18.3711	30.1513
798	hsa-miR-665	17.7142	19.143	17.6738	16.5738	21.9752	16.2767
803	hsa-miR-675*	17.7068	8.20711	13.0984	9.49438	16.3553	19.8064
864	hsa-miR-941	17.4991	7.61945	7.9837	11.8861	6.6753	9.29972
202	hsa-miR-1470	17.4682	22.1491	10.1446	13.1866	14.0087	16.3872
734	hsa-miR-610	17.4354	8.79846	15.4756	7.13199	6.54661	7.94477
729	hsa-miR-605	17.3834	20.036	15.9772	6.14192	24.8228	10.8516
117	hsa-miR-1274a	17.3823	28.9149	24.7916	8.31312	23.3106	44.0773
244	hsa-miR-1827	17.3528	16.5479	10.3573	23.9301	9.61612	12.0633
583	hsa-miR-512-3p	17.3396	5.30758	6.33313	9.10811	6.82211	4.71241
143	hsa-miR-1295	17.2237	14.7151	16.027	16.0915	9.90617	20.1068
300	hsa-miR-199a-3p	17.1293	22.0328	16.8733	23.0239	32.896	14.9994
516	hsa-miR-429	16.9841	10.9637	16.6353	7.67996	6.35675	11.0085
766	hsa-miR-636	16.9323	20.7696	11.8454	20.8061	14.8898	27.2378
368	hsa-miR-24-2*	16.9287	13.7297	11.913	15.124	12.2488	9.22625
189	hsa-miR-143	16.8981	8.66665	5.4162	10.845	9.32053	6.91864
267	hsa-miR-1910	16.7962	15.2592	15.5102	10.6387	10.0429	18.0449
726	hsa-miR-602	16.6846	26.5194	25.7146	18.9534	20.9135	23.2292
206	hsa-miR-148a*	16.6833	11.9703	11.2756	11.0764	18.7765	9.69179
178	hsa-miR-138	16.6534	7.87898	12.0116	10.7187	12.6266	13.037
9	hsa-let-7d*	16.621	21.5031	15.209	15.6315	20.2041	21.0743
669	hsa-miR-551a	16.5832	7.25696	8.49924	3.53271	5.7721	5.01988
534	hsa-miR-454*	16.5681	10.1774	17.8684	13.256	11.7222	7.71517
336	hsa-miR-212	16.4822	16.5525	20.8887	9.84527	15.9001	11.9945
144	hsa-miR-129-5p	16.4601	10.0091	22.0598	16.2241	15.4766	19.9667
71	hsa-miR-1234	16.3179	16.2954	19.7546	21.4767	18.5286	27.493
813	hsa-miR-760	16.281	18.3563	12.5812	18.3125	22.8948	19.9734
540	hsa-miR-485-3p	16.2071	11.218	14.1041	28.5755	10.5408	12.3462
860	hsa-miR-937	15.9898	12.1585	24.4574	7.93682	7.41167	23.075
760	hsa-miR-630	15.765	10.8023	10.5034	7.98194	10.2629	6.62901
761	hsa-miR-631	15.6207	9.16328	14.5932	6.93103	13.0337	11.3131
797	hsa-miR-664*	15.5494	17.9802	21.2615	10.7583	19.6025	27.2197
444	hsa-miR-338-5p	15.5137	11.2901	27.6083	8.85752	17.7417	10.287
289	hsa-miR-196b*	15.4224	12.7215	12.7336	19.1783	7.79408	12.5142
506	hsa-miR-411*	15.4166	5.3451	13.6647	7.93596	6.34801	9.81096
285	hsa-miR-195*	15.3839	15.1919	11.2601	15.6436	10.6303	12.6327
47	hsa-miR-1200	15.3781	8.462	6.4731	10.2136	9.10214	14.2086
269	hsa-miR-1911*	15.3727	10.7706	15.7636	12.3987	14.2673	13.2747
262	hsa-miR-1909	15.3289	10.3119	12.5664	19.0203	6.85345	12.7156
556	hsa-miR-494	15.3108	10.1939	18.8942	12.7952	14.6597	16.5544
253	hsa-miR-187*	15.1966	12.564	22.0142	12.0431	18.1999	13.0023
829	hsa-miR-877*	15.141	9.44157	18.6556	8.42444	8.46394	19.6627
868	hsa-miR-95	15.128	13.7374	29.4308	10.4454	19.8408	8.07167
168	hsa-miR-133a	15.0527	16.4696	19.437	10.4055	15.9558	12.0053
340	hsa-miR-216a	15.0383	10.1331	10.3319	13.5402	17.1378	9.84904
34	hsa-miR-10a	14.8696	10.6442	7.0653	8.77478	17.3081	9.18294
445	hsa-miR-339-3p	14.719	27.7301	19.4178	14.9241	27.7543	16.0417
637	hsa-miR-539	14.6844	4.18314	4.59754	7.30127	5.86376	7.23781
7	hsa-let-7c*	14.6575	10.0779	5.072	6.73737	11.8525	4.06285
139	hsa-miR-1292	14.5828	24.2279	23.334	13.0957	24.9703	24.9853
764	hsa-miR-634	14.4875	7.06881	16.5846	5.29835	6.98707	9.83227
229	hsa-miR-16-1*	14.4661	16.4329	16.653	22.5061	13.0067	15.6461
559	hsa-miR-497	14.3652	14.2404	19.9278	11.898	15.2918	11.7006
177	hsa-miR-137	14.3535	11.5104	15.4769	5.0434	10.1741	8.94038
458	hsa-miR-34a*	14.3126	15.2909	13.1297	7.19059	17.1436	16.0637
411	hsa-miR-30b*	14.2763	15.0075	15.852	13.3429	19.8414	12.7523
451	hsa-miR-340	14.0946	21.1053	28.729	11.2322	22.7553	19.3069
413	hsa-miR-30c-1*	14.0617	15.2154	20.9733	12.9669	13.4294	16.5203
13	hsa-let-7f-1*	13.9548	15.4942	18.2508	17.5873	22.5983	13.1725
314	hsa-miR-202	13.8723	9.25197	5.30465	15.0507	8.69191	8.84569
211	hsa-miR-150	13.782	8.67113	8.67091	9.19197	11.757	10.0578
772	hsa-miR-642	13.7755	13.8101	19.158	10.9696	18.9276	13.073
839	hsa-miR-891a	13.7517	14.8166	16.7058	15.9689	7.95187	15.4257
663	hsa-miR-548n	13.7156	2.3919	7.89778	8.96606	6.08477	5.6909
659	hsa-miR-548j	13.632	9.31766	8.63335	13.4352	8.68993	5.78318
712	hsa-miR-589*	13.6248	15.1249	16.3019	9.47065	11.6524	8.90583
497	hsa-miR-380*	13.6153	11.0376	12.5614	15.092	10.6184	7.42113
154	hsa-miR-1305	13.5699	6.60702	11.072	23.6874	15.5616	20.717
736	hsa-miR-612	13.5547	9.40953	12.2197	20.6306	8.38852	8.8936
299	hsa-miR-198	13.5273	23.4829	12.749	35.5097	13.5419	27.6829
554	hsa-miR-493	13.5166	13.7908	12.7132	21.3264	12.9957	11.5729
634	hsa-miR-526b*	13.4854	2.58814	7.93708	9.49269	4.17979	3.10879
502	hsa-miR-409-3p	13.4294	17.915	24.6793	11.3772	11.2849	37.6099
495	hsa-miR-379*	13.4293	2.36981	8.86324	6.32289	5.04331	7.29446
480	hsa-miR-373*	13.3067	14.8695	9.46952	21.1477	15.876	10.7929
668	hsa-miR-550*	13.2972	9.32531	9.24449	6.13128	15.896	8.74468
203	hsa-miR-1471	13.2952	16.0551	6.6236	19.1317	13.5036	8.08006
278	hsa-miR-193a-3p	13.2946	9.96945	14.9206	9.39059	6.68417	10.7951
77	hsa-miR-1243	13.2002	5.50167	5.591	9.96358	5.71703	5.14003
853	hsa-miR-92b*	13.1683	18.2769	9.82029	14.3348	12.2949	11.8521
732	hsa-miR-608	13.1403	2.60905	15.7987	11.1085	5.16779	12.6458
555	hsa-miR-493*	13.139	7.85402	7.11972	8.6367	8.09717	7.29566
16	hsa-let-7g*	13.105	9.6893	7.57147	14.6619	7.16296	10.5721
367	hsa-miR-24-1*	13.0286	12.379	9.05557	7.46768	12.9711	6.8768
802	hsa-miR-675	13.0042	6.94333	8.20829	11.8258	14.1393	6.16221
204	hsa-miR-147b	12.9938	9.35384	4.60383	7.85227	14.2684	4.53586
446	hsa-miR-339-5p	12.9144	35.4605	23.0136	8.79816	28.6162	15.0964
218	hsa-miR-1538	12.9043	15.5412	20.3274	11.0988	18.1425	9.10439
743	hsa-miR-617	12.8727	7.57631	14.851	6.17636	5.68655	7.248
593	hsa-miR-516a-5p	12.8658	6.3857	5.77179	10.3031	3.12944	5.8974
762	hsa-miR-632	12.8422	6.26294	11.2489	5.59628	3.96155	7.40543
660	hsa-miR-548k	12.8364	1.62996	6.29445	7.97546	5.49418	2.68262
460	hsa-miR-34b*	12.783	9.45598	7.72385	5.60144	15.4693	6.35231
866	hsa-miR-943	12.736	6.88383	9.88531	8.84088	4.84394	7.33564
552	hsa-miR-491-5p	12.7318	9.03604	8.71596	11.5706	10.5942	14.6025
818	hsa-miR-769-3p	12.7263	11.6375	9.48075	10.9264	14.8965	9.26484
792	hsa-miR-661	12.7232	8.40042	7.70494	6.62854	8.71834	10.6438
3	hsa-let-7a-2*	12.7141	12.5057	8.88385	11.3022	13.4355	13.1256
392	hsa-miR-29b-2*	12.6543	12.3625	13.4366	9.17754	13.8269	12.0307
270	hsa-miR-1912	12.6102	11.3232	6.22588	10.4014	8.46498	8.22443
805	hsa-miR-708	12.4514	7.14425	8.17986	8.40907	13.5527	4.20487
857	hsa-miR-934	12.3267	9.82418	9.40226	9.12924	8.0143	8.11415
823	hsa-miR-874	12.3182	13.2336	12.2089	20.3694	14.8348	15.6642
46	hsa-miR-1197	12.3096	3.15702	9.21701	9.97553	7.87218	14.1271
237	hsa-miR-181c	12.2977	7.56651	8.68159	7.04251	9.40136	6.43953
848	hsa-miR-924	12.2689	7.17445	11.7005	10.4654	6.95575	6.37181
861	hsa-miR-938	12.1312	6.94675	5.59679	6.07167	3.33571	6.65471
631	hsa-miR-525-3p	12.125	6.24732	6.80246	11.0552	8.14461	8.92403
542	hsa-miR-486-3p	12.09	14.3609	15.1975	14.4416	4.3555	11.0028
624	hsa-miR-520g	12.0603	2.63578	8.32968	8.06827	5.17975	5.9303
816	hsa-miR-767-3p	12.0502	9.43269	8.32647	4.42041	11.8386	7.70804
387	hsa-miR-299-5p	11.9972	10.7105	9.81122	6.57204	13.7072	10.9515
422	hsa-miR-32*	11.9755	11.1066	20.7241	11.1083	16.7449	13.0755
553	hsa-miR-492	11.8427	8.1848	10.4075	8.84238	8.66614	7.9915
601	hsa-miR-518b	11.842	8.60229	8.92396	13.1838	11.3247	8.41635
834	hsa-miR-887	11.8265	14.0648	9.33741	14.1313	4.5204	12.4313
706	hsa-miR-584	11.7162	8.58077	8.33265	6.95857	8.26535	8.69245
524	hsa-miR-449b	11.6747	10.0017	8.75479	11.8988	11.5458	6.11548
620	hsa-miR-520d-3p	11.5239	11.5666	6.81161	10.8215	8.77743	11.2631
146	hsa-miR-1297	11.5146	7.16273	5.47969	5.11877	8.84441	7.74965
752	hsa-miR-625	11.5057	7.26022	17.8836	9.33148	6.23555	14.5905
494	hsa-miR-379	11.5027	10.1522	8.43678	10.3518	8.61895	7.2143
638	hsa-miR-541	11.4796	9.20862	6.96848	8.42923	5.4659	5.15806
788	hsa-miR-657	11.4044	8.29096	12.7368	14.5617	16.9799	5.7233
75	hsa-miR-124	11.344	8.80644	14.7067	12.526	14.146	9.26626
605	hsa-miR-518d-5p	11.3408	7.54029	7.43611	11.3722	7.0815	7.38534
70	hsa-miR-1233	11.3275	12.1007	8.22979	7.20492	9.03512	10.8826
169	hsa-miR-133b	11.315	10.8625	13.8913	12.4018	8.50388	11.0568
609	hsa-miR-518f*	11.3035	2.71917	7.9805	6.30699	3.10456	10.3355
741	hsa-miR-616	11.2902	15.0743	19.1901	7.77494	10.5856	16.8419
19	hsa-miR-1	11.2804	8.45382	0.962315	15.7439	6.41951	6.04134
639	hsa-miR-541*	11.2577	6.40628	11.1055	10.1543	4.22025	12.2786
606	hsa-miR-518e	11.2477	9.54125	8.00295	10.7867	3.8466	6.54497
633	hsa-miR-526b	11.2219	5.29347	9.28391	9.89035	6.7745	7.47801
744	hsa-miR-618	11.2065	8.57492	9.73295	5.70463	13.7913	4.97873
500	hsa-miR-383	11.1211	6.5076	15.0724	8.34247	5.69615	17.8959
703	hsa-miR-582-3p	11.1048	16.33	11.4478	6.79102	14.0103	7.1952
464	hsa-miR-361-5p	11.1007	11.0455	9.60551	4.44726	9.43133	6.8485
498	hsa-miR-381	11.0687	8.63994	11.2297	10.6357	12.4749	9.83207
238	hsa-miR-181c*	10.9917	9.42338	19.6104	7.07975	13.2675	13.6449
735	hsa-miR-611	10.9759	9.41145	13.849	7.54978	10.116	11.6228
796	hsa-miR-664	10.8842	13.0503	13.4639	8.64411	10.872	15.9183
632	hsa-miR-525-5p	10.7785	10.3454	9.15051	9.11613	9.15215	11.0421
201	hsa-miR-147	10.7467	12.6914	6.97366	9.84405	8.89552	6.98377
749	hsa-miR-623	10.7453	9.35896	11.1171	13.0678	14.0877	11.0873
607	hsa-miR-518e*	10.6976	6.63544	8.99214	16.3847	9.48714	9.36812
428	hsa-miR-323-5p	10.6863	12.7511	19.7721	15.7126	17.9248	20.975
165	hsa-miR-1322	10.6533	5.94863	9.90199	5.03517	6.71236	8.48088
113	hsa-miR-1271	10.5442	13.2001	11.2107	7.94973	15.7466	15.3973
18	hsa-let-7i*	10.5351	7.4532	3.51144	12.0208	10.5545	4.82744
260	hsa-miR-190	10.4916	5.83313	6.00026	11.0184	8.16697	3.91662
88	hsa-miR-1254	10.4414	10.779	6.09663	12.41	5.21898	4.61177
851	hsa-miR-92a-2*	10.4211	6.79119	8.26406	10.635	5.57095	6.76333
661	hsa-miR-548l	10.4112	3.87318	7.57756	8.35947	3.21659	5.00016
76	hsa-miR-124*	10.3974	6.91083	9.32562	9.60199	6.29641	8.16464
263	hsa-miR-1909*	10.3906	10.7246	14.2006	14.2181	11.4469	13.5501
603	hsa-miR-518c*	10.3865	5.00756	8.67595	9.96575	5.93647	6.53736
105	hsa-miR-1263	10.3402	15.7192	29.8095	13.1353	20.5639	16.8378
657	hsa-miR-548h	10.3386	10.6913	6.9714	8.22002	10.8147	8.0348
280	hsa-miR-193b	10.3226	16.6269	9.79232	9.92497	12.0117	11.276
665	hsa-miR-548p	10.3223	1.14849	6.84472	6.74903	3.57102	2.55202
648	hsa-miR-548b-3p	10.3194	8.77181	5.10936	7.09603	5.5716	4.75726
234	hsa-miR-181a*	10.2959	13.655	17.6515	11.0235	20.7697	9.3627
222	hsa-miR-155	10.2484	7.92226	5.46615	6.42007	9.35146	5.78847
748	hsa-miR-622	10.2089	8.45144	12.4682	7.56052	17.3637	9.46197
92	hsa-miR-1257	10.1452	10.9628	11.597	6.97428	13.5141	8.80815
133	hsa-miR-1287	10.1413	7.75846	14.4289	13.4995	15.4797	14.9147
496	hsa-miR-380	10.0765	4.34209	11.3425	7.9958	6.39274	8.47118
799	hsa-miR-668	10.0725	7.33764	12.5197	7.51411	14.4401	11.9166
130	hsa-miR-1284	9.93718	18.9884	12.4675	7.89936	16.1309	9.51098
50	hsa-miR-1203	9.93205	11.4897	9.75142	10.3853	11.7981	12.0269
59	hsa-miR-1224-3p	9.89167	11.8387	4.10248	10.7223	14.2228	6.85608
79	hsa-miR-1245	9.8463	15.4365	14.4536	7.13962	13.1394	7.09894
216	hsa-miR-153	9.83776	7.16413	5.56041	6.29097	7.29027	1.70105
329	hsa-miR-20b*	9.83036	9.64254	10.0528	9.73219	15.5855	9.37757
541	hsa-miR-485-5p	9.81713	7.45521	10.3734	6.95193	6.2769	7.58512
275	hsa-miR-1915*	9.73988	15.5163	9.03584	13.163	9.23692	16.1256
691	hsa-miR-572	9.68786	10.9464	12.7193	12.1962	9.4938	10.3362
54	hsa-miR-1207-3p	9.68058	10.1785	8.28587	9.09448	9.48578	9.09579
604	hsa-miR-518d-3p	9.6705	5.30761	7.03854	8.74633	4.87265	6.0596
313	hsa-miR-200c*	9.62878	10.0181	5.46235	9.35572	13.3016	8.27821
714	hsa-miR-590-5p	9.54769	12.4215	8.02369	5.01025	10.2056	6.27673
758	hsa-miR-629	9.50776	6.43348	16.0864	3.3793	4.07812	7.26259
581	hsa-miR-510	9.47423	12.6174	10.2074	17.2503	11.0453	14.7935
37	hsa-miR-10b*	9.45689	11.0322	8.90581	7.17823	10.1509	9.30519
225	hsa-miR-15a*	9.43134	12.3325	8.21749	8.12937	13.8097	7.9681
324	hsa-miR-208a	9.42639	9.74373	5.37373	7.41037	13.3675	5.0805
507	hsa-miR-412	9.41742	6.30455	12.2194	6.43127	7.30331	8.98066
164	hsa-miR-1321	9.40923	4.88001	6.37084	6.65148	7.55446	6.66602
433	hsa-miR-328	9.39506	12.5641	21.6619	3.86939	19.0329	14.1429
99	hsa-miR-125b-2*	9.38831	16.5235	13.0545	8.13402	12.5425	10.2089
78	hsa-miR-1244	9.33173	2.83415	7.03314	9.69661	5.91957	3.97503
147	hsa-miR-1298	9.33069	7.75624	7.74166	7.49702	12.0152	8.61483
338	hsa-miR-214*	9.32244	12.6809	10.2554	10.3439	17.9957	10.42
436	hsa-miR-330-5p	9.31912	15.318	16.8304	4.75745	14.9024	8.55716
345	hsa-miR-218-2*	9.30564	12.9809	18.485	9.97508	17.8784	17.1779
847	hsa-miR-922	9.29412	9.04324	4.07453	6.13317	3.67908	5.30047
372	hsa-miR-26a-1*	9.28256	12.0927	7.48536	13.6961	6.01824	10.5364
608	hsa-miR-518f	9.25556	1.89072	3.81662	8.35148	4.16503	3.97992
72	hsa-miR-1236	9.22002	6.83004	8.13421	5.61004	6.22847	11.5868
331	hsa-miR-21*	9.21831	21.8486	13.5017	13.2936	17.1235	18.354
869	hsa-miR-96	9.19535	13.0024	9.98027	3.04395	9.63071	3.81702
257	hsa-miR-18a*	9.11971	10.3481	6.21382	9.39851	9.26767	8.65849
845	hsa-miR-920	9.10383	8.89428	4.59449	5.73184	5.86954	11.822
153	hsa-miR-1304	9.05159	9.70027	18.7005	5.85818	14.1188	12.3433
622	hsa-miR-520e	9.01503	6.60384	6.33556	9.33897	5.96683	4.49125
865	hsa-miR-942	9.00318	4.14353	5.46439	4.39228	4.13115	4.75626
145	hsa-miR-1296	8.99848	10.6444	12.3377	12.7022	7.26492	16.3009
241	hsa-miR-182*	8.97901	5.95606	8.25737	6.68017	13.5054	6.9902
403	hsa-miR-302c*	8.97288	12.9187	10.6144	3.64595	11.685	13.689
323	hsa-miR-206	8.97051	14.1111	6.62215	13.2151	16.6036	9.57029
771	hsa-miR-641	8.94209	10.8021	14.1806	3.02193	14.145	10.3203
793	hsa-miR-662	8.90478	9.39525	7.94614	10.7668	6.92776	11.5123
39	hsa-miR-1179	8.90026	7.43298	5.71124	8.14197	14.2655	8.5424
646	hsa-miR-548a-3p	8.88284	4.304	5.54808	4.00058	2.66329	8.35518
858	hsa-miR-935	8.84923	12.6202	7.80569	6.41623	7.00574	7.49813
142	hsa-miR-1294	8.82474	6.10862	11.1771	5.46651	15.7971	6.8299
325	hsa-miR-208b	8.78837	7.87473	4.80756	6.81135	13.9052	5.19138
452	hsa-miR-340*	8.77075	12.5892	21.1872	7.69989	19.4726	7.19975
247	hsa-miR-184	8.75348	7.16663	10.1614	16.7197	7.98918	8.30163
44	hsa-miR-1184	8.75235	8.9358	10.0799	10.8555	10.9911	12.5913
45	hsa-miR-1185	8.74556	5.32258	9.27528	10.348	9.03296	5.9748
172	hsa-miR-135a*	8.74394	12.0676	9.40517	8.01736	7.52077	8.12748
836	hsa-miR-888*	8.73055	4.68057	8.4294	6.1925	2.68738	7.95412
121	hsa-miR-1276	8.72955	11.9521	9.17159	6.13999	22.3336	12.9112
62	hsa-miR-1225-5p	8.71305	11.2028	7.42036	10.7265	9.99572	7.87953
640	hsa-miR-542-3p	8.70953	4.61822	9.50422	3.94561	2.32299	9.28052
785	hsa-miR-654-5p	8.65361	15.2668	8.13575	19.1537	17.1702	12.1683
459	hsa-miR-34b	8.60189	13.0718	17.9716	5.91038	11.117	15.5335
180	hsa-miR-138-2*	8.57184	3.54259	14.0493	7.72719	4.54331	7.44896
750	hsa-miR-624	8.56994	7.593	6.75161	2.85491	5.81083	3.27538
717	hsa-miR-593	8.53585	6.9504	8.22045	3.75988	5.58654	4.88374
563	hsa-miR-499-5p	8.52118	4.49455	6.9389	7.46367	5.48999	10.3968
653	hsa-miR-548d-5p	8.47962	5.13613	7.93257	7.01115	6.03248	7.35437
740	hsa-miR-615-5p	8.44659	17.248	12.9487	8.00895	5.93897	23.2687
175	hsa-miR-136	8.42723	4.35037	4.56007	2.47457	4.67202	4.73105
176	hsa-miR-136*	8.42291	3.97615	5.53244	4.83964	5.74258	2.88131
522	hsa-miR-448	8.41685	7.90697	7.89838	7.83851	5.68336	4.20447
519	hsa-miR-432	8.40117	9.73363	8.83476	5.32583	8.33417	8.02073
456	hsa-miR-346	8.36098	14.2639	14.6362	7.17561	18.9985	11.5252
517	hsa-miR-431	8.32749	7.62621	13.7825	7.86648	6.98708	10.4268
835	hsa-miR-888	8.31735	1.79318	3.97342	4.15217	1.20356	6.10718
674	hsa-miR-554	8.27594	6.85885	7.28276	12.754	5.60355	4.78554
358	hsa-miR-223	8.2694	12.0097	11.419	7.27847	16.6076	11.0365
268	hsa-miR-1911	8.26653	3.99278	8.33257	8.44432	6.72196	9.51555
65	hsa-miR-1227	8.25736	7.5521	13.3405	9.92287	11.9309	14.278
846	hsa-miR-921	8.24191	6.94927	8.23547	6.3021	4.52648	7.64522
179	hsa-miR-138-1*	8.21509	7.07746	17.7998	8.2162	7.74239	14.1884
562	hsa-miR-499-3p	8.19548	4.80537	16.9264	7.34146	7.32197	8.28908
584	hsa-miR-512-5p	8.1865	3.46134	7.32444	5.95713	5.90985	7.62472
780	hsa-miR-650	8.18025	10.0424	12.8797	8.66239	14.2763	12.675
619	hsa-miR-520c-3p	8.16969	5.44342	5.41635	5.38188	5.35395	6.42482
572	hsa-miR-505	8.14975	6.0759	13.7031	8.73401	7.00765	10.4498
719	hsa-miR-595	8.13954	9.51595	9.68879	8.5742	7.61037	8.16535
811	hsa-miR-744*	8.13231	11.8585	10.2103	3.81385	10.3811	11.9456
523	hsa-miR-449a	8.1145	8.66481	9.51753	10.2816	9.36377	9.26918
837	hsa-miR-889	8.09488	6.24499	7.62983	3.54661	3.59541	7.52681
686	hsa-miR-567	8.09056	1.88749	5.9485	4.90371	2.73412	3.81491
675	hsa-miR-555	8.04394	1.97935	4.46751	8.10784	4.27652	2.17346
623	hsa-miR-520f	8.04112	2.4007	6.83398	10.5779	4.51566	5.37518
184	hsa-miR-140-5p	8.02466	10.6531	5.60374	4.00932	7.59539	6.3103
678	hsa-miR-557	8.01282	8.68041	6.70511	13.1857	7.19881	6.09115
98	hsa-miR-125b-1*	7.99561	9.0079	5.53998	10.4754	4.87884	6.39483
580	hsa-miR-509-5p	7.97352	11.3153	6.28071	12.6879	7.54918	6.95735
352	hsa-miR-220b	7.95107	12.6304	8.19335	6.73041	12.8968	7.30722
718	hsa-miR-593*	7.94573	15.2856	6.64823	3.83793	13.5197	7.04059
733	hsa-miR-609	7.93621	2.9649	6.30132	6.23128	4.00798	2.89994
591	hsa-miR-515-5p	7.92547	9.39808	4.23394	8.58279	7.10668	3.24319
651	hsa-miR-548c-5p	7.91537	6.10053	6.92397	5.18087	3.32666	4.39884
35	hsa-miR-10a*	7.90318	5.36571	3.52424	7.92004	7.66132	6.48199
822	hsa-miR-873	7.89462	11.2381	6.50925	6.47974	7.03565	7.89029
576	hsa-miR-508-3p	7.84395	7.31953	11.994	2.66479	6.85269	7.76364
217	hsa-miR-1537	7.83932	1.16694	5.59057	5.60885	5.92555	3.93327
28	hsa-miR-105*	7.82016	8.48499	5.39079	9.95379	9.72302	5.88108
398	hsa-miR-302a	7.81692	5.43929	4.88231	5.68194	10.5838	4.35198
841	hsa-miR-892a	7.8145	7.82181	9.49448	4.24368	3.7136	5.46085
148	hsa-miR-1299	7.79644	4.02754	8.79367	7.49878	12.4382	7.56538
132	hsa-miR-1286	7.77886	10.5577	10.857	10.7852	12.0301	12.8331
586	hsa-miR-513a-5p	7.77812	10.2782	8.83631	12.6235	7.93314	14.0222
82	hsa-miR-1248	7.76151	0.581191	4.95997	11.7968	4.62197	3.10482
301	hsa-miR-199a-5p	7.73059	13.3818	9.09008	4.76095	11.8184	10.6703
84	hsa-miR-1250	7.72766	12.3713	9.3837	8.49199	8.38237	5.46048
499	hsa-miR-382	7.72611	5.35765	15.8516	10.3586	13.497	12.2625
630	hsa-miR-524-5p	7.71784	2.91772	5.28055	4.57815	4.92017	6.93266
842	hsa-miR-892b	7.67075	7.17578	6.46362	4.1799	3.06248	4.19993
711	hsa-miR-589	7.65204	11.1261	9.26649	4.0189	8.75721	9.94415
287	hsa-miR-196a*	7.64809	5.18946	2.59758	9.04363	7.24989	6.24016
642	hsa-miR-543	7.577	8.48583	8.90122	5.44769	5.97421	10.0017
658	hsa-miR-548i	7.50878	7.21509	7.59433	4.47331	9.90206	8.50579
824	hsa-miR-875-3p	7.50633	7.00025	6.76274	4.41796	5.01143	4.12728
439	hsa-miR-335	7.47983	8.36599	21.7061	3.89795	18.8293	17.6571
52	hsa-miR-1205	7.46539	6.19367	6.12468	5.97924	3.73885	5.46417
582	hsa-miR-511	7.45482	4.97192	3.83328	7.09147	4.87096	5.6376
871	hsa-miR-98	7.43755	3.67118	6.27274	6.6891	2.51962	5.82099
53	hsa-miR-1206	7.40701	5.40936	4.77759	4.46393	8.08379	5.34464
503	hsa-miR-409-5p	7.40233	8.27314	8.69758	3.37503	6.41864	7.44713
390	hsa-miR-29b	7.391	12.1016	8.80335	8.90741	16.7203	6.29581
618	hsa-miR-520b	7.3897	2.91478	4.66284	5.80023	2.56781	4.72053
357	hsa-miR-222*	7.36852	12.3218	9.38351	9.19099	15.8545	6.57455
664	hsa-miR-548o	7.35119	4.71542	5.42852	6.74785	4.08565	5.26021
135	hsa-miR-1289	7.3461	5.1588	6.91241	5.65279	16.79	6.54824
475	hsa-miR-370	7.31065	18.2609	16.4072	5.42072	8.65447	11.4584
27	hsa-miR-105	7.28591	3.61129	7.86864	7.64511	6.92416	4.47462
141	hsa-miR-129-3p	7.27158	9.45347	9.61541	3.93638	13.2254	9.27304
710	hsa-miR-588	7.26108	8.83873	8.69985	1.4206	7.10566	5.88324
373	hsa-miR-26a-2*	7.23306	8.29783	10.8059	11.3479	9.68611	10.007
696	hsa-miR-576-3p	7.22982	2.68549	6.1583	2.38149	5.48916	8.46424
652	hsa-miR-548d-3p	7.2296	6.21056	5.67348	5.23857	6.91908	3.3711
101	hsa-miR-126*	7.21238	6.91853	9.84638	6.20504	16.5137	10.9485
440	hsa-miR-335*	7.21211	8.40641	18.0104	5.49137	11.0889	14.0831
557	hsa-miR-495	7.21136	3.20716	4.6931	5.03842	5.92555	5.26734
784	hsa-miR-654-3p	7.19853	4.97958	8.41562	4.21018	5.12203	7.98532
817	hsa-miR-767-5p	7.19818	10.1061	6.92226	5.50766	9.1413	13.5863
721	hsa-miR-597	7.19663	4.90914	4.11167	6.69227	3.14652	3.04529
787	hsa-miR-656	7.19453	8.78175	5.46462	5.59833	15.9652	6.21361
560	hsa-miR-497*	7.19365	11.2415	12.4109	5.05993	9.96684	7.17277
650	hsa-miR-548c-3p	7.16375	2.17173	4.63482	4.24237	2.75772	3.86981
613	hsa-miR-519d	7.15935	6.74058	9.37151	5.0693	5.33238	11.1778
765	hsa-miR-635	7.14643	5.86866	4.70363	4.37729	6.91102	6.11865
114	hsa-miR-1272	7.14399	4.4652	8.23212	5.73582	8.21137	11.1647
574	hsa-miR-506	7.13868	10.4358	11.7012	3.83606	11.0389	6.47209
254	hsa-miR-188-3p	7.09963	8.6411	5.88461	8.03931	12.3783	5.92552
93	hsa-miR-1258	7.06425	2.15925	4.92273	4.58402	6.75361	1.50638
616	hsa-miR-520a-3p	7.06256	7.64067	6.10803	5.62115	5.51582	7.13417
377	hsa-miR-27a*	6.99846	11.2394	6.1821	6.5513	11.1134	10.0871
397	hsa-miR-301b	6.99408	5.47296	4.62382	5.87076	9.94062	4.49419
551	hsa-miR-491-3p	6.99303	12.0708	9.2626	5.92131	11.5473	9.40636
627	hsa-miR-522	6.98237	5.92803	5.65196	5.13253	6.59614	7.99462
558	hsa-miR-496	6.9823	6.1508	4.82799	4.84899	6.74095	5.98785
701	hsa-miR-580	6.97889	4.32982	4.85266	4.30898	2.7546	4.42081
532	hsa-miR-453	6.97842	13.9192	9.67733	18.9829	5.85472	19.7851
707	hsa-miR-585	6.95627	1.40469	4.66519	4.72272	3.05262	4.88099
521	hsa-miR-433	6.94867	8.55744	6.52647	5.22729	4.09404	5.8694
90	hsa-miR-1255b	6.92979	9.17857	4.54513	9.02788	13.1196	3.41958
577	hsa-miR-508-5p	6.92777	7.08811	7.94274	8.28804	5.05056	7.7912
468	hsa-miR-363*	6.91586	6.64425	6.45511	6.61484	6.16123	6.20896
23	hsa-miR-101*	6.91251	8.04202	22.4362	6.50416	9.4581	8.94682
806	hsa-miR-708*	6.88234	6.63617	4.53672	10.1289	7.15896	4.15554
112	hsa-miR-1270	6.87494	7.29779	8.94097	6.54152	19.3697	8.39166
705	hsa-miR-583	6.87332	6.10954	5.62564	5.38287	6.96013	5.62398
166	hsa-miR-1323	6.86006	7.97681	8.50478	13.936	9.29298	10.5011
353	hsa-miR-220c	6.84759	16.1096	8.01624	11.6376	16.0808	6.60791
742	hsa-miR-616*	6.84444	7.32177	11.977	4.13288	6.22174	5.13912
621	hsa-miR-520d-5p	6.82923	6.21707	4.40144	7.8879	6.54887	8.91423
438	hsa-miR-331-5p	6.82068	7.73288	19.442	8.99462	7.52753	15.3237
778	hsa-miR-648	6.81488	5.60846	7.55749	7.88516	4.58075	9.57254
386	hsa-miR-299-3p	6.7943	5.93671	6.89534	8.01211	7.40108	8.8014
588	hsa-miR-513c	6.78215	4.36614	7.73879	6.13857	6.08072	9.13981
573	hsa-miR-505*	6.77081	3.73046	6.72208	5.89251	6.65776	9.18205
838	hsa-miR-890	6.767	7.27335	9.29089	4.81184	8.40276	8.90609
592	hsa-miR-516a-3p	6.72352	4.70852	5.77636	14.9218	5.78567	4.87375
11	hsa-let-7e*	6.7038	8.86579	9.26695	3.68545	5.52463	8.1046
579	hsa-miR-509-3p	6.69788	8.15746	8.03774	6.49546	7.0533	9.64703
776	hsa-miR-646	6.69286	8.54592	5.49598	4.93771	6.65009	5.06742
181	hsa-miR-139-3p	6.68194	9.98324	7.21614	5.56317	4.98644	10.1694
629	hsa-miR-524-3p	6.68142	2.47347	6.02341	5.71638	3.2609	7.19144
419	hsa-miR-31	6.6581	10.8254	6.39379	4.24509	6.77698	4.49183
585	hsa-miR-513a-3p	6.65	6.00484	4.57837	4.87511	6.53576	5.23717
360	hsa-miR-224	6.64553	7.73529	7.65896	6.71682	8.21188	6.96866
594	hsa-miR-516b	6.6164	4.82655	7.12074	9.43603	3.92744	6.74319
820	hsa-miR-770-5p	6.6125	2.98072	6.45715	5.4326	5.35273	8.26588
264	hsa-miR-190b	6.60427	4.30474	2.8037	2.2016	7.02992	2.86323
529	hsa-miR-451	6.60348	7.46693	5.30284	6.22111	8.23516	11.8729
199	hsa-miR-146b-3p	6.55622	12.4134	6.13771	7.03952	13.9522	6.487
578	hsa-miR-509-3-5p	6.55272	5.18526	7.77174	11.2253	4.1995	11.9213
647	hsa-miR-548a-5p	6.53241	4.46419	2.28784	4.81992	4.26654	4.78144
193	hsa-miR-145	6.52811	8.99613	8.13289	4.70452	14.382	9.317
136	hsa-miR-129*	6.49045	10.7578	7.73899	3.12628	15.2273	9.03381
461	hsa-miR-34c-3p	6.48205	17.7353	22.0598	6.64234	17.273	22.4977
550	hsa-miR-490-5p	6.47891	10.0169	8.99214	12.5995	7.90464	7.69555
87	hsa-miR-1253	6.47864	5.15627	2.47273	6.71018	5.29542	5.52673
190	hsa-miR-143*	6.47075	2.62541	4.60726	3.65504	5.19957	8.81735
505	hsa-miR-411	6.43273	5.19349	7.55478	5.58503	3.30458	4.75533
348	hsa-miR-219-5p	6.43234	10.3884	7.56028	3.5706	15.0583	4.49165
479	hsa-miR-373	6.40982	8.42388	6.86432	3.87785	6.11218	4.27984
544	hsa-miR-487a	6.40792	7.34086	6.38188	5.40089	10.1841	4.69533
51	hsa-miR-1204	6.3968	2.33678	6.22916	8.67907	5.71021	4.47806
617	hsa-miR-520a-5p	6.39447	6.18979	3.22769	6.57221	4.2867	2.37422
518	hsa-miR-431*	6.39246	11.5791	9.63734	5.35393	8.65803	10.4478
405	hsa-miR-302d*	6.34727	13.1202	5.512	6.02342	13.1697	5.03206
628	hsa-miR-523	6.34604	6.79589	7.74966	7.09976	4.54926	10.0583
188	hsa-miR-142-5p	6.32719	7.59771	4.05529	2.45108	12.2827	2.87619
602	hsa-miR-518c	6.3067	3.48229	6.51903	14.3974	5.86438	4.70549
344	hsa-miR-218-1*	6.28835	11.6568	7.61872	6.84728	9.5322	5.46389
649	hsa-miR-548b-5p	6.27948	1.84864	4.66176	2.1979	1.8033	1.76059
467	hsa-miR-363	6.22442	8.74109	4.30053	4.40525	10.0313	6.76213
346	hsa-miR-219-1-3p	6.18188	8.29154	8.44817	8.29283	9.46855	8.05205
2	hsa-let-7a*	6.15972	4.59029	2.50367	5.33837	8.73267	5.65315
754	hsa-miR-626	6.13988	5.31862	4.321	3.40113	4.62459	5.60762
106	hsa-miR-1264	6.13117	8.72151	8.8431	6.11119	14.1309	7.99881
414	hsa-miR-30c-2*	6.123	8.51893	5.57333	5.32217	8.86196	8.23049
307	hsa-miR-19b-2*	6.09473	9.17891	5.34573	7.69728	12.671	8.68226
666	hsa-miR-549	6.08494	5.46687	2.31174	4.04975	2.62225	3.32373
306	hsa-miR-19b-1*	6.07038	13.1749	13.8184	8.14967	12.3434	14.7025
595	hsa-miR-517*	6.06994	9.29493	6.10657	10.5224	8.65461	7.57433
549	hsa-miR-490-3p	6.06708	10.9891	6.56238	6.67548	7.4751	5.10319
395	hsa-miR-300	6.06041	7.35032	4.78268	7.81166	9.57791	5.50321
870	hsa-miR-96*	6.04192	5.60974	5.40556	5.00864	7.33355	4.73363
351	hsa-miR-220a	6.01144	6.14386	4.91688	5.93825	7.86567	3.71274
316	hsa-miR-203	6.0095	7.76793	5.93811	5.28091	8.48184	5.77238
115	hsa-miR-1273	5.9647	9.52243	5.91671	6.57412	7.43461	5.16377
795	hsa-miR-663b	5.95098	13.8781	6.29036	7.60139	6.89961	9.68317
821	hsa-miR-802	5.94851	4.2597	4.53963	5.33346	5.58885	6.05851
359	hsa-miR-223*	5.93932	8.72947	5.84364	7.28028	10.0139	5.12064
30	hsa-miR-106a*	5.93593	7.27354	3.43474	6.10146	5.51332	5.80319
763	hsa-miR-633	5.90942	1.53349	6.68933	5.13993	3.4315	3.29173
86	hsa-miR-1252	5.9041	6.8034	4.33019	7.20544	6.17977	3.20513
159	hsa-miR-130a*	5.87499	5.76024	15.1186	2.36158	6.82362	8.12064
107	hsa-miR-1265	5.85132	9.88026	12.5036	5.78811	8.75146	12.8098
484	hsa-miR-374b*	5.84842	8.46931	4.96807	4.51753	6.26344	3.44016
208	hsa-miR-148b*	5.84657	9.40848	8.81994	3.50118	10.6253	8.36085
738	hsa-miR-614	5.84326	6.49603	9.52561	1.81086	4.58159	7.12271
21	hsa-miR-100*	5.79212	2.31935	4.82717	4.28673	4.83162	3.48261
416	hsa-miR-30d*	5.77926	8.47058	13.6104	5.95158	10.4459	11.0104
89	hsa-miR-1255a	5.75446	7.367	4.61456	5.93853	7.82419	3.9972
597	hsa-miR-517b	5.73874	5.73868	6.54133	5.44268	4.60789	6.24742
656	hsa-miR-548g	5.73593	3.51928	5.88731	4.31076	4.62574	5.12607
399	hsa-miR-302a*	5.72677	6.96349	2.55281	4.23767	8.3094	4.11862
140	hsa-miR-1293	5.72223	6.28653	13.1886	4.05424	17.8463	11.0688
384	hsa-miR-297	5.71645	7.20551	3.47803	7.58629	7.03379	5.80871
108	hsa-miR-1266	5.70579	10.0909	10.2526	7.27938	8.32609	8.10232
731	hsa-miR-607	5.70123	5.15556	4.64429	4.4519	3.13358	5.82281
120	hsa-miR-127-5p	5.65483	6.97916	6.9993	5.89553	9.30854	6.3288
520	hsa-miR-432*	5.64215	8.5477	6.09017	9.31478	4.86385	8.99953
773	hsa-miR-643	5.64204	3.02173	4.84291	5.86821	3.08316	3.92525
504	hsa-miR-410	5.56641	8.69045	4.63118	6.80253	6.23942	7.2228
610	hsa-miR-519a	5.54361	3.38427	7.63701	7.756	11.2329	3.74297
692	hsa-miR-573	5.5263	9.21915	10.0802	5.6762	9.0541	6.12612
361	hsa-miR-224*	5.51901	11.196	9.33748	4.65581	7.66063	6.69586
590	hsa-miR-515-3p	5.51183	10.6258	2.61739	12.0532	8.1022	6.4336
755	hsa-miR-627	5.5042	10.2364	6.6445	5.21064	6.99521	8.20435
347	hsa-miR-219-2-3p	5.47829	14.5311	8.6159	4.90509	15.4397	8.22612
171	hsa-miR-135a	5.42762	3.77306	5.82295	4.50146	4.77749	4.35457
427	hsa-miR-323-3p	5.41594	8.46511	4.35395	6.24087	13.3837	7.69952
304	hsa-miR-19a*	5.41367	8.99259	6.51939	8.16923	8.07086	6.61464
625	hsa-miR-520h	5.40346	2.32609	5.92673	5.62452	6.49803	7.03991
745	hsa-miR-619	5.40089	8.48508	5.73585	3.56463	2.81516	1.88243
462	hsa-miR-34c-5p	5.31742	9.52703	9.6965	2.04505	12.6724	7.81819
167	hsa-miR-1324	5.3004	6.9229	3.46474	2.86806	8.21931	4.58786
644	hsa-miR-545	5.28146	4.43061	7.59366	3.63672	2.03727	4.46977
385	hsa-miR-298	5.26546	14.4539	3.56427	8.50775	7.56335	7.34381
844	hsa-miR-9*	5.25753	3.42282	3.23443	4.6014	2.47818	2.75533
690	hsa-miR-571	5.22899	7.29454	4.39639	6.78569	6.53102	8.2215
722	hsa-miR-598	5.22471	3.60583	6.29588	0.991668	3.23964	5.03951
769	hsa-miR-639	5.21916	6.80991	7.18901	2.88207	6.60372	6.6619
14	hsa-let-7f-2*	5.21782	2.90166	3.36585	5.3236	5.59581	3.23502
596	hsa-miR-517a	5.1619	9.14662	6.74573	6.97108	7.28937	7.21148
825	hsa-miR-875-5p	5.16185	1.85483	3.62104	3.1552	3.74736	6.48806
435	hsa-miR-330-3p	5.15927	11.4478	10.8504	4.07122	13.9951	7.82263
134	hsa-miR-1288	5.1576	17.4903	7.99931	5.57025	15.9904	11.3279
654	hsa-miR-548e	5.14661	2.5996	5.22807	2.86673	3.61718	3.34006
528	hsa-miR-450b-5p	5.11709	6.15619	4.40177	4.94671	5.99654	4.6011
220	hsa-miR-154	5.1157	7.08632	6.11617	7.74922	13.1636	6.5956
116	hsa-miR-127-3p	5.10689	10.8916	7.46007	6.40525	8.67888	10.4694
472	hsa-miR-367*	5.08738	10.3268	6.90234	5.34997	6.71733	5.69463
103	hsa-miR-1261	5.04065	3.8728	3.9693	4.40193	5.74476	6.98684
700	hsa-miR-579	5.03352	6.3379	3.71048	3.59586	4.45667	3.0149
474	hsa-miR-369-5p	5.03032	7.96014	14.3096	2.10735	7.54778	7.03857
527	hsa-miR-450b-3p	5.01906	2.32159	5.41891	6.48289	1.23223	6.92804
432	hsa-miR-326	5.01795	14.3429	11.9153	0.57226	13.5531	10.9483
676	hsa-miR-556-3p	4.99234	1.99782	2.07884	5.41098	1.51335	1.33829
478	hsa-miR-372	4.97671	8.41514	7.25994	4.08817	7.98961	6.95965
681	hsa-miR-561	4.93674	1.46717	3.86852	3.72209	3.49042	2.24634
173	hsa-miR-135b	4.93109	3.16885	6.73457	4.42339	6.17012	3.49633
420	hsa-miR-31*	4.91469	7.24128	4.53611	2.71459	11.9519	3.66197
615	hsa-miR-519e*	4.90772	7.07154	7.44118	6.83619	3.79443	5.91609
873	hsa-miR-99a*	4.90101	9.54562	7.02914	5.41159	7.27731	4.8255
406	hsa-miR-302e	4.84472	8.09808	4.95844	3.17553	7.32772	3.18409
843	hsa-miR-9	4.82404	6.39115	5.02964	3.88951	2.98321	2.39258
138	hsa-miR-1291	4.81143	3.90098	9.75954	4.09567	8.38378	12.9031
600	hsa-miR-518a-5p	4.76312	8.19034	6.83532	7.12871	7.20843	7.91836
614	hsa-miR-519e	4.70896	2.43071	3.62311	3.70842	1.56897	3.57949
486	hsa-miR-376a	4.70249	6.64085	4.23489	3.3304	6.20897	4.20688
643	hsa-miR-544	4.65335	5.99136	3.46058	1.86729	2.0929	4.56163
689	hsa-miR-570	4.6332	11.8729	6.21323	4.00393	8.62457	8.15602
587	hsa-miR-513b	4.60823	1.83505	7.93622	5.70134	6.65869	4.91849
94	hsa-miR-1259	4.60295	7.31871	7.08138	1.97267	6.60304	7.85934
249	hsa-miR-185*	4.59733	6.81706	12.5872	8.16823	10.045	8.9165
471	hsa-miR-367	4.59371	7.84094	7.71109	3.02415	8.93628	6.19939
104	hsa-miR-1262	4.56948	6.2786	6.52946	5.16998	8.62954	8.9726
779	hsa-miR-649	4.55891	0.401463	4.90758	1.59688	2.97551	3.1578
185	hsa-miR-141	4.51396	3.19379	5.9185	5.69754	4.8029	3.56536
626	hsa-miR-521	4.51045	7.18195	7.25688	4.45478	5.9842	5.40335
724	hsa-miR-600	4.48919	10.9612	6.49189	2.35027	6.86881	4.52669
501	hsa-miR-384	4.45758	0.527587	4.96872	2.76367	0.685916	2.62093
91	hsa-miR-1256	4.43232	4.45852	2.44234	4.4343	8.63648	3.11851
827	hsa-miR-876-5p	4.42587	13.36	7.41058	5.40855	12.4957	10.6164
715	hsa-miR-591	4.42542	5.6639	1.74376	3.16012	6.10567	6.00683
746	hsa-miR-620	4.42231	6.47232	2.22818	3.1082	1.24763	1.36917
449	hsa-miR-33b	4.3686	7.01979	13.6156	6.44229	5.67042	10.9085
677	hsa-miR-556-5p	4.36839	1.14844	1.60506	5.60073	3.2253	0.985107
679	hsa-miR-558	4.36604	4.87217	4.25601	6.21579	1.42211	4.94626
702	hsa-miR-581	4.36454	1.40606	0.604764	1.87272	3.03998	4.03561
38	hsa-miR-1178	4.35981	8.84084	9.02419	7.66546	14.0371	8.30792
404	hsa-miR-302d	4.31419	8.47083	4.69772	2.74402	8.53913	6.09343
123	hsa-miR-1278	4.312	3.76752	11.8237	1.36872	8.77184	6.66845
547	hsa-miR-488*	4.27028	2.6099	4.10463	3.09184	0.721293	4.34815
737	hsa-miR-613	4.235	4.61536	9.17884	1.93619	1.89838	9.04221
728	hsa-miR-604	4.21712	9.27026	13.9209	5.52791	5.19473	8.39112
394	hsa-miR-29c*	4.21152	11.3755	5.16487	4.46889	13.6345	6.42839
730	hsa-miR-606	4.19746	2.53632	4.04551	2.623	2.91675	3.20585
221	hsa-miR-154*	4.17148	2.80194	3.34871	0.997371	4.8928	2.06882
672	hsa-miR-552	4.14108	7.76857	4.2397	4.37251	4.31494	3.27892
302	hsa-miR-199b-5p	4.1262	12.7917	6.30547	5.14296	9.6264	8.91189
727	hsa-miR-603	4.11014	1.35766	4.21156	2.58531	1.01942	5.08341
487	hsa-miR-376a*	4.09472	5.88905	4.56132	3.48212	5.703	5.35553
812	hsa-miR-758	4.09431	8.24686	5.27863	1.96282	10.7177	6.97414
400	hsa-miR-302b	4.04342	10.444	5.44575	2.61746	10.841	3.32458
709	hsa-miR-587	3.95039	6.1233	7.11873	1.8822	6.97652	5.01888
109	hsa-miR-1267	3.94799	10.2746	6.61709	3.23642	6.2861	15.6121
463	hsa-miR-361-3p	3.93922	5.9211	6.04658	2.65352	6.42469	6.98973
655	hsa-miR-548f	3.91841	3.13298	5.04436	2.63693	2.03491	5.33278
716	hsa-miR-592	3.88722	2.60051	2.3479	4.49501	1.96187	1.88925
530	hsa-miR-452	3.88428	7.48193	6.29089	4.90555	4.95313	3.78398
219	hsa-miR-1539	3.87595	10.4492	5.01363	5.88994	7.18163	3.58496
163	hsa-miR-132*	3.87172	6.60473	1.19035	2.26316	4.43393	4.28422
85	hsa-miR-1251	3.86562	13.251	6.93483	7.44909	13.3556	10.7915
335	hsa-miR-2113	3.86136	8.88443	7.23167	6.04528	14.7833	5.91154
645	hsa-miR-545*	3.86065	0.0424455	3.10502	4.8326	0.211385	2.6595
708	hsa-miR-586	3.85574	2.82882	4.49548	0.361052	3.17926	3.61557
182	hsa-miR-139-5p	3.81857	12.3791	4.68849	1.61135	7.46488	7.71695
685	hsa-miR-566	3.80652	5.26454	6.63328	6.5003	3.83209	7.66772
473	hsa-miR-369-3p	3.79123	5.5308	4.7113	1.35045	4.2534	1.17865
489	hsa-miR-376c	3.78059	6.5175	4.07019	3.64847	7.74749	3.55975
401	hsa-miR-302b*	3.75389	7.49989	5.44186	2.04063	12.1781	4.83317
128	hsa-miR-1282	3.73045	4.20731	4.78514	3.8524	5.44649	6.67207
770	hsa-miR-640	3.72776	7.64871	6.12045	3.45539	14.9757	5.83261
321	hsa-miR-2053	3.70037	3.6727	4.04374	3.34189	6.53977	4.72678
840	hsa-miR-891b	3.69814	3.82455	8.12397	2.13178	2.02715	4.86113
192	hsa-miR-144*	3.68536	3.07938	3.46927	0.567995	6.93506	3.60621
777	hsa-miR-647	3.66339	6.69537	10.077	6.6334	4.95538	7.72274
186	hsa-miR-141*	3.64182	2.78535	5.8208	3.93169	2.47847	5.48095
187	hsa-miR-142-3p	3.62238	5.51586	1.04113	2.92539	4.70803	3.36055
407	hsa-miR-302f	3.61371	6.37062	5.02647	8.16969	5.52561	5.73667
545	hsa-miR-487b	3.60313	5.01455	7.56921	5.35546	5.73369	8.77249
598	hsa-miR-517c	3.59932	3.76444	7.22166	1.65745	2.22577	5.05952
774	hsa-miR-644	3.57538	4.68952	6.74034	4.88129	2.4345	4.77331
319	hsa-miR-205*	3.48355	7.62214	3.66388	5.95382	6.86297	6.47359
699	hsa-miR-578	3.4523	7.08837	5.5458	4.32575	6.26354	4.45102
808	hsa-miR-7-2*	3.43959	5.19856	4.09834	3.95601	7.0132	4.10701
682	hsa-miR-562	3.39804	2.97999	5.67988	3.59783	2.72373	3.00982
697	hsa-miR-576-5p	3.38549	2.29125	5.23883	3.13396	5.65289	5.07478
698	hsa-miR-577	3.37336	7.49294	3.62167	3.56258	6.0562	6.08199
781	hsa-miR-651	3.36783	6.69095	7.46069	1.60606	8.22629	5.53812
867	hsa-miR-944	3.36046	3.71369	2.74172	1.41234	5.26786	2.73556
490	hsa-miR-377	3.36034	37.3874	4.70689	44.568	5.98118	235.241
575	hsa-miR-507	3.35727	7.33055	6.62761	1.89009	5.66112	7.03958
611	hsa-miR-519b-3p	3.33773	5.18425	5.57355	3.19498	7.08312	4.33493
333	hsa-miR-211	3.2999	20.1541	11.2075	8.56437	17.5117	13.108
317	hsa-miR-204	3.24562	12.9431	8.83073	4.02815	16.8767	6.76505
680	hsa-miR-559	3.21758	1.2338	2.91355	3.75014	2.62283	3.5239
375	hsa-miR-26b*	3.21083	11.0188	7.13421	4.44089	5.39304	8.21543
124	hsa-miR-1279	3.13287	1.58125	3.67637	2.2535	2.91625	4.82076
191	hsa-miR-144	3.10887	2.09363	1.25048	2.91299	1.97521	4.86069
488	hsa-miR-376b	3.09902	5.59291	3.26419	3.72027	4.93675	3.4515
442	hsa-miR-337-5p	3.08368	9.72066	6.28562	2.5103	11.6108	4.96238
448	hsa-miR-33a*	3.07597	8.08466	10.0642	3.30156	7.94301	7.639
531	hsa-miR-452*	3.07541	2.09946	4.86734	3.12422	1.26803	2.78936
322	hsa-miR-2054	3.06242	6.8273	2.40265	4.39601	13.7184	2.65893
315	hsa-miR-202*	3.06018	3.33246	2.59255	4.95725	5.31505	5.82902
786	hsa-miR-655	3.03993	5.71193	3.62603	5.15367	8.92914	4.10186
194	hsa-miR-145*	3.00053	3.58488	2.21305	2.67923	3.77956	2.81692
713	hsa-miR-590-3p	2.99445	4.82758	7.05381	3.46963	5.19286	6.1488
673	hsa-miR-553	2.94905	5.25133	2.41496	4.44481	3.33551	2.0531
431	hsa-miR-325	2.91701	10.039	9.40437	2.22088	19.8743	9.36136
195	hsa-miR-1468	2.91053	3.16596	3.81033	4.02394	1.85059	7.5519
402	hsa-miR-302c	2.81082	2.82429	4.40174	2.40706	6.79222	6.5501
589	hsa-miR-514	2.73835	4.29828	1.89079	3.14969	11.6396	1.75201
129	hsa-miR-1283	2.73636	6.96511	5.34586	4.27284	8.40673	4.7051
320	hsa-miR-2052	2.71867	4.67227	2.02371	2.35949	3.58963	1.85721
599	hsa-miR-518a-3p	2.68611	4.84517	6.00766	3.49909	2.99396	5.78893
122	hsa-miR-1277	2.65775	6.95285	7.93323	2.33433	7.62674	7.72071
775	hsa-miR-645	2.6373	7.89025	3.33348	3.19646	2.2994	4.43138
389	hsa-miR-29a*	2.61359	5.3024	4.09019	3.60556	6.8568	5.20206
434	hsa-miR-329	2.57665	5.03799	14.5233	0.801716	8.21551	4.41273
223	hsa-miR-155*	2.54081	2.20092	2.19373	2.21583	5.13591	2.61138
612	hsa-miR-519c-3p	2.48835	3.82717	5.46454	3.39359	5.02144	3.13314
491	hsa-miR-377*	2.48498	4.74624	6.42463	3.13873	6.85066	8.73235
546	hsa-miR-488	2.45149	6.52304	5.30653	1.09485	1.81599	4.26623
251	hsa-miR-186*	2.38625	3.18711	4.88658	2.63513	5.36719	5.45035
441	hsa-miR-337-3p	2.32998	8.61406	7.5812	1.99709	11.9692	7.53263
687	hsa-miR-568	2.28733	7.20872	6.51714	5.3855	5.51666	5.1817
318	hsa-miR-205	2.27911	11.2023	5.69124	4.52264	13.5604	11.9267
723	hsa-miR-599	2.15242	7.03855	7.12857	3.5376	4.34697	4.56122
421	hsa-miR-32	2.14746	7.26993	2.21087	1.04075	5.83803	2.26565
783	hsa-miR-653	2.11345	3.51988	5.8807	1.69413	1.9898	3.48333
476	hsa-miR-371-3p	1.97399	15.4292	7.47739	3.02382	9.43516	5.16875
198	hsa-miR-146a*	1.94184	10.3178	1.4395	2.5674	6.47091	2.98518
443	hsa-miR-338-3p	1.5828	4.8236	6.43357	2.62128	4.18653	5.43051
482	hsa-miR-374a*	1.4699	5.08533	1.00448	2.29962	5.2097	2.59196
747	hsa-miR-621	1.37064	2.80465	2.27346	1.48428	1.07958	5.41832
688	hsa-miR-569	1.28791	9.98844	5.19484	2.51675	8.39997	5.69228
151	hsa-miR-1302	1.22198	2.76309	4.13294	0.734497	10.6992	3.35599
447	hsa-miR-33a	1.15692	8.50768	6.79594	3.17718	13.9051	3.98478
826	hsa-miR-876-3p	0.61917	5.48771	4.65809	1.41335	2.96383	6.10021
243	hsa-miR-1826	24068.4	24951.3	24272.1	49634.1	26882.6	39704.7
293	hsa-miR-1974	16705.6	18512.1	10073.5	14897.9	16166.5	18481.4
298	hsa-miR-1979	14200.3	14776.8	13175.6	24146.2	15446.7	25805.7
294	hsa-miR-1975	6836.85	8494.52	4911.31	9253.81	7507.53	6830.34
126	hsa-miR-1280	6300.15	5413.5	5097.33	5372.22	6456.1	5107.39
296	hsa-miR-1977	4976.91	3399.47	6019.32	7164.03	4886.13	11429.8
809	hsa-miR-720	3871.39	2884.7	2480.86	3493.63	3250.37	3224.73
297	hsa-miR-1978	1244.8	729.934	1263.71	2188.07	938.817	787.372
292	hsa-miR-1973	25.2711	7.6328	5.85624	26.6414	10.6356	5.96487
295	hsa-miR-1976	7.61778	18.7821	7.55914	6.78392	11.7397	11.301
291	hsa-miR-1972	7.40986	11.8188	3.34263	7.55255	12.0106	6.62372
881	hsa-5S-b6	51703.4	65777.3	39265.4	51053.8	42494.1	31088.3
877	hsa-5S-b2	48298.1	47413.6	27686.6	19850	33805.4	8677.34
914	Ctr09-3P	47408.3	56575.9	47658.6	38978	41349.8	28940
883	a2-PUC2PM-20B	39511.2	45175.1	44948.3	47919.3	41024.3	30807.9
885	a3-PUC2PM-20B	38951.4	44105.3	44599.6	47296.8	40843.6	30317.1
924	PUC2PM-20B	30058.2	34557.2	34149	35143.4	31175.7	16895.7
908	Ctr07-3P	29487	33375	30196.1	22494.8	26972.6	19067.8
880	hsa-5S-b5	28571.9	32225.3	18013.1	23993.4	22471.5	11982.2
887	a-PUC2PM	26423.3	38093.5	26861.1	37677.5	28789.7	31230.3
913	Ctr09-3M10	25194.9	25881.1	21527.9	14173.7	20067.6	11718.7
878	hsa-5S-b3	24195.6	60562.6	12879.3	35785.3	20466.7	18551.1
923	PUC2PM	18412	25917.4	19474.7	24933.2	21313.6	22052.5
921	PUC2MM	14207.7	19938.6	15521.4	18741.9	17018.7	17368.2
879	hsa-5S-b4	11139	17137.9	4164.34	9210.95	7706.8	5246.05
876	hsa-5S-b1	4292.68	3160.39	2139.43	4177.24	3110.97	1810.8
890	Ctr01-3P	3941.02	4444.4	3915.12	2075.7	3585.04	2595.65
912	Ctr09-3M05	3412.59	3276.32	3400.89	1096.82	2979.59	1639.76
905	Ctr06-3P	994.804	1471.17	826.623	861.434	972.429	846.251
917	Ctr10-3P	519.699	575.034	470.303	251.502	494.188	267.268
886	a-PUC2MM2d	333.763	418.088	353.761	450.557	457.653	504.21
884	a3-PUC2MM-20B	328.169	224.42	304.776	395.99	241.487	109.92
906	Ctr07-3M05	139.558	164.363	407.271	60.4592	130.257	125.833
907	Ctr07-3M10	102.007	153.915	332.087	70.4902	78.8585	133.402
896	Ctr03-3P	97.9265	101.651	84.1224	59.0002	96.3041	53.4311
902	Ctr05-3P	82.6062	94.1038	51.3617	79.9362	66.4995	52.5667
911	Ctr08-3P	59.4514	79.219	50.6343	53.8967	63.9559	51.6521
882	a2-PUC2MM-20B	56.6765	67.238	68.0198	89.4823	59.3586	44.2914
901	Ctr05-3M10	33.245	28.491	10.4302	88.3199	29.9967	15.2316
899	Ctr04-3P	32.1612	38.9524	29.7579	29.335	28.1804	23.9776
903	Ctr06-3M05	20.2902	26.9061	24.8309	11.1674	24.8479	20.268
897	Ctr04-3M05	20.0982	11.5396	18.725	27.459	10.7963	10.2498
920	Ctr11-3P	17.461	14.8578	16.122	14.4749	18.3213	16.5208
922	PUC2MM-20B	14.3656	30.1416	17.3007	27.6203	20.5819	24.2449
904	Ctr06-3M10	13.8348	14.8826	17.7565	6.99548	21.0742	8.99806
898	Ctr04-3M10	11.2647	3.59978	5.77213	12.4976	4.93185	3.33833
893	Ctr02-3P	10.7723	21.9199	3.9955	9.10851	16.5421	5.24131
895	Ctr03-3M10	9.22452	10.4102	4.89308	6.61165	6.99566	6.40788
889	Ctr01-3M10	7.0666	8.18879	5.29805	6.31379	7.86704	4.76396
910	Ctr08-3M10	6.86426	8.10453	6.48444	3.43712	17.4731	1.38995
900	Ctr05-3M05	6.21947	7.35849	0.41402	9.40906	7.10247	1.85724
915	Ctr10-3M05	5.99031	10.1626	9.71255	8.80264	6.52486	6.85918
919	Ctr11-3M10	5.59902	7.41689	8.19824	7.04127	7.83309	8.202
888	Ctr01-3M05	5.18166	4.75735	2.21035	2.3417	4.51773	4.97674
909	Ctr08-3M05	4.93694	3.86893	0.900773	3.74106	10.2921	0.0836155
894	Ctr03-3M05	4.83927	7.88369	4.44076	1.94383	7.11466	6.23964
918	Ctr11-3M05	3.62616	3.97678	5.64025	6.96504	2.37893	2.01793
892	Ctr02-3M10	3.57566	3.60499	1.92727	2.0038	2.52901	1.62207
916	Ctr10-3M10	1.56748	6.87078	4.23893	3.89395	3.79462	1.95771
891	Ctr02-3M05	1.44335	4.55587	0.960787	2.90018	3.5592	0.507188
miRNA microarray results, signal intensity for each miRNA is shown. Assays were performed in triplicate samples (Mock inefction 01-03 and HCV JFH1 strain infection 01-03).
Percentages in total miRNA reads and ranks of top 100 most abundantly expressed miRNAs are listed in the far right columns.
Various control probes and invalid (dead) miRNA entries are placed at the bottom of the table, and are shown in grey backgound.
