# Supplementary material for: Cellular microRNA networks regulate host dependency of hepatitis C virus infection
Source: Nat Commun. 2017 Nov 27;8:1789. doi: 10.1038/s41467-017-01954-x (PMC5702611; doi:10.1038/s41467-017-01954-x)
Supplement: Supplementary file 9 — Supplementary Data 6 [file 41467_2017_1954_MOESM9_ESM.xlsx]

## Sheet: Sheet1
hsa-miR-122	hsa-miR-151-5p	hsa-miR-17-5p	hsa-let-7a	hsa-let-7b	hsa-miR-130a	hsa-miR-148a	hsa-miR-181a	hsa-miR-196a	hsa-miR-25	hsa-miR-30a-5p	hsa-miR-99b
APOBEC2	AP3B1	ECT2	C2orf88	C2orf88	ATG12	ATP11A	AGPAT3	C2orf88	ADAMTS4	CHKA	CCL3L1
ARHGAP22	CAMTA2	IRF1	CCL3L1	CCL3L1	ATP11A	CD209	ARHGEF7	CD209	AP3B1	RAB10	IMPDH1
CD3E	EGFR	PTEN	CDH1	CDH1	CHUK	CHUK	ATG5	CLDN1	ARF1	RGPD5	RAC1
CX3CL1	HAS1	RAB10	CHUK	CHUK	CNOT2	CXCL12	ATP11A	FAM116A	CDC42		ZNRF2
DACT3		RGPD5	CLDN1	CLDN1	CNOT6L	DDX6	C7orf41	FBXL2	CHKA
DLGAP4		SLC11A1	CNOT2	CNOT2	CXCL12	DNMT1	CAMTA2	G3BP1	CNOT2
DNAJB1		SMAD6	DLGAP4	DLGAP4	DDX6	ERC2	CHKA	GLG1	DDX3X
FOXE3		SMAD7	DOCK3	DOCK3	DHRS12	ETF1	CISH	IGSF11	EIF2AK2
GLG1			GSPT1	GSPT1	DOCK3	FAM116A	CNOT1	IL10RB	ELFN2
MAP3K14			HSD17B13	HSD17B13	E2F2	GTF3A	CNOT2	ISG20	ERC2
NPC1L1			IGF2BP1	IGF2BP1	ERC2	HCCS	CNOT6L	KCNA1	HIPK3
NUAK2			IKBKE	IKBKE	FAM116A	HSP90AA1	CTGF	RGPD5	HNRNPA1
OCLN			IQCB1	IQCB1	GSPT1	LDLR	CXCL12	SMAD6	IRF1
PELI1			KCTD14	KCTD14	HCCS	MLLT1	DDX3X	SMURF1	KCNA1
RGR			MAP4K4	MAP4K4	IMPDH1	MTMR10	DNAJB1	SYNRG	KCNJ3
SMURF2			MTTP	MTTP	INTS6	ORAOV1	E2F2	TRIM62	NOS1AP
SYNRG			PKN2	PKN2	IRF1	PARP11	ERC2	ZEB1	PPARA
TBC1D20			PPIA	PPIA	LDLR	PI4KA	ETF1		PTEN
ZNF346			RABEPK	RABEPK	MAP3K14	PTEN	IGSF11		RAB14
			RGPD5	RGPD5	MAP4	RAB10	KCNA1		RAB5A
			RNF207	RNF207	MARK3	RAB14	LDLR		SH3TC1
			SCYL3	SCYL3	MTMR10	RAB34	MAPK1		SMAD6
			TGFBR1	TGFBR1	NPAT	SNRPD1	MTMR10		SMAD7
			TMEM135	TMEM135	OSBP	STX2	NOS1AP		SUV420H1
			WDR37	WDR37	PELI1	TGFBR1	NPAT		TOP1
			XPNPEP1	XPNPEP1	PI4KA	TMPRSS12	PARP11		TPM4
					PPARG	UBE2J1	PKN2		TWIST1
					PTEN	VAPB	PLA2G4C
					RAB10		PPARA
					RAB14		PROX1
					RAB1A		PRPF40A
					RAB34		PTEN
					RAB5A		RAB11A
					RABEPK		RBM22
					RGPD5		RGPD5
					ROCK2		SIK2
					SMAD5		SLC11A1
					SMAD7		SMAD7
					STAT3		SRFBP1
					STIM2		SRI
					SUV420H1		STAT3
					TTC14		STIM2
					UBE2J1		STMN2
					VAMP1		STX2
					ZEB1		SUV420H1
					ZNF337		SYNRG
							TBCD
							TGFBR1
							TMEM135
							TRRAP
							UBE2J1
							USP42
							WDR37
							WIF1
							ZEB1
							ZNF148
							ZNRF2
