# Supplementary material for: Cellular microRNA networks regulate host dependency of hepatitis C virus infection
Source: Nat Commun. 2017 Nov 27;8:1789. doi: 10.1038/s41467-017-01954-x (PMC5702611; doi:10.1038/s41467-017-01954-x)
Supplement: Supplementary file 10 — Supplementary Data 7 [file 41467_2017_1954_MOESM10_ESM.xlsx]

## Sheet: miR25 vs Ctrl_down
Probeset ID	Gene Symbol	Gene Title	RefSeq Transcript ID	p-value(miR-25 vs. min-ctl)	Fold-Change(miR-25 vs. min-ctl)
204965_at	GC	group-specific component (vitamin D binding protein)	NM_000583	1.38244e-06	-9.4816
206291_at	NTS	neurotensin	NM_006183	5.99044e-07	-9.19445
221159_at	---	---	---	1.01303e-09	-7.75916
219795_at	SLC6A14	solute carrier family 6 (amino acid transporter), member 14	NM_007231	4.31362e-07	-6.06119
1558034_s_at	CP	ceruloplasmin (ferroxidase)	NM_000096	3.22349e-05	-4.962
226278_at	SVIP	small VCP/p97-interacting protein	NM_148893	5.46708e-08	-4.9399
204846_at	CP	ceruloplasmin (ferroxidase)	NM_000096	2.03567e-07	-4.55076
228621_at	HFE2	hemochromatosis type 2 (juvenile)	NM_145277 /// NM_202004 /// NM_213652 /// NM_213653	2.68195e-05	-4.30569
218963_s_at	KRT23	keratin 23 (histone deacetylase inducible)	NM_015515	6.67938e-07	-4.24152
207802_at	CRISP3	cysteine-rich secretory protein 3	NM_001190986 /// NM_006061	8.40205e-05	-4.11084
240172_at	ERGIC2	ERGIC and golgi 2	NM_016570	1.077e-05	-4.10036
206177_s_at	ARG1	arginase, liver	NM_000045	2.47282e-06	-4.03846
207214_at	SPINK4	serine peptidase inhibitor, Kazal type 4	NM_014471	3.27054e-07	-4.03683
211653_x_at	AKR1C2	aldo-keto reductase family 1, member C2 (dihydrodiol dehydrogenase 2; bile acid binding	NM_001135241 /// NM_001354 /// NM_205845	3.7587e-07	-3.87285
206505_at	UGT2B4	UDP glucuronosyltransferase 2 family, polypeptide B4	NM_021139	2.17867e-06	-3.87033
204547_at	RAB40B	RAB40B, member RAS oncogene family	NM_006822	2.37914e-06	-3.83907
206957_at	AGXT	alanine-glyoxylate aminotransferase	NM_000030	1.9232e-05	-3.79518
218031_s_at	FOXN3	forkhead box N3	NM_001085471 /// NM_005197	7.54415e-07	-3.69951
230285_at	SVIP	small VCP/p97-interacting protein	NM_148893	1.37215e-07	-3.65061
206643_at	HAL	histidine ammonia-lyase	NM_002108	0.000262825	-3.61643
235795_at	PAX6	paired box 6	NM_000280 /// NM_001127612 /// NM_001604	1.23037e-05	-3.5642
223579_s_at	APOB	apolipoprotein B (including Ag(x) antigen)	NM_000384	0.00533266	-3.54559
226418_at	ERGIC2	ERGIC and golgi 2	NM_016570	0.000442413	-3.49844
1554690_a_at	TACC1	transforming, acidic coiled-coil containing protein 1	NM_001122824 /// NM_001146216 /// NM_006283	1.07653e-05	-3.48622
204151_x_at	AKR1C1	aldo-keto reductase family 1, member C1 (dihydrodiol dehydrogenase 1; 20-alpha (3-alpha	NM_001353	6.2128e-07	-3.45271
213501_at	ACOX1	acyl-CoA oxidase 1, palmitoyl	NM_001185039 /// NM_004035 /// NM_007292	1.16368e-06	-3.44664
230006_s_at	SVIP	small VCP/p97-interacting protein	NM_148893	3.46327e-07	-3.43809
231662_at	ARG1	Arginase, liver	NM_000045	3.11045e-06	-3.42351
204755_x_at	HLF	hepatic leukemia factor	NM_002126	9.79749e-07	-3.41432
230659_at	EDEM1	ER degradation enhancer, mannosidase alpha-like 1	NM_014674	0.00117164	-3.40284
233456_at	---	---	---	0.00165935	-3.34972
206354_at	SLCO1B3	solute carrier organic anion transporter family, member 1B3	NM_019844	9.59341e-06	-3.27856
217433_at	TACC1	transforming, acidic coiled-coil containing protein 1	NM_001122824 /// NM_001146216 /// NM_006283	6.12509e-06	-3.25608
1557689_at	---	---	---	0.0125254	-3.2495
204754_at	HLF	hepatic leukemia factor	NM_002126	1.94291e-06	-3.24657
235103_at	MAN2A1	mannosidase, alpha, class 2A, member 1	NM_002372	1.85916e-08	-3.2268
217437_s_at	TACC1	transforming, acidic coiled-coil containing protein 1	NM_001122824 /// NM_001146216 /// NM_006283	9.67897e-08	-3.2204
231015_at	KLF15	Kruppel-like factor 15	NM_014079	8.64235e-06	-3.2189
204753_s_at	HLF	hepatic leukemia factor	NM_002126	3.19819e-07	-3.19832
222494_at	FOXN3	forkhead box N3	NM_001085471 /// NM_005197	1.84529e-08	-3.18453
205364_at	ACOX2	acyl-CoA oxidase 2, branched chain	NM_003500	5.27448e-07	-3.18038
207421_at	CA5A	carbonic anhydrase VA, mitochondrial	NM_001739	8.69191e-06	-3.15825
240137_at	---	---	---	0.000144923	-3.13833
205105_at	MAN2A1	mannosidase, alpha, class 2A, member 1	NM_002372	5.59842e-06	-3.11116
226671_at	LAMP2	lysosomal-associated membrane protein 2	NM_001122606 /// NM_002294 /// NM_013995	1.51188e-06	-3.10799
226641_at	ANKRD44	ankyrin repeat domain 44	NM_001195144 /// NM_153697	0.000364595	-3.08998
1560981_a_at	PPARA	peroxisome proliferator-activated receptor alpha	NM_001001928 /// NM_005036	2.29846e-05	-3.08073
205022_s_at	FOXN3	forkhead box N3	NM_001085471 /// NM_005197	1.17841e-07	-3.07535
230790_x_at	---	---	---	2.65888e-06	-3.05307
228335_at	CLDN11	claudin 11	NM_001185056 /// NM_005602	0.000218436	-3.03844
209600_s_at	ACOX1	acyl-CoA oxidase 1, palmitoyl	NM_001185039 /// NM_004035 /// NM_007292	7.85651e-07	-3.03793
224875_at	C5orf24	chromosome 5 open reading frame 24	NM_001135586 /// NM_152409	0.000785517	-3.01729
203779_s_at	MPZL2	myelin protein zero-like 2	NM_005797 /// NM_144765	6.10708e-05	-2.98822
215343_at	CCDC88C	coiled-coil domain containing 88C	NM_001080414	0.00025808	-2.98593
239148_at	MARVELD3	MARVEL domain containing 3	NM_001017967 /// NM_052858	0.000125433	-2.98341
221142_s_at	PECR	peroxisomal trans-2-enoyl-CoA reductase	NM_018441	0.00106287	-2.96664
214974_x_at	CXCL5	chemokine (C-X-C motif) ligand 5	NM_002994	0.00121204	-2.96175
236652_at	LOC149703	hypothetical protein LOC149703	---	1.4062e-05	-2.96033
226460_at	FNIP2	folliculin interacting protein 2	NM_020840	6.90002e-07	-2.93684
218135_at	ERGIC2	ERGIC and golgi 2	NM_016570	5.84722e-07	-2.93586
211506_s_at	IL8	interleukin 8	NM_000584	7.31856e-05	-2.9283
209699_x_at	AKR1C2	aldo-keto reductase family 1, member C2 (dihydrodiol dehydrogenase 2; bile acid binding	NM_001135241 /// NM_001354 /// NM_205845	1.57886e-06	-2.91424
226422_at	ERGIC2	ERGIC and golgi 2	NM_016570	2.08609e-07	-2.90839
211000_s_at	IL6ST	interleukin 6 signal transducer (gp130, oncostatin M receptor)	NM_001190981 /// NM_002184 /// NM_175767	6.31659e-06	-2.86798
241703_at	RUNDC3B	RUN domain containing 3B	NM_001134405 /// NM_001134406 /// NM_138290	0.000435844	-2.86249
1559663_at	---	---	---	0.0186108	-2.83715
209504_s_at	PLEKHB1	pleckstrin homology domain containing, family B (evectins) member 1	NM_001130033 /// NM_001130034 /// NM_001130035 /// NM_001130036 /// NM_021200	1.53497e-06	-2.83417
203589_s_at	TFDP2	transcription factor Dp-2 (E2F dimerization partner 2)	NM_001178138 /// NM_001178139 /// NM_001178140 /// NM_001178141 /// NM_001178142 /// NM	6.53901e-05	-2.83226
230248_x_at	---	---	---	0.00307101	-2.81609
205943_at	TDO2	tryptophan 2,3-dioxygenase	NM_005651	0.000426501	-2.81591
213479_at	NPTX2	neuronal pentraxin II	NM_002523	9.66222e-07	-2.80796
203279_at	EDEM1	ER degradation enhancer, mannosidase alpha-like 1	NM_014674	6.58407e-05	-2.80132
214069_at	ACSM2A /// ACSM2B	acyl-CoA synthetase medium-chain family member 2A /// acyl-CoA synthetase medium-chain	NM_001010845 /// NM_001105069 /// NM_182617	3.1252e-05	-2.79774
1555945_s_at	FAM120A	family with sequence similarity 120A	NM_014612	7.66675e-05	-2.78466
210896_s_at	ASPH	aspartate beta-hydroxylase	NM_001164750 /// NM_001164751 /// NM_001164752 /// NM_001164753 /// NM_001164754 /// NM	0.000520263	-2.77502
1554491_a_at	SERPINC1	serpin peptidase inhibitor, clade C (antithrombin), member 1	NM_000488	0.000105692	-2.77234
242001_at	IDH1	Isocitrate dehydrogenase 1 (NADP+), soluble	NM_005896	0.00021453	-2.768
202843_at	DNAJB9	DnaJ (Hsp40) homolog, subfamily B, member 9	NM_012328	6.55957e-05	-2.76161
1554640_at	PALM2	paralemmin 2	NM_001037293 /// NM_053016	0.000180348	-2.75135
239363_at	---	---	---	2.45755e-05	-2.74178
1554240_a_at	ITGAL	integrin, alpha L (antigen CD11A (p180), lymphocyte function-associated antigen 1; alph	NM_001114380 /// NM_002209	0.00059484	-2.73495
236220_at	---	---	---	0.000593106	-2.72983
1557690_x_at	---	---	---	0.0122153	-2.72921
216594_x_at	AKR1C1	aldo-keto reductase family 1, member C1 (dihydrodiol dehydrogenase 1; 20-alpha (3-alpha	NM_001353	1.37564e-05	-2.72356
209160_at	AKR1C3	aldo-keto reductase family 1, member C3 (3-alpha hydroxysteroid dehydrogenase, type II)	NM_003739	2.27287e-05	-2.71189
203780_at	MPZL2	myelin protein zero-like 2	NM_005797 /// NM_144765	0.00103665	-2.70554
204033_at	TRIP13	thyroid hormone receptor interactor 13	NM_001166260 /// NM_004237	5.32204e-06	-2.70182
224253_at	EXOC5	exocyst complex component 5	NM_006544	0.00206293	-2.69772
219295_s_at	PCOLCE2	procollagen C-endopeptidase enhancer 2	NM_013363	6.349e-06	-2.695
205220_at	GPR109B	G protein-coupled receptor 109B	NM_006018	2.3646e-05	-2.69301
228648_at	LRG1	leucine-rich alpha-2-glycoprotein 1	NM_052972	1.43331e-05	-2.69217
206143_at	SLC26A3	solute carrier family 26, member 3	NM_000111	0.00275302	-2.6758
219390_at	FKBP14	FK506 binding protein 14, 22 kDa	NM_017946	1.8167e-05	-2.67493
229194_at	PCGF5	polycomb group ring finger 5	NM_032373	3.75973e-05	-2.66869
225407_at	MBP	myelin basic protein	NM_001025081 /// NM_001025090 /// NM_001025092 /// NM_001025100 /// NM_001025101 /// NM	2.57656e-05	-2.66591
231579_s_at	TIMP2	TIMP metallopeptidase inhibitor 2	NM_003255	2.1114e-06	-2.66439
217608_at	SREK1IP1	SREK1-interacting protein 1	NM_173829	5.45138e-05	-2.654
226109_at	C21orf91	chromosome 21 open reading frame 91	NM_001100420 /// NM_001100421 /// NM_017447	0.000289077	-2.65365
222846_at	RAB8B	RAB8B, member RAS oncogene family	NM_016530	0.00279291	-2.65068
1558028_x_at	LOC647979	hypothetical LOC647979	NR_027451	0.000154516	-2.64089
228284_at	TLE1	transducin-like enhancer of split 1 (E(sp1) homolog, Drosophila)	NM_005077	6.11186e-06	-2.64016
230005_at	SVIP	small VCP/p97-interacting protein	NM_148893	2.35661e-07	-2.61766
227400_at	NFIX	nuclear factor I/X (CCAAT-binding transcription factor)	NM_002501	2.29868e-05	-2.60322
202680_at	GTF2E2	general transcription factor IIE, polypeptide 2, beta 34kDa	NM_002095	5.01019e-08	-2.59505
1553994_at	NT5E	5'-nucleotidase, ecto (CD73)	NM_002526	0.000244148	-2.59093
201389_at	ITGA5	integrin, alpha 5 (fibronectin receptor, alpha polypeptide)	NM_002205	2.07475e-05	-2.58451
239357_at	ATP2B2	ATPase, Ca++ transporting, plasma membrane 2	NM_001001331 /// NM_001683	0.00028706	-2.58141
241369_at	---	---	---	0.000544373	-2.57888
206386_at	SERPINA7	serpin peptidase inhibitor, clade A (alpha-1 antiproteinase, antitrypsin), member 7	NM_000354	3.37106e-05	-2.57764
1562275_at	---	---	---	0.000860304	-2.57272
212310_at	MIA3	melanoma inhibitory activity family, member 3	NM_198551	4.0529e-07	-2.57151
203266_s_at	MAP2K4	mitogen-activated protein kinase kinase 4	NM_003010	7.45686e-08	-2.57098
206919_at	ELK4	ELK4, ETS-domain protein (SRF accessory protein 1)	NM_001973 /// NM_021795	0.000671992	-2.56801
211026_s_at	MGLL	monoglyceride lipase	NM_001003794 /// NM_007283	3.935e-05	-2.55494
216248_s_at	NR4A2	nuclear receptor subfamily 4, group A, member 2	NM_006186	0.000974885	-2.54975
228656_at	PROX1	prospero homeobox 1	NM_002763	1.02257e-05	-2.54475
231917_at	GFM2	G elongation factor, mitochondrial 2	NM_032380 /// NM_170681 /// NM_170691	0.00114932	-2.54375
229248_at	---	---	---	1.56346e-05	-2.53882
226352_at	JMY	junction mediating and regulatory protein, p53 cofactor	NM_152405	0.000148218	-2.53178
239156_at	---	---	---	0.000171738	-2.52073
215126_at	---	---	---	4.75297e-07	-2.51789
224824_at	FAM36A	family with sequence similarity 36, member A	NM_198076	4.06018e-07	-2.51742
1566967_at	---	---	---	0.00398205	-2.51649
231669_at	SEPP1	Selenoprotein P, plasma, 1	NM_001085486 /// NM_001093726 /// NM_005410	7.53557e-06	-2.51106
241914_s_at	ACSM2A /// ACSM2B	acyl-CoA synthetase medium-chain family member 2A /// acyl-CoA synthetase medium-chain	NM_001010845 /// NM_001105069 /// NM_182617	0.000408681	-2.51048
228977_at	LOC729680	hypothetical protein LOC729680	XR_040503	0.00428364	-2.505
207096_at	SAA4	serum amyloid A4, constitutive	NM_006512	3.92015e-06	-2.50408
204991_s_at	NF2	neurofibromin 2 (merlin)	NM_000268 /// NM_016418 /// NM_181825 /// NM_181828 /// NM_181829 /// NM_181830 /// NM_	1.32263e-05	-2.5038
210521_s_at	FETUB	fetuin B	NM_014375	3.08915e-05	-2.50319
228673_s_at	---	---	---	0.000304795	-2.50229
206214_at	PLA2G7	phospholipase A2, group VII (platelet-activating factor acetylhydrolase, plasma)	NM_001168357 /// NM_005084	1.29111e-06	-2.49766
214274_s_at	ACAA1	acetyl-CoA acyltransferase 1	NM_001130410 /// NM_001607 /// NR_024024	1.89273e-06	-2.49134
200911_s_at	TACC1	transforming, acidic coiled-coil containing protein 1	NM_001122824 /// NM_001146216 /// NM_006283	7.96427e-08	-2.48651
225561_at	SELT	selenoprotein T	NM_016275	6.04758e-05	-2.48364
212976_at	LRRC8B	leucine rich repeat containing 8 family, member B	NM_001134476 /// NM_015350	2.91016e-05	-2.48171
215638_at	ERBB3	v-erb-b2 erythroblastic leukemia viral oncogene homolog 3 (avian)	NM_001005915 /// NM_001982	0.000163399	-2.47918
226186_at	TMOD2	tropomodulin 2 (neuronal)	NM_001142885 /// NM_014548	0.000300406	-2.47722
217512_at	KNG1	kininogen 1	NM_000893 /// NM_001102416 /// NM_001166451	0.000651205	-2.47425
242859_at	---	---	---	0.0334214	-2.47246
224932_at	CHCHD10	coiled-coil-helix-coiled-coil-helix domain containing 10	NM_213720	1.4907e-06	-2.47173
224560_at	TIMP2	TIMP metallopeptidase inhibitor 2	NM_003255	3.87525e-06	-2.46534
214895_s_at	ADAM10	ADAM metallopeptidase domain 10	NM_001110	0.00507871	-2.46271
1554195_a_at	C5orf46	chromosome 5 open reading frame 46	NM_206966	0.000184953	-2.45301
204776_at	THBS4	thrombospondin 4	NM_003248	2.10808e-06	-2.4437
226722_at	FAM20C	family with sequence similarity 20, member C	NM_020223	4.06242e-05	-2.43671
210175_at	C2orf3	chromosome 2 open reading frame 3	NM_003203	0.000354579	-2.43627
226594_at	---	---	---	1.6026e-06	-2.43079
242703_at	---	---	---	0.00325743	-2.42254
239007_at	ZNF616	zinc finger protein 616	NM_178523	0.000127589	-2.41976
228696_at	SLC45A3	solute carrier family 45, member 3	NM_033102	2.01632e-05	-2.41822
232413_at	---	---	---	0.000516614	-2.40992
212530_at	NEK7	NIMA (never in mitosis gene a)-related kinase 7	NM_133494	0.000440279	-2.40812
205939_at	CYP3A7	cytochrome P450, family 3, subfamily A, polypeptide 7	NM_000765	4.06763e-05	-2.39171
207057_at	SLC16A7	solute carrier family 16, member 7 (monocarboxylic acid transporter 2)	NM_004731	1.32448e-05	-2.39045
216944_s_at	ITPR1	inositol 1,4,5-triphosphate receptor, type 1	NM_001099952 /// NM_001168272 /// NM_002222	3.01053e-05	-2.38775
230201_at	FXR1	fragile X mental retardation, autosomal homolog 1	NM_001013438 /// NM_001013439 /// NM_005087	0.000118704	-2.38758
241547_at	---	---	---	0.000117156	-2.38659
241925_x_at	---	---	---	0.00580806	-2.38322
215177_s_at	ITGA6	integrin, alpha 6	NM_000210 /// NM_001079818	4.83107e-05	-2.38132
202759_s_at	AKAP2 /// PALM2-AKAP2	A kinase (PRKA) anchor protein 2 /// PALM2-AKAP2 readthrough	NM_001004065 /// NM_001136562 /// NM_001198656 /// NM_007203 /// NM_147150	7.36034e-06	-2.37865
228986_at	OSBPL8	oxysterol binding protein-like 8	NM_001003712 /// NM_020841	1.46764e-05	-2.37003
210807_s_at	SLC16A7	solute carrier family 16, member 7 (monocarboxylic acid transporter 2)	NM_004731	0.000120899	-2.36676
227761_at	MYO5A	myosin VA (heavy chain 12, myoxin)	NM_000259 /// NM_001142495	0.000808908	-2.36535
225499_at	RALGAPA2	Ral GTPase activating protein, alpha subunit 2 (catalytic)	NM_020343	4.25323e-06	-2.36292
201205_at	---	---	---	0.00439418	-2.36184
202118_s_at	CPNE3	copine III	NM_003909	0.00080181	-2.36115
212508_at	MOAP1	modulator of apoptosis 1	NM_022151	5.24894e-06	-2.35811
235311_at	FKBP14	FK506 binding protein 14, 22 kDa	NM_017946	0.00123248	-2.35639
220528_at	VNN3	vanin 3	NR_028290 /// NR_028291	6.05833e-05	-2.35577
241915_at	ACSM2A /// ACSM2B	acyl-CoA synthetase medium-chain family member 2A /// acyl-CoA synthetase medium-chain	NM_001010845 /// NM_001105069 /// NM_182617	0.000110796	-2.35486
225102_at	MGLL	monoglyceride lipase	NM_001003794 /// NM_007283	6.87274e-05	-2.35395
205975_s_at	HOXD1	homeobox D1	NM_024501	0.000201239	-2.35117
1566968_at	---	---	---	0.00323683	-2.34872
214837_at	---	---	---	0.00920961	-2.34598
238164_at	USP6NL	USP6 N-terminal like	NM_001080491 /// NM_014688	0.000686518	-2.34358
220393_at	LGSN	lengsin, lens protein with glutamine synthetase domain	NM_001143940 /// NM_016571	4.58051e-06	-2.34265
204298_s_at	LOX	lysyl oxidase	NM_001178102 /// NM_002317	5.34022e-07	-2.34045
227665_at	---	---	---	0.000513015	-2.33875
217811_at	SELT	selenoprotein T	NM_016275	0.0162522	-2.33805
204621_s_at	NR4A2	nuclear receptor subfamily 4, group A, member 2	NM_006186	2.15181e-06	-2.33615
203845_at	KAT2B	K(lysine) acetyltransferase 2B	NM_003884	0.000270643	-2.33279
209937_at	TM4SF4	transmembrane 4 L six family member 4	NM_004617	1.15615e-05	-2.33021
202604_x_at	ADAM10	ADAM metallopeptidase domain 10	NM_001110	9.2059e-07	-2.33015
202896_s_at	SIRPA	signal-regulatory protein alpha	NM_001040022 /// NM_001040023 /// NM_080792	0.00012321	-2.32922
236978_at	---	---	---	0.00205249	-2.32261
213475_s_at	ITGAL	integrin, alpha L (antigen CD11A (p180), lymphocyte function-associated antigen 1; alph	NM_001114380 /// NM_002209	0.00108978	-2.31936
207889_at	SARDH	sarcosine dehydrogenase	NM_001134707 /// NM_007101	0.000453493	-2.31578
215101_s_at	CXCL5	chemokine (C-X-C motif) ligand 5	NM_002994	0.000401183	-2.31477
226221_at	KIAA1432	KIAA1432	NM_001135920 /// NM_020829	0.00024786	-2.31259
217908_s_at	DCAF6	DDB1 and CUL4 associated factor 6	NM_001017977 /// NM_018442	1.15937e-07	-2.31075
204622_x_at	NR4A2	nuclear receptor subfamily 4, group A, member 2	NM_006186	0.000212282	-2.31067
205498_at	GHR	growth hormone receptor	NM_000163	2.90683e-10	-2.3093
1554292_a_at	UHRF1BP1L	UHRF1 binding protein 1-like	NM_001006947 /// NM_015054	7.54525e-05	-2.30721
200927_s_at	RAB14	RAB14, member RAS oncogene family	NM_016322	0.000812957	-2.30357
201204_s_at	RRBP1	ribosome binding protein 1 homolog 180kDa (dog)	NM_001042576 /// NM_004587	0.00010809	-2.30176
205351_at	GGCX	gamma-glutamyl carboxylase	NM_000821 /// NM_001142269	6.36536e-08	-2.2985
208823_s_at	CDK16	cyclin-dependent kinase 16	NM_001170460 /// NM_006201 /// NM_033018	1.37492e-05	-2.29783
203576_at	BCAT2	branched chain amino-acid transaminase 2, mitochondrial	NM_001164773 /// NM_001190 /// NR_028450 /// NR_028451	2.07723e-07	-2.29726
215975_x_at	---	---	---	0.000368195	-2.29524
236134_at	DCAF7	DDB1 and CUL4 associated factor 7	NM_005828	0.021688	-2.29375
202760_s_at	AKAP2 /// PALM2-AKAP2	A kinase (PRKA) anchor protein 2 /// PALM2-AKAP2 readthrough	NM_001004065 /// NM_001136562 /// NM_001198656 /// NM_007203 /// NM_147150	2.65288e-07	-2.29327
225553_at	---	---	---	2.67655e-07	-2.29112
1555948_s_at	FAM120A	family with sequence similarity 120A	NM_014612	1.51011e-05	-2.29068
205576_at	SERPIND1	serpin peptidase inhibitor, clade D (heparin cofactor), member 1	NM_000185	1.76737e-05	-2.28981
212657_s_at	IL1RN	interleukin 1 receptor antagonist	NM_000577 /// NM_173841 /// NM_173842 /// NM_173843	0.000262659	-2.28967
212902_at	SEC24A	SEC24 family, member A (S. cerevisiae)	NM_021982	4.18695e-07	-2.28758
231283_at	MGAT4A	mannosyl (alpha-1,3-)-glycoprotein beta-1,4-N-acetylglucosaminyltransferase, isozyme A	NM_001160154 /// NM_012214	2.83299e-06	-2.28466
212364_at	MYO1B	myosin IB	NM_001130158 /// NM_001161819 /// NM_012223	3.76568e-05	-2.28163
210057_at	SMG1	SMG1 homolog, phosphatidylinositol 3-kinase-related kinase (C. elegans)	NM_015092	0.00194632	-2.27923
1560738_at	---	---	---	0.000303502	-2.2792
212053_at	PDXDC1	pyridoxal-dependent decarboxylase domain containing 1	NM_015027	9.89757e-07	-2.27791
200918_s_at	SRPR	signal recognition particle receptor (docking protein)	NM_001177842 /// NM_003139	3.45817e-06	-2.27669
1554478_a_at	HEATR3	HEAT repeat containing 3	NM_182922	0.000280862	-2.27552
218341_at	PPCS	phosphopantothenoylcysteine synthetase	NM_001077447 /// NM_024664	1.02463e-05	-2.27421
209780_at	PHTF2	putative homeodomain transcription factor 2	NM_001127357 /// NM_001127358 /// NM_001127359 /// NM_001127360 /// NM_020432	1.20575e-06	-2.27211
211091_s_at	NF2	neurofibromin 2 (merlin)	NM_000268 /// NM_016418 /// NM_181825 /// NM_181828 /// NM_181829 /// NM_181830 /// NM_	7.36221e-06	-2.26913
202395_at	NSF	N-ethylmaleimide-sensitive factor	NM_006178	5.52431e-08	-2.26445
1555745_a_at	LYZ	lysozyme	NM_000239	0.0383196	-2.26362
239155_at	CXADR	coxsackie virus and adenovirus receptor	NM_001338	0.000136439	-2.26182
223619_x_at	PECR	peroxisomal trans-2-enoyl-CoA reductase	NM_018441	2.27448e-06	-2.25703
204058_at	ME1	malic enzyme 1, NADP(+)-dependent, cytosolic	NM_002395	5.44108e-05	-2.25587
229399_at	C10orf118	chromosome 10 open reading frame 118	NM_018017	0.00034273	-2.25364
205969_at	AADAC	arylacetamide deacetylase (esterase)	NM_001086	0.000537226	-2.25193
1560148_at	---	---	---	0.000907201	-2.25008
206548_at	---	---	---	0.118705	-2.24624
218521_s_at	UBE2W	ubiquitin-conjugating enzyme E2W (putative)	NM_001001481 /// NM_018299	0.000143191	-2.24588
225754_at	AP1G1	adaptor-related protein complex 1, gamma 1 subunit	NM_001030007 /// NM_001128	0.000348083	-2.24517
225875_s_at	NIPAL3	NIPA-like domain containing 3	NM_020448	7.42783e-07	-2.24194
227253_at	CP	ceruloplasmin (ferroxidase)	NM_000096	0.000509312	-2.24172
205730_s_at	ABLIM3	actin binding LIM protein family, member 3	NM_014945	6.68049e-07	-2.24096
226615_at	XPR1	xenotropic and polytropic retrovirus receptor 1	NM_001135669 /// NM_004736	0.000375046	-2.23901
232349_x_at	DCAF6	DDB1 and CUL4 associated factor 6	NM_001017977 /// NM_018442	2.23738e-06	-2.23809
202025_x_at	ACAA1	acetyl-CoA acyltransferase 1	NM_001130410 /// NM_001607 /// NR_024024	4.55454e-06	-2.23583
212543_at	AIM1	absent in melanoma 1	NM_001624	1.64759e-07	-2.23241
228834_at	TOB1	transducer of ERBB2, 1	NM_005749	0.00478634	-2.23238
208470_s_at	HP /// HPR	haptoglobin /// haptoglobin-related protein	NM_001126102 /// NM_005143 /// NM_020995	6.19302e-05	-2.23231
205416_s_at	ATXN3	ataxin 3	NM_001127696 /// NM_001127697 /// NM_001164774 /// NM_001164776 /// NM_001164777 /// NM	0.00168379	-2.23101
226228_at	AQP4	aquaporin 4	NM_001650 /// NM_004028	0.00139881	-2.22947
230323_s_at	TMEM45B	transmembrane protein 45B	NM_138788	5.95613e-05	-2.22333
237599_at	---	---	---	0.000245004	-2.22293
232692_at	TDRD6	tudor domain containing 6	NM_001010870 /// NM_001168359	7.229e-06	-2.21793
241930_x_at	---	---	---	0.00199942	-2.21682
222354_at	F11R	F11 receptor	NM_016946	0.00102213	-2.21509
201411_s_at	PLEKHB2	pleckstrin homology domain containing, family B (evectins) member 2	NM_001100623 /// NM_017958	0.000313098	-2.21183
202831_at	GPX2	glutathione peroxidase 2 (gastrointestinal)	NM_002083	5.11867e-05	-2.21171
237145_at	EIF2AK4	eukaryotic translation initiation factor 2 alpha kinase 4	NM_001013703	0.000237504	-2.21131
202842_s_at	DNAJB9	DnaJ (Hsp40) homolog, subfamily B, member 9	NM_012328	0.000197187	-2.21073
217542_at	MDM2	Mdm2 p53 binding protein homolog (mouse)	NM_002392	3.31063e-05	-2.21067
228985_at	---	---	---	1.9476e-05	-2.21034
206708_at	FOXN2	forkhead box N2	NM_002158	0.008066	-2.20824
204551_s_at	AHSG	alpha-2-HS-glycoprotein	NM_001622	3.21535e-07	-2.20703
215617_at	SPATS2L	spermatogenesis associated, serine-rich 2-like	NM_001100422 /// NM_001100423 /// NM_001100424 /// NM_015535	3.22631e-05	-2.20694
237127_at	---	---	---	0.000107282	-2.20528
217767_at	C3	complement component 3	NM_000064	7.13403e-05	-2.2045
238831_at	TMEM33	transmembrane protein 33	NM_018126	0.000136377	-2.20408
1560071_a_at	---	---	---	5.29607e-05	-2.201
207098_s_at	MFN1	mitofusin 1	NM_033540	5.99904e-07	-2.20086
204308_s_at	TECPR2	tectonin beta-propeller repeat containing 2	NM_001172631 /// NM_014844	0.000214264	-2.19931
228094_at	AMICA1	adhesion molecule, interacts with CXADR antigen 1	NM_001098526 /// NM_153206	1.1495e-05	-2.19637
226222_at	KIAA1432	KIAA1432	NM_001135920 /// NM_020829	1.61024e-05	-2.19356
215006_at	---	---	---	0.00896058	-2.19305
227288_at	SREK1IP1	SREK1-interacting protein 1	NM_173829	3.65651e-05	-2.18733
222820_at	TNRC6C	trinucleotide repeat containing 6C	NM_001142640 /// NM_018996	0.000651256	-2.18632
228970_at	ZBTB8OS	zinc finger and BTB domain containing 8 opposite strand	NM_178547	8.35996e-08	-2.18607
213606_s_at	ARHGDIA	Rho GDP dissociation inhibitor (GDI) alpha	NM_001185077 /// NM_001185078 /// NM_004309	4.81031e-06	-2.18587
227685_at	TMF1	TATA element modulatory factor 1	NM_007114	0.000119398	-2.18574
210049_at	SERPINC1	serpin peptidase inhibitor, clade C (antithrombin), member 1	NM_000488	0.00104144	-2.18193
229498_at	MBNL3	muscleblind-like 3 (Drosophila)	NM_001170701 /// NM_001170702 /// NM_001170703 /// NM_001170704 /// NM_018388 /// NM_13	2.82179e-07	-2.17857
1557370_s_at	MYCBP2	MYC binding protein 2	NM_015057	0.00331025	-2.17691
207401_at	PROX1	prospero homeobox 1	NM_002763	0.00046805	-2.17686
201660_at	ACSL3	acyl-CoA synthetase long-chain family member 3	NM_004457 /// NM_203372	2.5718e-06	-2.17613
232021_at	GXYLT1	glucoside xylosyltransferase 1	NM_001099650 /// NM_173601	0.00146854	-2.17533
235052_at	ZNF792	zinc finger protein 792	NM_175872	3.45026e-05	-2.17464
220109_at	TF	transferrin	NM_001063	0.00526399	-2.17347
1559214_at	---	---	---	0.0133906	-2.17221
1554536_at	DPYD	dihydropyrimidine dehydrogenase	NM_000110 /// NM_001160301	7.7e-05	-2.16997
227349_at	HELLS	helicase, lymphoid-specific	NM_018063	0.000713945	-2.16895
209173_at	AGR2	anterior gradient homolog 2 (Xenopus laevis)	NM_006408	3.66465e-05	-2.16867
1552931_a_at	PDE8A	phosphodiesterase 8A	NM_002605 /// NM_173454	5.42874e-06	-2.16567
203201_at	PMM2	phosphomannomutase 2	NM_000303	2.7568e-05	-2.16272
228802_at	RBPMS2	RNA binding protein with multiple splicing 2	NM_194272	2.42987e-06	-2.16224
210109_at	C7orf54	chromosome 7 open reading frame 54	NR_027330	0.0204268	-2.16057
225924_at	FNIP2	folliculin interacting protein 2	NM_020840	9.90619e-06	-2.15959
236168_at	---	---	---	0.00518913	-2.14793
220532_s_at	TMEM176B	transmembrane protein 176B	NM_001101311 /// NM_001101312 /// NM_001101314 /// NM_014020	0.00346773	-2.1474
224861_at	GNAQ	guanine nucleotide binding protein (G protein), q polypeptide	NM_002072	4.22571e-06	-2.14648
206655_s_at	GP1BB /// SEPT5	glycoprotein Ib (platelet), beta polypeptide /// septin 5	NM_000407 /// NM_002688	2.60864e-06	-2.14646
212582_at	OSBPL8	oxysterol binding protein-like 8	NM_001003712 /// NM_020841	0.000610878	-2.14432
226432_at	ETNK1	ethanolamine kinase 1	NM_001039481 /// NM_018638	1.34211e-05	-2.14229
230330_at	---	---	---	1.62143e-06	-2.14222
205480_s_at	UGP2	UDP-glucose pyrophosphorylase 2	NM_001001521 /// NM_006759	3.98703e-08	-2.1409
243193_at	---	---	---	0.0397548	-2.14051
241885_at	---	---	---	0.00392945	-2.13987
204948_s_at	FST	follistatin	NM_006350 /// NM_013409	0.000188438	-2.13967
200767_s_at	FAM120A	family with sequence similarity 120A	NM_014612	0.000271105	-2.13708
214970_s_at	ST6GAL1	ST6 beta-galactosamide alpha-2,6-sialyltranferase 1	NM_003032 /// NM_173216 /// NM_173217	3.86019e-05	-2.13635
244006_at	POU2F1	POU class 2 homeobox 1	NM_001198783 /// NM_001198786 /// NM_002697 /// NR_037163	0.000199401	-2.13585
212605_s_at	---	---	---	0.00177926	-2.13422
227095_at	LEPROT	leptin receptor overlapping transcript	NM_001198681 /// NM_001198683 /// NM_017526	1.05062e-05	-2.13365
206756_at	CHST7	carbohydrate (N-acetylglucosamine 6-O) sulfotransferase 7	NM_019886	1.20764e-05	-2.13177
1552278_a_at	SLC46A1	solute carrier family 46 (folate transporter), member 1	NM_080669	0.000234464	-2.13124
218915_at	NF2	neurofibromin 2 (merlin)	NM_000268 /// NM_016418 /// NM_181825 /// NM_181828 /// NM_181829 /// NM_181830 /// NM_	7.51705e-07	-2.13073
229569_at	---	---	---	0.00274987	-2.12912
207700_s_at	NCOA3	nuclear receptor coactivator 3	NM_001174087 /// NM_001174088 /// NM_006534 /// NM_181659	8.22626e-05	-2.12864
220491_at	HAMP	hepcidin antimicrobial peptide	NM_021175	1.76937e-05	-2.12828
235331_x_at	PCGF5	polycomb group ring finger 5	NM_032373	0.00153462	-2.12748
212522_at	PDE8A	phosphodiesterase 8A	NM_002605 /// NM_173454	6.03412e-06	-2.12683
241985_at	JMY	junction mediating and regulatory protein, p53 cofactor	NM_152405	0.000759058	-2.12617
227204_at	PARD6G	par-6 partitioning defective 6 homolog gamma (C. elegans)	NM_032510	3.83941e-06	-2.12356
242592_at	GPR137C	G protein-coupled receptor 137C	NM_001099652	0.000510132	-2.12343
1554045_at	ZNF24	zinc finger protein 24	NM_006965	0.00209172	-2.12102
1558561_at	HM13	histocompatibility (minor) 13	NM_030789 /// NM_178580 /// NM_178581 /// NM_178582	0.00917516	-2.11663
231980_at	DOK6	docking protein 6	NM_152721	0.0016854	-2.11351
239404_at	---	---	---	0.0215217	-2.11087
212365_at	MYO1B	myosin IB	NM_001130158 /// NM_001161819 /// NM_012223	2.83838e-05	-2.11068
229620_at	---	---	---	0.000555317	-2.10761
204818_at	HSD17B2	hydroxysteroid (17-beta) dehydrogenase 2	NM_002153	4.36146e-06	-2.10589
204569_at	ICK	intestinal cell (MAK-like) kinase	NM_014920 /// NM_016513	0.000136094	-2.10442
215446_s_at	LOX	lysyl oxidase	NM_001178102 /// NM_002317	2.39493e-05	-2.10405
226452_at	PDK1	pyruvate dehydrogenase kinase, isozyme 1	NM_002610	3.14346e-06	-2.10401
201992_s_at	KIF5B	kinesin family member 5B	NM_004521	1.62586e-06	-2.10389
206000_at	MEP1A	meprin A, alpha (PABA peptide hydrolase)	NM_005588	1.22925e-06	-2.10379
204685_s_at	ATP2B2	ATPase, Ca++ transporting, plasma membrane 2	NM_001001331 /// NM_001683	2.97776e-05	-2.10313
213640_s_at	LOX	lysyl oxidase	NM_001178102 /// NM_002317	0.000337791	-2.10209
207979_s_at	CD8B	CD8b molecule	NM_001178100 /// NM_004931 /// NM_172101 /// NM_172102 /// NM_172213	1.08978e-06	-2.10153
210063_at	SARDH	sarcosine dehydrogenase	NM_001134707 /// NM_007101	1.18545e-05	-2.10109
1555561_a_at	UGGT2	UDP-glucose glycoprotein glucosyltransferase 2	NM_020121	0.000329835	-2.10099
212518_at	PIP5K1C	phosphatidylinositol-4-phosphate 5-kinase, type I, gamma	NM_001195733 /// NM_012398	2.59018e-05	-2.10022
223797_at	PRO2852	hypothetical protein PRO2852	XR_108936 /// XR_113196 /// XR_114252	0.0081063	-2.09863
225116_at	HIPK2	homeodomain interacting protein kinase 2	NM_001113239 /// NM_022740	0.000535033	-2.09675
221428_s_at	TBL1XR1	transducin (beta)-like 1 X-linked receptor 1	NM_024665	0.0540919	-2.09584
222485_at	FKBP3	FK506 binding protein 3, 25kDa	NM_002013	4.6123e-05	-2.09403
242480_at	---	---	---	0.0128161	-2.09337
202770_s_at	CCNG2	cyclin G2	NM_004354	0.0130296	-2.09308
231867_at	ODZ2	odz, odd Oz/ten-m homolog 2 (Drosophila)	NM_001122679	0.000482846	-2.0919
214337_at	COPA	coatomer protein complex, subunit alpha	NM_001098398 /// NM_004371	0.000523457	-2.09063
205355_at	ACADSB	acyl-CoA dehydrogenase, short/branched chain	NM_001609	6.2375e-05	-2.0897
201662_s_at	ACSL3	acyl-CoA synthetase long-chain family member 3	NM_004457 /// NM_203372	6.40972e-08	-2.08941
227891_s_at	TAF15	TAF15 RNA polymerase II, TATA box binding protein (TBP)-associated factor, 68kDa	NM_003487 /// NM_139215	0.00680043	-2.0865
226300_at	MED19	mediator complex subunit 19	NM_153450	5.3035e-06	-2.08489
222656_at	UBE2W	ubiquitin-conjugating enzyme E2W (putative)	NM_001001481 /// NM_018299	0.00564988	-2.08433
206963_s_at	NAT8 /// NAT8B	N-acetyltransferase 8 (GCN5-related, putative) /// N-acetyltransferase 8B (GCN5-related	NM_003960 /// NM_016347	4.1708e-06	-2.08244
218035_s_at	RBM47	RNA binding motif protein 47	NM_001098634 /// NM_019027	9.14044e-06	-2.08221
212521_s_at	PDE8A	phosphodiesterase 8A	NM_002605 /// NM_173454	7.12693e-07	-2.08183
242106_at	---	---	---	0.101399	-2.08163
229735_s_at	---	---	---	2.8904e-06	-2.07972
218404_at	SNX10	sorting nexin 10	NM_013322	0.000247227	-2.07967
226868_at	GXYLT1	glucoside xylosyltransferase 1	NM_001099650 /// NM_173601	0.000275302	-2.07878
224898_at	WDR26	WD repeat domain 26	NM_001115113 /// NM_025160	2.07975e-06	-2.07856
213238_at	ATP10D	ATPase, class V, type 10D	NM_020453	2.02655e-05	-2.07796
229664_at	MAPK8	mitogen-activated protein kinase 8	NM_002750 /// NM_139046 /// NM_139047 /// NM_139049	3.58332e-06	-2.07781
229467_at	PCBP2	Poly(rC) binding protein 2	NM_001098620 /// NM_001128911 /// NM_001128912 /// NM_001128913 /// NM_001128914 /// NM	0.00341946	-2.07563
243236_at	---	---	---	0.0430274	-2.07311
243910_x_at	---	---	---	0.000109973	-2.07305
243927_x_at	KIAA1429	KIAA1429	NM_015496 /// NM_183009	0.00479922	-2.07091
224989_at	---	---	---	0.000611757	-2.06899
212386_at	TCF4	transcription factor 4	NM_001083962 /// NM_003199	1.53972e-05	-2.06775
205646_s_at	PAX6	paired box 6	NM_000280 /// NM_001127612 /// NM_001604	5.35523e-06	-2.0648
232205_at	---	---	---	4.49735e-05	-2.0639
201955_at	CCNC	cyclin C	NM_001013399 /// NM_005190	3.47178e-07	-2.06112
202451_at	GTF2H1	general transcription factor IIH, polypeptide 1, 62kDa	NM_001142307 /// NM_005316	8.81399e-07	-2.06061
219797_at	MGAT4A	mannosyl (alpha-1,3-)-glycoprotein beta-1,4-N-acetylglucosaminyltransferase, isozyme A	NM_001160154 /// NM_012214	0.000433975	-2.06045
231698_at	FLJ36848	hypothetical LOC647115	XR_078254 /// XR_078928 /// XR_079463	0.000657325	-2.05832
235847_at	---	---	---	0.0636165	-2.05791
212008_at	UBXN4	UBX domain protein 4	NM_014607	6.90838e-06	-2.05784
203348_s_at	ETV5	ets variant 5	NM_004454	2.61915e-05	-2.05717
211352_s_at	NCOA3	nuclear receptor coactivator 3	NM_001174087 /// NM_001174088 /// NM_006534 /// NM_181659	4.95904e-05	-2.05572
221064_s_at	UNKL	unkempt homolog (Drosophila)-like	NM_001037125 /// NM_001193388 /// NM_001193389 /// NM_023076	0.00143225	-2.0542
215245_x_at	FMR1	fragile X mental retardation 1	NM_001185075 /// NM_001185076 /// NM_001185081 /// NM_001185082 /// NM_002024 /// NR_03	2.35216e-06	-2.05358
223391_at	SGPP1	sphingosine-1-phosphate phosphatase 1	NM_030791	0.00082868	-2.05342
221061_at	PKD2L1	polycystic kidney disease 2-like 1	NM_016112	6.03123e-05	-2.0512
208471_at	HPR	haptoglobin-related protein	NM_020995	3.67563e-05	-2.04884
242956_at	IDH1	Isocitrate dehydrogenase 1 (NADP+), soluble	NM_005896	0.000698028	-2.04852
1559067_a_at	---	---	---	0.00313793	-2.04838
228418_at	EXOC5	exocyst complex component 5	NM_006544	0.00229841	-2.04708
230238_at	ANKRD43	ankyrin repeat domain 43	NM_175873	0.000376364	-2.04669
239474_at	---	---	---	0.00170434	-2.04612
203824_at	TSPAN8	tetraspanin 8	NM_004616	1.949e-06	-2.04545
209750_at	NR1D2	nuclear receptor subfamily 1, group D, member 2	NM_001145425 /// NM_005126	1.44677e-06	-2.04477
214670_at	ZKSCAN1	zinc finger with KRAB and SCAN domains 1	NM_003439	0.000283138	-2.04177
203265_s_at	MAP2K4	mitogen-activated protein kinase kinase 4	NM_003010	7.17569e-07	-2.04139
231676_s_at	---	---	---	0.000571815	-2.04124
242580_at	---	---	---	0.000190725	-2.03999
211586_s_at	ATP2B2	ATPase, Ca++ transporting, plasma membrane 2	NM_001001331 /// NM_001683	0.000315794	-2.03947
209300_s_at	NECAP1	NECAP endocytosis associated 1	NM_015509 /// NR_024260	2.69364e-05	-2.03823
39548_at	NPAS2	neuronal PAS domain protein 2	NM_002518	3.14757e-05	-2.03533
201661_s_at	ACSL3	acyl-CoA synthetase long-chain family member 3	NM_004457 /// NM_203372	1.49306e-05	-2.03513
1559363_at	LOC283587	hypothetical protein LOC283587	---	0.00114376	-2.035
240569_at	---	---	---	7.13783e-05	-2.03491
212382_at	TCF4	transcription factor 4	NM_001083962 /// NM_003199	2.32772e-05	-2.0341
220085_at	HELLS	helicase, lymphoid-specific	NM_018063	0.000234042	-2.03368
220386_s_at	EML4	echinoderm microtubule associated protein like 4	NM_001145076 /// NM_019063	2.82348e-05	-2.03346
238723_at	ATXN3	ataxin 3	NM_001127696 /// NM_001127697 /// NM_001164774 /// NM_001164776 /// NM_001164777 /// NM	0.000635121	-2.03254
226633_at	RAB8B	RAB8B, member RAS oncogene family	NM_016530	5.31702e-05	-2.03077
205757_at	ENTPD5	ectonucleoside triphosphate diphosphohydrolase 5	NM_001249	0.000579676	-2.03065
227856_at	C4orf32	chromosome 4 open reading frame 32	NM_152400	0.00292626	-2.03045
209387_s_at	TM4SF1	transmembrane 4 L six family member 1	NM_014220	0.000246134	-2.027
239917_at	VPS8	Vacuolar protein sorting 8 homolog (S. cerevisiae)	NM_001009921 /// NM_015303	0.00478703	-2.02691
213495_s_at	---	---	---	4.53184e-05	-2.02574
218769_s_at	ANKRA2	ankyrin repeat, family A (RFXANK-like), 2	NM_023039	0.00641531	-2.02287
217731_s_at	ITM2B	integral membrane protein 2B	NM_021999	0.000848912	-2.02172
1559822_s_at	MTDH	metadherin	NM_178812	2.34638e-05	-2.01999
214446_at	ELL2	elongation factor, RNA polymerase II, 2	NM_012081	1.74961e-05	-2.0186
223288_at	USP38	ubiquitin specific peptidase 38	NM_032557	0.00148118	-2.01813
227845_s_at	SHD	Src homology 2 domain containing transforming protein D	NM_020209	3.09721e-05	-2.01732
1554618_at	AGFG2	ArfGAP with FG repeats 2	NM_006076	0.00566943	-2.01603
224507_s_at	MGC12916	hypothetical protein MGC12916	NR_026880	0.000317485	-2.01574
226261_at	ZNRF2	zinc and ring finger 2	NM_147128	0.00129009	-2.01521
1558683_a_at	HMGA2	high mobility group AT-hook 2	NM_003483 /// NM_003484	0.00111665	-2.01496
1569472_s_at	TTC3	tetratricopeptide repeat domain 3	NM_001001894 /// NM_003316	0.000859632	-2.01427
235446_at	XIST	X (inactive)-specific transcript (non-protein coding)	NR_001564	0.0103333	-2.01285
238733_at	---	---	---	0.0148642	-2.01158
208127_s_at	SOCS5	suppressor of cytokine signaling 5	NM_014011 /// NM_144949	0.000776296	-2.01128
1553995_a_at	NT5E	5'-nucleotidase, ecto (CD73)	NM_002526	5.23337e-05	-2.01081
1553635_s_at	TCTEX1D1	Tctex1 domain containing 1	NM_152665	0.0113463	-2.01067
215034_s_at	TM4SF1	transmembrane 4 L six family member 1	NM_014220	7.29015e-05	-2.00774
222587_s_at	GALNT7	UDP-N-acetyl-alpha-D-galactosamine:polypeptide N-acetylgalactosaminyltransferase 7 (Gal	NM_017423	0.00966681	-2.00746
238774_at	---	---	---	0.177757	-2.00702
221571_at	TRAF3	TNF receptor-associated factor 3	NM_003300 /// NM_145725 /// NM_145726	7.6362e-06	-2.00346
203689_s_at	FMR1	fragile X mental retardation 1	NM_001185075 /// NM_001185076 /// NM_001185081 /// NM_001185082 /// NM_002024 /// NR_03	4.53782e-06	-2.00342
236488_s_at	---	---	---	0.000229789	-2.00268
1557305_at	TACC1	Transforming, acidic coiled-coil containing protein 1	NM_001122824 /// NM_001146216 /// NM_006283	0.00102094	-2.00165
226876_at	FAM101B	family with sequence similarity 101, member B	NM_182705	0.000163527	-2.00067
1557418_at	ACSL4	Acyl-CoA synthetase long-chain family member 4	NM_004458 /// NM_022977	0.000494315	-2.00065
225840_at	TEF	thyrotrophic embryonic factor	NM_001145398 /// NM_003216	1.51173e-07	-2.00008
239102_s_at	---	---	---	0.000512886	-1.99989
244433_at	---	---	---	0.00184635	-1.99929
1557167_at	HCG11	HLA complex group 11	NR_026790	0.000497945	-1.99679
225876_at	NIPAL3	NIPA-like domain containing 3	NM_020448	6.02244e-07	-1.99621
235057_at	ITCH	itchy E3 ubiquitin protein ligase homolog (mouse)	NM_031483	0.130798	-1.996
235939_at	---	---	---	0.000786027	-1.99592
244883_at	---	---	---	0.0133481	-1.99549
214663_at	DSTYK	dual serine/threonine and tyrosine protein kinase	NM_015375 /// NM_199462	0.000216361	-1.99469
217521_at	---	---	---	0.00024772	-1.99394
202627_s_at	SERPINE1	serpin peptidase inhibitor, clade E (nexin, plasminogen activator inhibitor type 1), me	NM_000602 /// NM_001165413	4.04964e-05	-1.99382
204863_s_at	IL6ST	interleukin 6 signal transducer (gp130, oncostatin M receptor)	NM_001190981 /// NM_002184 /// NM_175767	0.000277166	-1.99375
219262_at	SUV39H2	suppressor of variegation 3-9 homolog 2 (Drosophila)	NM_001193424 /// NM_001193425 /// NM_001193426 /// NM_001193427 /// NM_024670 /// NR_03	0.00121182	-1.9921
226601_at	SLC30A7	solute carrier family 30 (zinc transporter), member 7	NM_001144884 /// NM_133496	1.49647e-05	-1.99054
217678_at	SLC7A11	solute carrier family 7, (cationic amino acid transporter, y+ system) member 11	NM_014331	8.33318e-06	-1.99017
202743_at	PIK3R3	phosphoinositide-3-kinase, regulatory subunit 3 (gamma)	NM_001114172 /// NM_003629	2.01124e-06	-1.98666
1554029_a_at	TTC37	tetratricopeptide repeat domain 37	NM_014639	0.00148161	-1.98628
242290_at	TACC1	transforming, acidic coiled-coil containing protein 1	NM_001122824 /// NM_001146216 /// NM_006283	0.010114	-1.98616
226348_at	---	---	---	0.000161476	-1.98484
1558101_at	NFIA	nuclear factor I/A	NM_001134673 /// NM_001145511 /// NM_001145512 /// NM_005595	0.00234135	-1.98418
227962_at	ACOX1	acyl-CoA oxidase 1, palmitoyl	NM_001185039 /// NM_004035 /// NM_007292	8.35166e-06	-1.98275
222204_s_at	RRN3	RRN3 RNA polymerase I transcription factor homolog (S. cerevisiae)	NM_018427	0.000153179	-1.98241
226847_at	FST	follistatin	NM_006350 /// NM_013409	0.000200729	-1.98233
203767_s_at	STS	steroid sulfatase (microsomal), isozyme S	NM_000351	0.000196238	-1.9812
239002_at	ASPM	asp (abnormal spindle) homolog, microcephaly associated (Drosophila)	NM_018136	2.32789e-06	-1.98082
218638_s_at	SPON2	spondin 2, extracellular matrix protein	NM_001128325 /// NM_012445	0.000235914	-1.98034
1554014_at	CHD2	chromodomain helicase DNA binding protein 2	NM_001042572 /// NM_001271	0.0026279	-1.97974
240214_at	RWDD1	RWD domain containing 1	NM_001007464 /// NM_015952 /// NM_016104	0.0003718	-1.9781
236509_at	---	---	---	0.00294327	-1.97709
201432_at	CAT	catalase	NM_001752	0.000286211	-1.97626
214702_at	FN1	fibronectin 1	NM_002026 /// NM_054034 /// NM_212474 /// NM_212476 /// NM_212478 /// NM_212482	0.00797415	-1.97548
240452_at	GSPT1	G1 to S phase transition 1	NM_001130006 /// NM_001130007 /// NM_002094	0.0160587	-1.97521
204161_s_at	ENPP4	ectonucleotide pyrophosphatase/phosphodiesterase 4 (putative)	NM_014936	0.0109555	-1.97494
207012_at	MMP16	matrix metallopeptidase 16 (membrane-inserted)	NM_005941 /// NM_022564	0.000189924	-1.96772
1561886_a_at	---	---	---	0.00108803	-1.96772
231142_at	---	---	---	4.39379e-06	-1.96761
225817_at	CGNL1	cingulin-like 1	NM_032866	9.77726e-06	-1.96748
214389_at	SLC5A12	solute carrier family 5 (sodium/glucose cotransporter), member 12	NM_178498	1.77612e-05	-1.96698
217373_x_at	MDM2	Mdm2 p53 binding protein homolog (mouse)	NM_002392	0.000361179	-1.96696
236709_at	---	---	---	0.000102325	-1.9644
203586_s_at	ARL4D	ADP-ribosylation factor-like 4D	NM_001661	0.00196071	-1.96426
226636_at	PLD1	phospholipase D1, phosphatidylcholine-specific	NM_001130081 /// NM_002662	0.000351678	-1.96312
225597_at	SLC45A4	solute carrier family 45, member 4	NM_001080431	1.75985e-05	-1.96242
241079_at	---	---	---	0.0372797	-1.96056
218212_s_at	MOCS2	molybdenum cofactor synthesis 2	NM_004531 /// NM_176806	4.71426e-05	-1.95984
217983_s_at	RNASET2	ribonuclease T2	NM_003730	0.000135455	-1.95962
241898_at	LIPH	lipase, member H	NM_139248	0.00294405	-1.95915
228844_at	SLC13A5	solute carrier family 13 (sodium-dependent citrate transporter), member 5	NM_001143838 /// NM_177550	0.000203735	-1.95861
229691_at	ZBTB42	zinc finger and BTB domain containing 42	NM_001137601	9.97863e-05	-1.95698
1560525_at	---	---	---	0.0124298	-1.95652
235770_at	MASP1	mannan-binding lectin serine peptidase 1 (C4/C2 activating component of Ra-reactive fac	NM_001031849 /// NM_001879 /// NM_139125 /// NR_033519	0.000162165	-1.95636
205769_at	SLC27A2	solute carrier family 27 (fatty acid transporter), member 2	NM_001159629 /// NM_003645	0.00171553	-1.95635
1554912_at	ESYT3	extended synaptotagmin-like protein 3	NM_031913	0.0197819	-1.9557
230518_at	MPZL2	myelin protein zero-like 2	NM_005797 /// NM_144765	3.46682e-05	-1.95393
235390_at	SREK1IP1	SREK1-interacting protein 1	NM_173829	0.000357716	-1.95374
242042_s_at	LOC401022	hypothetical LOC401022	NR_033979	7.28239e-05	-1.95325
202386_s_at	KIAA0430	KIAA0430	NM_001184998 /// NM_001184999 /// NM_014647	0.00128953	-1.9509
214971_s_at	ST6GAL1	ST6 beta-galactosamide alpha-2,6-sialyltranferase 1	NM_003032 /// NM_173216 /// NM_173217	0.0010817	-1.95057
215285_s_at	PHTF1	putative homeodomain transcription factor 1	NM_006608	0.00554126	-1.95023
241866_at	SLC16A7	solute carrier family 16, member 7 (monocarboxylic acid transporter 2)	NM_004731	0.000253159	-1.9501
204040_at	RNF144A	ring finger protein 144A	NM_014746	0.000139298	-1.94775
200700_s_at	KDELR2	KDEL (Lys-Asp-Glu-Leu) endoplasmic reticulum protein retention receptor 2	NM_001100603 /// NM_006854	0.000461676	-1.94761
230332_at	ZCCHC7	Zinc finger, CCHC domain containing 7	NM_032226	0.0867424	-1.94654
220437_at	LOC55908	hepatocellular carcinoma-associated gene TD26	NM_018687	0.00113308	-1.94629
211503_s_at	RAB14	RAB14, member RAS oncogene family	NM_016322	1.72227e-05	-1.94584
204883_s_at	HUS1	HUS1 checkpoint homolog (S. pombe)	NM_004507	5.34311e-06	-1.94549
213183_s_at	CDKN1C	Cyclin-dependent kinase inhibitor 1C (p57, Kip2)	NM_000076 /// NM_001122630 /// NM_001122631	9.6535e-05	-1.94487
219915_s_at	SLC16A10	solute carrier family 16, member 10 (aromatic amino acid transporter)	NM_018593	0.00270327	-1.94406
1561633_at	HMGA2	high mobility group AT-hook 2	NM_003483 /// NM_003484	0.000137826	-1.94288
203917_at	CXADR	coxsackie virus and adenovirus receptor	NM_001338	0.000690874	-1.94277
1560622_at	---	---	---	0.0034253	-1.94259
1557419_a_at	ACSL4	Acyl-CoA synthetase long-chain family member 4	NM_004458 /// NM_022977	0.000451435	-1.94003
229376_at	PROX1	prospero homeobox 1	NM_002763	0.000467836	-1.93986
219891_at	PGPEP1	pyroglutamyl-peptidase I	NM_017712	5.88248e-06	-1.93969
204024_at	OSGIN2	oxidative stress induced growth inhibitor family member 2	NM_001126111 /// NM_004337	3.40718e-05	-1.93838
232633_at	XRCC5	X-ray repair complementing defective repair in Chinese hamster cells 5 (double-strand-b	NM_021141	0.00934913	-1.93826
211030_s_at	SLC6A6	solute carrier family 6 (neurotransmitter transporter, taurine), member 6	NM_001134367 /// NM_001134368 /// NM_003043	0.000125216	-1.93813
213626_at	CBR4	carbonyl reductase 4	NM_032783	0.000449115	-1.93758
228242_at	N4BP2	NEDD4 binding protein 2	NM_018177	0.000558556	-1.93221
228180_at	---	---	---	0.0419752	-1.93122
216120_s_at	ATP2B2	ATPase, Ca++ transporting, plasma membrane 2	NM_001001331 /// NM_001683	7.01988e-05	-1.93015
225492_at	TMEM33	transmembrane protein 33	NM_018126	8.2685e-05	-1.92941
238963_at	---	---	---	0.00176033	-1.92934
241907_at	---	---	---	0.183165	-1.92903
203786_s_at	TPD52L1	tumor protein D52-like 1	NM_001003395 /// NM_001003396 /// NM_001003397 /// NM_003287	5.91819e-05	-1.92846
1560149_at	SLC29A2	solute carrier family 29 (nucleoside transporters), member 2	NM_001532	0.000396529	-1.92814
227701_at	C10orf118	chromosome 10 open reading frame 118	NM_018017	0.00115162	-1.92711
205261_at	PGC	progastricsin (pepsinogen C)	NM_001166424 /// NM_002630	0.000211301	-1.9256
222538_s_at	APPL1	adaptor protein, phosphotyrosine interaction, PH domain and leucine zipper containing 1	NM_012096	0.000699643	-1.92489
47105_at	DUS2L	dihydrouridine synthase 2-like, SMM1 homolog (S. cerevisiae)	NM_017803	1.57768e-05	-1.92373
221824_s_at	2013-03-08	membrane-associated ring finger (C3HC4) 8	NM_001002265 /// NM_001002266 /// NM_145021	2.10724e-06	-1.92368
211162_x_at	SCD	stearoyl-CoA desaturase (delta-9-desaturase)	NM_005063	1.40322e-05	-1.92311
232737_s_at	ENPP3	ectonucleotide pyrophosphatase/phosphodiesterase 3	NM_005021	0.00828331	-1.92282
226424_at	CAPS	calcyphosine	NM_004058 /// NM_080590	0.00774225	-1.92246
224931_at	SLC41A3	solute carrier family 41, member 3	NM_001008485 /// NM_001008486 /// NM_001008487 /// NM_001164475 /// NM_017836	0.000118226	-1.92214
226381_at	LOC100506748	hypothetical LOC100506748	XR_109878 /// XR_112381 /// XR_113367	0.00129736	-1.92186
221563_at	DUSP10	dual specificity phosphatase 10	NM_007207 /// NM_144728 /// NM_144729	0.0185909	-1.92163
241174_at	AP4E1	Adaptor-related protein complex 4, epsilon 1 subunit	NM_007347	0.0059434	-1.92104
232235_at	DSEL	dermatan sulfate epimerase-like	NM_032160	0.00254611	-1.92103
209135_at	ASPH	aspartate beta-hydroxylase	NM_001164750 /// NM_001164751 /// NM_001164752 /// NM_001164753 /// NM_001164754 /// NM	7.90047e-06	-1.9206
242645_at	---	---	---	0.0135383	-1.91977
207426_s_at	TNFSF4	tumor necrosis factor (ligand) superfamily, member 4	NM_003326	0.00528345	-1.91963
211832_s_at	MDM2	Mdm2 p53 binding protein homolog (mouse)	NM_002392	0.000920382	-1.91891
216121_at	---	---	---	0.000985852	-1.91838
238519_at	DDI2	DNA-damage inducible 1 homolog 2 (S. cerevisiae)	NM_032341	0.00306201	-1.91821
240511_at	---	---	---	0.000236142	-1.91814
242818_x_at	---	---	---	0.00953705	-1.91805
209648_x_at	SOCS5	suppressor of cytokine signaling 5	NM_014011 /// NM_144949	1.47437e-05	-1.91667
209274_s_at	ISCA1	iron-sulfur cluster assembly 1 homolog (S. cerevisiae)	NM_030940	0.00220709	-1.91633
238885_at	KIAA1549	KIAA1549	NM_001164665 /// NM_020910	1.36992e-05	-1.91521
211139_s_at	NAB1	NGFI-A binding protein 1 (EGR1 binding protein 1)	NM_005966	0.000196905	-1.91487
218536_at	MRS2	MRS2 magnesium homeostasis factor homolog (S. cerevisiae)	NM_020662	2.8837e-05	-1.91472
238194_at	---	---	---	4.93103e-05	-1.91443
214369_s_at	RASGRP2	RAS guanyl releasing protein 2 (calcium and DAG-regulated)	NM_001098670 /// NM_001098671 /// NM_153819	0.000287734	-1.91388
232576_at	---	---	---	0.00917613	-1.9136
240221_at	---	---	---	0.00504945	-1.91203
214918_at	HNRNPM	heterogeneous nuclear ribonucleoprotein M	NM_005968 /// NM_031203	0.00178932	-1.9118
212900_at	SEC24A	SEC24 family, member A (S. cerevisiae)	NM_021982	1.38922e-05	-1.91005
212658_at	LHFPL2	lipoma HMGIC fusion partner-like 2	NM_005779	6.99837e-07	-1.91001
244616_x_at	MDM2	Mdm2 p53 binding protein homolog (mouse)	NM_002392	0.000240482	-1.90976
59631_at	TXNRD3	thioredoxin reductase 3	NM_001173513 /// NM_052883	8.52862e-05	-1.90973
205476_at	CCL20	chemokine (C-C motif) ligand 20	NM_001130046 /// NM_004591	0.00497544	-1.90949
1569136_at	MGAT4A	Mannosyl (alpha-1,3-)-glycoprotein beta-1,4-N-acetylglucosaminyltransferase, isozyme A	NM_001160154 /// NM_012214	0.00175666	-1.90934
243995_at	PTAR1	protein prenyltransferase alpha subunit repeat containing 1	NM_001099666	0.0166323	-1.90905
215802_at	---	---	---	0.0374116	-1.90664
209817_at	PPP3CB	protein phosphatase 3, catalytic subunit, beta isozyme	NM_001142353 /// NM_001142354 /// NM_021132	1.16397e-05	-1.90593
236207_at	SSFA2	sperm specific antigen 2	NM_001130445 /// NM_006751	0.0127868	-1.90546
1553693_s_at	CBR4	carbonyl reductase 4	NM_032783	0.0073771	-1.90494
236769_at	LOC158402	hypothetical protein LOC158402	---	0.000309271	-1.90458
211708_s_at	SCD	stearoyl-CoA desaturase (delta-9-desaturase)	NM_005063	1.0343e-06	-1.90266
1569139_s_at	FAM53A	family with sequence similarity 53, member A	NM_001013622 /// NM_001174070	0.000854903	-1.90243
232134_at	---	---	---	0.0313775	-1.9023
228377_at	KLHL14	kelch-like 14 (Drosophila)	NM_020805	0.000100401	-1.90051
231625_at	SLC22A9	solute carrier family 22 (organic anion transporter), member 9	NM_080866	3.89693e-07	-1.90038
215191_at	---	---	---	0.0803515	-1.90026
214896_at	---	---	---	7.28786e-05	-1.89993
224820_at	FAM36A	family with sequence similarity 36, member A	NM_198076	1.21975e-06	-1.89961
203716_s_at	DPP4	dipeptidyl-peptidase 4	NM_001935	9.64325e-06	-1.89958
204532_x_at	UGT1A1 /// UGT1A10 /// UGT1A4 /// UGT1A6 /// UGT1A8 /// UGT1A9	UDP glucuronosyltransferase 1 family, polypeptide A1 /// UDP glucuronosyltransferase 1	NM_000463 /// NM_001072 /// NM_007120 /// NM_019075 /// NM_019076 /// NM_021027 /// NM_	9.71014e-05	-1.89916
235341_at	DNAJC3	DnaJ (Hsp40) homolog, subfamily C, member 3	NM_006260	0.00382071	-1.89911
239651_at	ANAPC5	anaphase promoting complex subunit 5	NM_001137559 /// NM_016237	0.0196261	-1.89842
213348_at	CDKN1C	cyclin-dependent kinase inhibitor 1C (p57, Kip2)	NM_000076 /// NM_001122630 /// NM_001122631	0.000219577	-1.89817
222146_s_at	TCF4	transcription factor 4	NM_001083962 /// NM_003199	0.00150591	-1.89708
1558512_at	---	---	---	0.0015406	-1.89691
215269_at	TRAPPC10	trafficking protein particle complex 10	NM_003274	0.00206975	-1.89687
234168_at	TAF15	TAF15 RNA polymerase II, TATA box binding protein (TBP)-associated factor, 68kDa	NM_003487 /// NM_139215	0.00364786	-1.89645
210458_s_at	TANK	TRAF family member-associated NFKB activator	NM_004180 /// NM_133484	0.000209129	-1.89596
239372_at	---	---	---	7.64873e-05	-1.89561
222518_at	ARFGEF2	ADP-ribosylation factor guanine nucleotide-exchange factor 2 (brefeldin A-inhibited)	NM_006420	0.00135469	-1.89538
213749_at	MASP1	mannan-binding lectin serine peptidase 1 (C4/C2 activating component of Ra-reactive fac	NM_001031849 /// NM_001879 /// NM_139125 /// NR_033519	0.000135194	-1.89518
209001_s_at	ANAPC13	anaphase promoting complex subunit 13	NM_015391 /// NR_024400 /// NR_024401	4.87904e-06	-1.89508
240296_at	---	---	---	0.182958	-1.89486
232216_at	YME1L1	YME1-like 1 (S. cerevisiae)	NM_014263 /// NM_139312	0.00536951	-1.89457
238000_at	---	---	---	0.134297	-1.89391
219340_s_at	CLN8	ceroid-lipofuscinosis, neuronal 8 (epilepsy, progressive with mental retardation)	NM_018941	0.000204104	-1.8931
231233_at	LOC100506696	hypothetical LOC100506696	XR_108329 /// XR_108330 /// XR_111975 /// XR_111976 /// XR_114964 /// XR_114965	0.0117193	-1.89197
239451_at	---	---	---	0.0170629	-1.89195
229128_s_at	ANP32E	Acidic (leucine-rich) nuclear phosphoprotein 32 family, member E	NM_001136478 /// NM_001136479 /// NM_030920	0.00192562	-1.89171
213552_at	GLCE	glucuronic acid epimerase	NM_015554	3.36084e-05	-1.89119
243992_at	---	---	---	0.00668584	-1.89081
205371_s_at	DBT	dihydrolipoamide branched chain transacylase E2	NM_001918	0.0170806	-1.89074
231663_s_at	ARG1	Arginase, liver	NM_000045	0.000263773	-1.89073
221588_x_at	ALDH6A1	aldehyde dehydrogenase 6 family, member A1	NM_005589	0.00013362	-1.88983
231552_at	---	---	---	0.0229812	-1.88951
203032_s_at	FH	fumarate hydratase	NM_000143	0.000103605	-1.8894
228882_at	TUB	tubby homolog (mouse)	NM_003320 /// NM_177972	0.000569172	-1.88887
226347_at	---	---	---	0.000114209	-1.88884
205305_at	FGL1	fibrinogen-like 1	NM_004467 /// NM_147203 /// NM_201552 /// NM_201553	2.25324e-07	-1.88869
228971_at	LOC100505759	hypothetical LOC100505759	XR_110332 /// XR_111324 /// XR_114603	0.000333092	-1.88819
226842_at	FBXL20	F-box and leucine-rich repeat protein 20	NM_001184906 /// NM_032875	0.000130125	-1.88808
227752_at	SPTLC3	serine palmitoyltransferase, long chain base subunit 3	NM_018327	0.00053252	-1.88788
235318_at	FBN1	fibrillin 1	NM_000138	0.00189341	-1.88762
201694_s_at	EGR1	early growth response 1	NM_001964	0.000991974	-1.88663
229943_at	TRIM13	tripartite motif-containing 13	NM_001007278 /// NM_005798 /// NM_052811 /// NM_213590	0.00145383	-1.88632
203354_s_at	PSD3	pleckstrin and Sec7 domain containing 3	NM_015310 /// NM_206909	0.00238305	-1.88516
225647_s_at	CTSC	cathepsin C	NM_001114173 /// NM_001814 /// NM_148170	1.87332e-05	-1.88425
218793_s_at	SCML1	sex comb on midleg-like 1 (Drosophila)	NM_001037535 /// NM_001037536 /// NM_001037540 /// NM_006746	0.0213011	-1.88399
209551_at	YIPF4	Yip1 domain family, member 4	NM_032312	0.00348571	-1.88363
236397_at	---	---	---	0.00172612	-1.88355
228132_at	ABLIM2	actin binding LIM protein family, member 2	NM_001130083 /// NM_001130084 /// NM_001130085 /// NM_001130086 /// NM_001130087 /// NM	0.00088769	-1.88335
1569057_s_at	MIA3	melanoma inhibitory activity family, member 3	NM_198551	6.25997e-05	-1.88268
206983_at	CCR6	chemokine (C-C motif) receptor 6	NM_004367 /// NM_031409	1.97251e-05	-1.88134
226712_at	SSR1	signal sequence receptor, alpha	NM_003144	0.00085818	-1.87962
239913_at	SLC10A4	solute carrier family 10 (sodium/bile acid cotransporter family), member 4	NM_152679	0.000687212	-1.87891
1568874_at	NCOA6	nuclear receptor coactivator 6	NM_014071	0.0137516	-1.87823
201206_s_at	RRBP1	ribosome binding protein 1 homolog 180kDa (dog)	NM_001042576 /// NM_004587	0.000196328	-1.87671
201203_s_at	RRBP1	ribosome binding protein 1 homolog 180kDa (dog)	NM_001042576 /// NM_004587	0.000146863	-1.87592
222938_x_at	ENPP3	ectonucleotide pyrophosphatase/phosphodiesterase 3	NM_005021	0.000741152	-1.87489
229017_s_at	DSTYK	dual serine/threonine and tyrosine protein kinase	NM_015375 /// NM_199462	0.00101816	-1.87467
1560739_a_at	---	---	---	0.000221464	-1.87376
208166_at	MMP16	matrix metallopeptidase 16 (membrane-inserted)	NM_005941 /// NM_022564	0.00106453	-1.87355
215203_at	GOLGA4	golgin A4	NM_001172713 /// NM_002078	0.0193621	-1.87341
237895_at	---	---	---	0.0594222	-1.87323
241607_at	LOC730102	quinone oxidoreductase-like protein 2 pseudogene	NR_037167 /// XR_108313 /// XR_111990 /// XR_114944	0.00215298	-1.87275
232213_at	PELI1	Pellino homolog 1 (Drosophila)	NM_020651	0.00675042	-1.8713
203058_s_at	PAPSS2	3'-phosphoadenosine 5'-phosphosulfate synthase 2	NM_001015880 /// NM_004670	4.98278e-05	-1.87065
1554661_s_at	CNST	consortin, connexin sorting protein	NM_001139459 /// NM_152609	0.00196765	-1.87023
202263_at	CYB5R1	cytochrome b5 reductase 1	NM_016243	4.52577e-07	-1.87017
1559711_at	FAM120A	family with sequence similarity 120A	NM_014612	0.00656092	-1.86999
239177_at	IRGQ	immunity-related GTPase family, Q	NM_001007561	5.48931e-05	-1.86993
219949_at	LRRC2	leucine rich repeat containing 2	NM_024512	0.00280611	-1.86913
203753_at	TCF4	transcription factor 4	NM_001083962 /// NM_003199	0.000571862	-1.86887
218242_s_at	SUV420H1	suppressor of variegation 4-20 homolog 1 (Drosophila)	NM_016028 /// NM_017635	2.49705e-06	-1.86851
218506_x_at	GLYR1	glyoxylate reductase 1 homolog (Arabidopsis)	NM_032569	0.00263995	-1.86812
229598_at	COBLL1	COBL-like 1	NM_014900	3.65239e-06	-1.86787
213252_at	SH3PXD2A	SH3 and PX domains 2A	NM_014631	0.000991533	-1.86712
242121_at	NCRNA00182	non-protein coding RNA 182	NR_028379	0.048362	-1.86708
240800_x_at	---	---	---	0.0131506	-1.8657
244320_at	NHLRC2	NHL repeat containing 2	NM_198514	0.000509397	-1.86555
231871_at	GPR180	G protein-coupled receptor 180	NM_180989	0.00060454	-1.86519
206410_at	NR0B2	nuclear receptor subfamily 0, group B, member 2	NM_021969	6.87504e-08	-1.86501
1559401_a_at	---	---	---	0.115767	-1.86482
221760_at	MAN1A1	mannosidase, alpha, class 1A, member 1	NM_005907	0.000324115	-1.86447
202615_at	GNAQ	guanine nucleotide binding protein (G protein), q polypeptide	NM_002072	2.30083e-07	-1.86435
1553441_at	CNTNAP4	contactin associated protein-like 4	NM_033401 /// NM_138994	0.0524028	-1.86314
219048_at	PIGN	phosphatidylinositol glycan anchor biosynthesis, class N	NM_012327 /// NM_176787	0.00128508	-1.86311
235716_at	---	---	---	0.00177702	-1.86309
241683_at	HECTD1	HECT domain containing 1	NM_015382	0.00354762	-1.86197
229413_s_at	---	---	---	0.00740739	-1.86135
242191_at	NBPF10	neuroblastoma breakpoint family, member 10	NM_001039703	0.004358	-1.86024
1566256_s_at	---	---	---	0.119093	-1.85971
203420_at	FAM8A1	family with sequence similarity 8, member A1	NM_016255	0.000135345	-1.85931
206183_s_at	HERC3	hect domain and RLD 3	NM_014606	0.00984923	-1.85798
1555127_at	MOCS1	molybdenum cofactor synthesis 1	NM_001075098 /// NM_005943 /// NR_033233	1.36563e-05	-1.85632
230113_at	MBNL3	muscleblind-like 3 (Drosophila)	NM_001170701 /// NM_001170702 /// NM_001170703 /// NM_001170704 /// NM_018388 /// NM_13	0.000169051	-1.85601
222657_s_at	UBE2W	ubiquitin-conjugating enzyme E2W (putative)	NM_001001481 /// NM_018299	0.0157224	-1.85579
231592_at	TSIX	XIST antisense RNA (non-protein coding)	NR_003255	0.0011793	-1.8556
223463_at	RAB23	RAB23, member RAS oncogene family	NM_016277 /// NM_183227	3.99802e-05	-1.85534
238933_at	---	---	---	9.52264e-05	-1.85408
1570285_at	---	---	---	0.00268056	-1.85406
235812_at	TMEM188	transmembrane protein 188	NM_153261	0.0141864	-1.85369
223575_at	KIAA1549	KIAA1549	NM_001164665 /// NM_020910	0.000195197	-1.85296
232094_at	C15orf29	chromosome 15 open reading frame 29	NM_024713	0.00132351	-1.85287
206743_s_at	ASGR1	asialoglycoprotein receptor 1	NM_001197216 /// NM_001671	0.000381508	-1.85234
1553297_a_at	CSF3R	colony stimulating factor 3 receptor (granulocyte)	NM_000760 /// NM_156039 /// NM_172313	0.00075408	-1.85221
227762_at	---	---	---	0.00239031	-1.85164
222791_at	RSBN1	round spermatid basic protein 1	NM_018364	0.000208381	-1.85135
205302_at	IGFBP1	insulin-like growth factor binding protein 1	NM_000596	0.00495819	-1.85101
234159_at	---	---	---	0.054456	-1.84998
214417_s_at	FETUB	Fetuin B	NM_014375	0.000216204	-1.84993
239806_at	---	---	---	0.000343708	-1.84988
226789_at	EMB	embigin	NM_198449	7.28176e-05	-1.84983
219175_s_at	SLC41A3	solute carrier family 41, member 3	NM_001008485 /// NM_001008486 /// NM_001008487 /// NM_001164475 /// NM_017836	4.42169e-05	-1.8488
242422_at	G3BP1	GTPase activating protein (SH3 domain) binding protein 1	NM_005754 /// NM_198395	0.00395421	-1.84828
240598_at	---	---	---	4.38166e-05	-1.84827
204270_at	SKI	v-ski sarcoma viral oncogene homolog (avian)	NM_003036	0.00113055	-1.84804
1562201_x_at	---	---	---	0.0291493	-1.84771
1556696_s_at	FLJ42709	hypothetical LOC441094	NR_015369 /// NR_021490 /// NR_021491	0.00127645	-1.84767
222407_s_at	ZFP106	zinc finger protein 106 homolog (mouse)	NM_022473	0.00849801	-1.84765
239688_at	SMC1A	structural maintenance of chromosomes 1A	NM_006306	0.00278987	-1.84702
1557953_at	ZKSCAN1	zinc finger with KRAB and SCAN domains 1	NM_003439	0.00653584	-1.84696
219486_at	DUS2L	dihydrouridine synthase 2-like, SMM1 homolog (S. cerevisiae)	NM_017803	5.62183e-05	-1.84692
241443_at	---	---	---	2.68183e-05	-1.84623
223304_at	SLC37A3	solute carrier family 37 (glycerol-3-phosphate transporter), member 3	NM_032295 /// NM_207113	1.74173e-06	-1.8451
222551_s_at	C8orf33	chromosome 8 open reading frame 33	NM_023080	1.00855e-05	-1.84493
227828_s_at	FAM176A	family with sequence similarity 176, member A	NM_001135032 /// NM_032181	0.00448736	-1.8447
238563_at	---	---	---	0.00406649	-1.84469
225219_at	SMAD5	SMAD family member 5	NM_001001419 /// NM_001001420 /// NM_005903	6.75933e-06	-1.84445
214831_at	ELK4	ELK4, ETS-domain protein (SRF accessory protein 1)	NM_001973 /// NM_021795	0.00127705	-1.84441
226297_at	HIPK3	homeodomain interacting protein kinase 3	NM_001048200 /// NM_005734	0.000279148	-1.84433
226905_at	FAM101B	family with sequence similarity 101, member B	NM_182705	0.000242478	-1.84419
211797_s_at	NFYC	nuclear transcription factor Y, gamma	NM_001142587 /// NM_001142588 /// NM_001142589 /// NM_001142590 /// NM_014223	0.000349401	-1.84392
238769_at	---	---	---	0.149159	-1.84294
227404_s_at	EGR1	Early growth response 1	NM_001964	0.0015673	-1.84285
241883_x_at	---	---	---	0.0649	-1.84249
1555749_at	SF1	splicing factor 1	NM_001178030 /// NM_001178031 /// NM_004630 /// NM_201995 /// NM_201997 /// NM_201998 /	0.00806379	-1.84232
224129_s_at	DPY30	dpy-30 homolog (C. elegans)	NM_032574	0.000612228	-1.84162
237194_at	---	---	---	0.209354	-1.8416
225233_at	MSI2	musashi homolog 2 (Drosophila)	NM_138962 /// NM_170721	0.0198814	-1.84135
243839_s_at	---	---	---	0.0667566	-1.84125
219401_at	XYLT2	xylosyltransferase II	NM_022167	2.28354e-05	-1.84024
221423_s_at	YIPF5	Yip1 domain family, member 5	NM_001024947 /// NM_030799	0.00979651	-1.84004
1553423_a_at	SLFN13	schlafen family member 13	NM_144682	6.64309e-05	-1.83999
244452_at	ERLEC1	Endoplasmic reticulum lectin 1	NM_001127397 /// NM_001127398 /// NM_015701	0.000206777	-1.83989
218017_s_at	HGSNAT	heparan-alpha-glucosaminide N-acetyltransferase	NM_152419	0.000253201	-1.83979
231550_at	XYLT2	Xylosyltransferase II	NM_022167	3.83113e-05	-1.83902
215237_at	DOCK9	dedicator of cytokinesis 9	NM_001130048 /// NM_001130049 /// NM_001130050 /// NM_015296	0.00150191	-1.83891
1557400_at	---	---	---	0.000142702	-1.83646
1554291_at	UHRF1BP1L	UHRF1 binding protein 1-like	NM_001006947 /// NM_015054	0.000729844	-1.83627
1557066_at	LUC7L	LUC7-like (S. cerevisiae)	NM_018032 /// NM_201412	0.00502463	-1.83627
203563_at	AFAP1	actin filament associated protein 1	NM_001134647 /// NM_198595	0.00120738	-1.83617
207746_at	POLQ	polymerase (DNA directed), theta	NM_199420	0.0206027	-1.83613
226538_at	MAN2A1	mannosidase, alpha, class 2A, member 1	NM_002372	2.54312e-05	-1.83594
215268_at	KIAA0754	KIAA0754	NM_015038	0.052156	-1.83563
1554274_a_at	SSH1	slingshot homolog 1 (Drosophila)	NM_001161330 /// NM_001161331 /// NM_018984	4.27411e-05	-1.83507
243243_at	GPC3	glypican 3	NM_001164617 /// NM_001164618 /// NM_001164619 /// NM_004484	0.0234549	-1.83462
220951_s_at	A1CF	APOBEC1 complementation factor	NM_001198818 /// NM_001198819 /// NM_001198820 /// NM_014576 /// NM_138932 /// NM_13893	0.000595281	-1.83451
236566_at	---	---	---	0.0160128	-1.83441
202376_at	SERPINA3	serpin peptidase inhibitor, clade A (alpha-1 antiproteinase, antitrypsin), member 3	NM_001085	8.58808e-06	-1.83427
235701_at	---	---	---	0.0322847	-1.83395
217150_s_at	NF2	neurofibromin 2 (merlin)	NM_000268 /// NM_016418 /// NM_181825 /// NM_181828 /// NM_181829 /// NM_181830 /// NM_	0.00093628	-1.83349
209560_s_at	DLK1	delta-like 1 homolog (Drosophila)	NM_003836	0.000188502	-1.83265
201326_at	CCT6A	chaperonin containing TCP1, subunit 6A (zeta 1)	NM_001009186 /// NM_001762	9.53256e-06	-1.83246
205922_at	VNN2	vanin 2	NM_004665 /// NM_078488 /// NR_034173 /// NR_034174 /// NR_034175	0.000221118	-1.83181
232331_at	---	---	---	8.0437e-05	-1.83181
243857_at	MORF4L2	Mortality factor 4 like 2	NM_001142418 /// NM_001142419 /// NM_001142420 /// NM_001142421 /// NM_001142422 /// NM	0.00165421	-1.83088
210172_at	SF1	splicing factor 1	NM_001178030 /// NM_001178031 /// NM_004630 /// NM_201995 /// NM_201997 /// NM_201998 /	0.000555362	-1.8298
208126_s_at	CYP2C18	cytochrome P450, family 2, subfamily C, polypeptide 18	NM_000772 /// NM_001128925	0.000188969	-1.82955
240921_at	---	---	---	0.000892598	-1.82941
241984_at	FOXN3	forkhead box N3	NM_001085471 /// NM_005197	0.000605926	-1.82869
1554462_a_at	DNAJB9	DnaJ (Hsp40) homolog, subfamily B, member 9	NM_012328	0.0211744	-1.82848
204125_at	NDUFAF1	NADH dehydrogenase (ubiquinone) 1 alpha subcomplex, assembly factor 1	NM_016013	7.10664e-05	-1.82834
210881_s_at	IGF2 /// INS-IGF2	insulin-like growth factor 2 (somatomedin A) /// INS-IGF2 readthrough transcript	NM_000612 /// NM_001007139 /// NM_001042376 /// NM_001127598 /// NR_003512	0.00539739	-1.82802
1554101_a_at	TMTC4	transmembrane and tetratricopeptide repeat containing 4	NM_001079669 /// NM_032813	0.000712583	-1.82759
201991_s_at	KIF5B	kinesin family member 5B	NM_004521	1.99279e-05	-1.8274
204646_at	DPYD	dihydropyrimidine dehydrogenase	NM_000110 /// NM_001160301	0.000525003	-1.82623
221664_s_at	F11R	F11 receptor	NM_016946	5.49238e-07	-1.82598
243543_at	---	---	---	0.0292568	-1.82502
231083_at	ETV5	Ets variant 5	NM_004454	2.93757e-05	-1.824
231502_at	---	---	---	0.0289348	-1.82393
218538_s_at	MRS2	MRS2 magnesium homeostasis factor homolog (S. cerevisiae)	NM_020662	0.000164476	-1.82307
1569316_at	TRIM24	tripartite motif-containing 24	NM_003852 /// NM_015905	0.0102085	-1.82284
206697_s_at	HP	haptoglobin	NM_001126102 /// NM_005143	3.14553e-05	-1.8227
215224_at	SNORA21	small nucleolar RNA, H/ACA box 21	NR_002576	0.00280421	-1.82229
243993_at	---	---	---	0.0969489	-1.82165
206094_x_at	UGT1A1 /// UGT1A10 /// UGT1A3 /// UGT1A4 /// UGT1A5 /// UGT1A6 /// UGT1A7 /// UGT1A8 /// UGT1A9	UDP glucuronosyltransferase 1 family, polypeptide A1 /// UDP glucuronosyltransferase 1	NM_000463 /// NM_001072 /// NM_007120 /// NM_019075 /// NM_019076 /// NM_019077 /// NM_	0.000289084	-1.82102
236436_at	SLC25A45	solute carrier family 25, member 45	NM_001077241 /// NM_182556	6.0964e-05	-1.81897
241368_at	PLIN5	perilipin 5	NM_001013706	0.00176793	-1.81893
205768_s_at	SLC27A2	solute carrier family 27 (fatty acid transporter), member 2	NM_001159629 /// NM_003645	0.0178269	-1.81888
223780_s_at	MED13	mediator complex subunit 13	NM_005121	0.00394902	-1.81875
239758_at	---	---	---	0.0891016	-1.8177
223641_at	---	---	---	0.000659857	-1.81713
201167_x_at	ARHGDIA	Rho GDP dissociation inhibitor (GDI) alpha	NM_001185077 /// NM_001185078 /// NM_004309	1.20261e-05	-1.81704
224523_s_at	C3orf26	chromosome 3 open reading frame 26	NM_001167924 /// NM_032359	2.66733e-06	-1.81531
228452_at	C17orf39	chromosome 17 open reading frame 39	NM_024052	8.41583e-06	-1.81524
236208_at	MOCS2	molybdenum cofactor synthesis 2	NM_004531 /// NM_176806	0.000484423	-1.81498
240451_at	---	---	---	0.0193328	-1.81427
226226_at	TMEM45B	transmembrane protein 45B	NM_138788	3.35733e-05	-1.81423
241716_at	HSPD1	heat shock 60kDa protein 1 (chaperonin)	NM_002156 /// NM_199440	0.0325762	-1.81394
235432_at	NPHP3	nephronophthisis 3 (adolescent)	NM_153240	4.45408e-06	-1.81382
1556672_a_at	RBM6	RNA binding motif protein 6	NM_001167582 /// NM_005777	0.141051	-1.81308
214445_at	ELL2	elongation factor, RNA polymerase II, 2	NM_012081	0.0105828	-1.81284
238761_at	ELK4	ELK4, ETS-domain protein (SRF accessory protein 1)	NM_001973 /// NM_021795	0.000880371	-1.81279
227459_at	---	---	---	6.74212e-05	-1.81269
216266_s_at	ARFGEF1	ADP-ribosylation factor guanine nucleotide-exchange factor 1(brefeldin A-inhibited)	NM_006421	0.00446535	-1.81259
242674_at	EIF4E	eukaryotic translation initiation factor 4E	NM_001130678 /// NM_001130679 /// NM_001968	0.00526109	-1.81222
226155_at	FAM160B1	family with sequence similarity 160, member B1	NM_001135051 /// NM_020940	0.000183198	-1.81201
1554916_a_at	JRK	jerky homolog (mouse)	NM_001077527 /// NM_003724	0.0042749	-1.81173
229434_at	---	---	---	0.0109093	-1.81156
220041_at	PIGZ	phosphatidylinositol glycan anchor biosynthesis, class Z	NM_025163	0.00413948	-1.8106
1554310_a_at	EIF4G3	eukaryotic translation initiation factor 4 gamma, 3	NM_001198801 /// NM_001198802 /// NM_001198803 /// NM_003760	0.0269492	-1.8106
217167_x_at	GK	glycerol kinase	NM_000167 /// NM_001128127 /// NM_203391	0.000250727	-1.81044
222395_s_at	UBE2Z	ubiquitin-conjugating enzyme E2Z	NM_023079	0.00333614	-1.81027
1556003_a_at	LOC100506777	hypothetical LOC100506777	XR_110232 /// XR_111449 /// XR_114772	0.0658718	-1.80985
210289_at	NAT8	N-acetyltransferase 8 (GCN5-related, putative)	NM_003960	1.90057e-05	-1.80918
242175_at	---	---	---	0.00892476	-1.80782
231576_at	ETNK1	Ethanolamine kinase 1	NM_001039481 /// NM_018638	0.00388491	-1.8077
204713_s_at	F5	coagulation factor V (proaccelerin, labile factor)	NM_000130	0.00881119	-1.80745
231106_at	BMS1P5	BMS1 pseudogene 5	NR_003611	0.0303618	-1.80707
235632_at	---	---	---	0.0761715	-1.80634
212616_at	CHD9	chromodomain helicase DNA binding protein 9	NM_025134	0.000449803	-1.80626
201514_s_at	G3BP1	GTPase activating protein (SH3 domain) binding protein 1	NM_005754 /// NM_198395	0.00311823	-1.80618
241937_s_at	WDR4	WD repeat domain 4	NM_018669 /// NM_033661	0.000536894	-1.80482
236865_at	---	---	---	0.000897709	-1.80428
242834_at	---	---	---	0.00061407	-1.80343
226217_at	SLC30A7	solute carrier family 30 (zinc transporter), member 7	NM_001144884 /// NM_133496	1.86791e-07	-1.80328
241458_at	---	---	---	0.000548271	-1.80275
204160_s_at	ENPP4	ectonucleotide pyrophosphatase/phosphodiesterase 4 (putative)	NM_014936	0.00187262	-1.80174
215966_x_at	GK3P	glycerol kinase 3 pseudogene	NR_026575	5.82634e-05	-1.80158
225646_at	CTSC	cathepsin C	NM_001114173 /// NM_001814 /// NM_148170	2.56313e-05	-1.80085
1554453_at	HNRPLL	heterogeneous nuclear ribonucleoprotein L-like	NM_001142650 /// NM_138394	0.0002935	-1.80037
202378_s_at	LEPROT	leptin receptor overlapping transcript	NM_001198681 /// NM_001198683 /// NM_017526	0.00040187	-1.79983
220148_at	ALDH8A1	aldehyde dehydrogenase 8 family, member A1	NM_001193480 /// NM_022568 /// NM_170771	0.00184456	-1.79958
216320_x_at	MST1	macrophage stimulating 1 (hepatocyte growth factor-like)	NM_020998	0.000753408	-1.79887
205459_s_at	NPAS2	neuronal PAS domain protein 2	NM_002518	2.1157e-05	-1.79882
230951_at	EPB41L5	erythrocyte membrane protein band 4.1 like 5	NM_001184937 /// NM_001184938 /// NM_001184939 /// NM_020909	1.71614e-05	-1.79861
242726_at	---	---	---	0.00905156	-1.79792
230651_at	---	---	---	0.0501469	-1.79746
207981_s_at	ESRRG	estrogen-related receptor gamma	NM_001134285 /// NM_001438 /// NM_206594 /// NM_206595 /// NR_024099	0.00943007	-1.79699
230554_at	ACSM2A	acyl-CoA synthetase medium-chain family member 2A	NM_001010845	0.00156329	-1.79613
224672_x_at	MESDC2	mesoderm development candidate 2	NM_015154	0.000221647	-1.79601
207126_x_at	UGT1A1 /// UGT1A10 /// UGT1A4 /// UGT1A6 /// UGT1A8 /// UGT1A9	UDP glucuronosyltransferase 1 family, polypeptide A1 /// UDP glucuronosyltransferase 1	NM_000463 /// NM_001072 /// NM_007120 /// NM_019075 /// NM_019076 /// NM_021027 /// NM_	0.000178222	-1.79526
231199_at	---	---	---	0.0798038	-1.79441
202195_s_at	TMED5	transmembrane emp24 protein transport domain containing 5	NM_001167830 /// NM_016040 /// NR_030761	7.46684e-06	-1.79424
217759_at	TRIM44	tripartite motif-containing 44	NM_017583	7.14026e-05	-1.79416
235551_at	WDR4	WD repeat domain 4	NM_018669 /// NM_033661	0.00263828	-1.7929
207544_s_at	ADH6	alcohol dehydrogenase 6 (class V)	NM_000672 /// NM_001102470	1.75553e-06	-1.79249
203588_s_at	TFDP2	transcription factor Dp-2 (E2F dimerization partner 2)	NM_001178138 /// NM_001178139 /// NM_001178140 /// NM_001178141 /// NM_001178142 /// NM	1.03212e-05	-1.79146
214008_at	TWF1	Twinfilin, actin-binding protein, homolog 1 (Drosophila)	NM_002822	0.00318899	-1.79116
225941_at	EIF4E3	eukaryotic translation initiation factor 4E family member 3	NM_001134649 /// NM_001134650 /// NM_001134651 /// NM_173359	0.000246193	-1.79075
217861_s_at	PREB	prolactin regulatory element binding	NM_013388	2.13894e-05	-1.78997
236976_at	FANCA	Fanconi anemia, complementation group A	NM_000135 /// NM_001018112	0.0709259	-1.78943
229698_at	---	---	---	0.0150788	-1.78864
222717_at	SDPR	serum deprivation response	NM_004657	0.00609143	-1.78851
213429_at	BICC1	bicaudal C homolog 1 (Drosophila)	NM_001080512	5.48738e-05	-1.78847
243683_at	MORF4L2	Mortality factor 4 like 2	NM_001142418 /// NM_001142419 /// NM_001142420 /// NM_001142421 /// NM_001142422 /// NM	0.00891543	-1.78802
1553106_at	C5orf24	chromosome 5 open reading frame 24	NM_001135586 /// NM_152409	0.0191025	-1.78756
1568857_a_at	NBR1	Neighbor of BRCA1 gene 1	NM_005899 /// NM_031858 /// NM_031862	0.00426777	-1.787
227401_at	IL17D	interleukin 17D	NM_138284	2.67079e-05	-1.78666
242008_at	---	---	---	0.203211	-1.78642
217598_at	---	---	---	0.00955432	-1.78585
228022_at	CCDC18	coiled-coil domain containing 18	NM_206886	0.000283266	-1.78573
213629_x_at	MT1F	metallothionein 1F	NM_005949	7.78697e-05	-1.78545
222790_s_at	RSBN1	round spermatid basic protein 1	NM_018364	0.000113888	-1.78532
236094_at	TCF7L2	Transcription factor 7-like 2 (T-cell specific, HMG-box)	NM_001146274 /// NM_001146283 /// NM_001146284 /// NM_001146285 /// NM_001146286 /// NM	0.0111229	-1.78531
219218_at	BAHCC1	BAH domain and coiled-coil containing 1	NM_001080519	9.74899e-05	-1.78468
203042_at	LAMP2	lysosomal-associated membrane protein 2	NM_001122606 /// NM_002294 /// NM_013995	0.000221066	-1.78379
235138_at	---	---	---	0.0513638	-1.78376
200917_s_at	SRPR	signal recognition particle receptor (docking protein)	NM_001177842 /// NM_003139	0.00195343	-1.78307
1556821_x_at	DLEU2	deleted in lymphocytic leukemia 2 (non-protein coding)	NR_002612	0.0401304	-1.78307
204262_s_at	PSEN2	presenilin 2 (Alzheimer disease 4)	NM_000447 /// NM_012486	9.40784e-06	-1.78154
217984_at	RNASET2	ribonuclease T2	NM_003730	0.000153389	-1.78153
1560637_at	---	---	---	0.0344338	-1.78137
230069_at	SFXN1	sideroflexin 1	NM_022754	4.19048e-05	-1.78135
220036_s_at	LMBR1L	limb region 1 homolog (mouse)-like	NM_018113	0.000390423	-1.7801
233251_at	STRBP	Spermatid perinuclear RNA binding protein	NM_001171137 /// NM_018387 /// NR_033234	0.000304087	-1.77992
235709_at	GAS2L3	growth arrest-specific 2 like 3	NM_174942	0.0214885	-1.7798
225616_at	SPRYD4	SPRY domain containing 4	NM_207344	0.000112634	-1.7795
203178_at	GATM	glycine amidinotransferase (L-arginine:glycine amidinotransferase)	NM_001482	0.0270639	-1.77947
239348_at	---	---	---	0.0647626	-1.77939
225485_at	TSGA14	testis specific, 14	NM_018718	2.38287e-06	-1.77774
225612_s_at	B3GNT5	UDP-GlcNAc:betaGal beta-1,3-N-acetylglucosaminyltransferase 5	NM_032047	0.029875	-1.7775
229528_at	SBNO1	strawberry notch homolog 1 (Drosophila)	NM_001167856 /// NM_018183	0.00464633	-1.77628
201000_at	AARS	alanyl-tRNA synthetase	NM_001605	2.64545e-05	-1.77602
239724_at	---	---	---	0.00249478	-1.77594
213000_at	MORC3	MORC family CW-type zinc finger 3	NM_015358	0.00706146	-1.77571
219300_s_at	CNTNAP2	contactin associated protein-like 2	NM_014141	0.00423283	-1.77548
215092_s_at	NFAT5	nuclear factor of activated T-cells 5, tonicity-responsive	NM_001113178 /// NM_006599 /// NM_138713 /// NM_138714 /// NM_173214	0.0245798	-1.77514
242037_at	---	---	---	0.00368833	-1.77478
225383_at	ZNF275	zinc finger protein 275	NM_001080485	0.000689568	-1.77447
222675_s_at	BAIAP2L1	BAI1-associated protein 2-like 1	NM_018842	0.000129563	-1.77375
226545_at	CD109	CD109 molecule	NM_001159587 /// NM_001159588 /// NM_133493	0.00812242	-1.77368
242146_at	SNRPA1	Small nuclear ribonucleoprotein polypeptide A'	NM_003090	0.0013243	-1.77316
217881_s_at	CDC27	cell division cycle 27 homolog (S. cerevisiae)	NM_001114091 /// NM_001256	8.26608e-05	-1.7729
202944_at	NAGA	N-acetylgalactosaminidase, alpha-	NM_000262	5.84394e-05	-1.77287
225270_at	NEO1	neogenin 1	NM_001172623 /// NM_001172624 /// NM_002499	0.000309597	-1.77274
239243_at	ZNF638	zinc finger protein 638	NM_001014972 /// NM_014497	0.0517828	-1.77262
228938_at	MBP	Myelin basic protein	NM_001025081 /// NM_001025090 /// NM_001025092 /// NM_001025100 /// NM_001025101 /// NM	0.00699968	-1.77236
238067_at	TBC1D8B	TBC1 domain family, member 8B (with GRAM domain)	NM_017752 /// NM_198881	0.00197611	-1.77218
209977_at	PLG	plasminogen	NM_000301 /// NM_001168338	0.000257882	-1.77213
232270_at	C9orf3	Chromosome 9 open reading frame 3	NM_001193329 /// NM_001193330 /// NM_001193331 /// NM_032823	6.69279e-06	-1.77154
226665_at	AHSA2	AHA1, activator of heat shock 90kDa protein ATPase homolog 2 (yeast)	NM_152392	0.00168876	-1.77137
1555476_at	IREB2	iron-responsive element binding protein 2	NM_004136	0.000764114	-1.77132
1559023_a_at	---	---	---	0.0169392	-1.77013
242826_at	---	---	---	0.0159959	-1.77013
244523_at	MMD	monocyte to macrophage differentiation-associated	NM_012329	1.80525e-05	-1.76999
215069_at	NMT2	N-myristoyltransferase 2	NM_004808	0.00204652	-1.76981
1559042_at	NDUFB6	NADH dehydrogenase (ubiquinone) 1 beta subcomplex, 6, 17kDa	NM_002493 /// NM_182739	0.000118152	-1.7698
241300_at	---	---	---	0.00119381	-1.76973
242323_at	PLA2G12A	phospholipase A2, group XIIA	NM_030821	4.65021e-05	-1.7695
237410_x_at	---	---	---	0.029198	-1.76909
1558682_at	HMGA2	high mobility group AT-hook 2	NM_003483 /// NM_003484	0.00210282	-1.76894
220710_at	C15orf28	chromosome 15 open reading frame 28	NR_026808	0.0208977	-1.76874
212253_x_at	DST	dystonin	NM_001723 /// NM_015548	0.00166026	-1.76853
1559382_at	C19orf42	chromosome 19 open reading frame 42	NM_024104	0.00123013	-1.76806
244331_at	---	---	---	0.0375313	-1.76798
206514_s_at	CYP4F2 /// CYP4F3	cytochrome P450, family 4, subfamily F, polypeptide 2 /// cytochrome P450, family 4, su	NM_000896 /// NM_001082	0.00039162	-1.76743
239031_at	SSTR2	somatostatin receptor 2	NM_001050	7.58106e-05	-1.76736
224326_s_at	PCGF6	polycomb group ring finger 6	NM_001011663 /// NM_032154	0.0101746	-1.76712
1558105_a_at	---	---	---	0.000754604	-1.76681
232058_at	---	---	---	0.108469	-1.76602
239211_at	LOC100506251	hypothetical LOC100506251	XR_109343 /// XR_111618 /// XR_115042	0.000510237	-1.76527
207117_at	ZNF117	zinc finger protein 117	NM_015852	0.0123242	-1.76424
212195_at	IL6ST	interleukin 6 signal transducer (gp130, oncostatin M receptor)	NM_001190981 /// NM_002184 /// NM_175767	0.000247977	-1.7638
229274_at	GNAS	GNAS complex locus	NM_000516 /// NM_001077488 /// NM_001077489 /// NM_001077490 /// NM_016592 /// NM_08042	0.0016642	-1.76348
239757_at	ZFAND6	Zinc finger, AN1-type domain 6	NM_019006	0.03469	-1.76293
242838_at	MAP6D1	MAP6 domain containing 1	NM_024871	0.00760483	-1.76292
222309_at	LOC100506935	hypothetical LOC100506935	XR_108684 /// XR_112843 /// XR_113849	0.00284306	-1.76258
216682_s_at	FAM48A	Family with sequence similarity 48, member A	NM_001014286 /// NM_017569	0.0639136	-1.7618
1554534_at	DPYD	dihydropyrimidine dehydrogenase	NM_000110 /// NM_001160301	0.0115989	-1.76126
203199_s_at	MTRR	5-methyltetrahydrofolate-homocysteine methyltransferase reductase	NM_002454 /// NM_024010	0.000242654	-1.76085
239223_s_at	FBXL20	F-box and leucine-rich repeat protein 20	NM_001184906 /// NM_032875	0.0023142	-1.76083
242281_at	GLUL	glutamate-ammonia ligase	NM_001033044 /// NM_001033056 /// NM_002065	0.00712639	-1.76061
204714_s_at	F5	coagulation factor V (proaccelerin, labile factor)	NM_000130	0.0038564	-1.7605
227040_at	NHLRC3	NHL repeat containing 3	NM_001012754 /// NM_001017370	0.000577302	-1.75819
239794_at	---	---	---	0.0594541	-1.75798
212338_at	MYO1D	myosin ID	NM_015194	0.000142497	-1.75787
222701_s_at	CHCHD7	coiled-coil-helix-coiled-coil-helix domain containing 7	NM_001011667 /// NM_001011668 /// NM_001011669 /// NM_001011670 /// NM_001011671 /// NM	1.59259e-06	-1.7573
1554242_a_at	COCH	coagulation factor C homolog, cochlin (Limulus polyphemus)	NM_001135058 /// NM_004086	2.04284e-06	-1.75719
244697_at	---	---	---	0.0283411	-1.75707
242751_at	---	---	---	0.00649606	-1.75704
239228_at	---	---	---	0.0725311	-1.75687
1560151_x_at	SLC29A2	solute carrier family 29 (nucleoside transporters), member 2	NM_001532	0.000435606	-1.75611
226550_at	---	---	---	0.0104585	-1.75558
1552787_at	HELB	helicase (DNA) B	NM_033647	0.0171216	-1.75474
227093_at	USP36	Ubiquitin specific peptidase 36	NM_025090	6.73344e-05	-1.7546
1552473_at	GAMT	guanidinoacetate N-methyltransferase	NM_000156 /// NM_138924	5.29349e-05	-1.75409
229247_at	FBLN7	fibulin 7	NM_001128165 /// NM_153214	0.000267564	-1.75396
224868_at	ZDHHC5	zinc finger, DHHC-type containing 5	NM_015457	3.87499e-05	-1.75324
216202_s_at	SPTLC2	serine palmitoyltransferase, long chain base subunit 2	NM_004863	0.00269493	-1.75307
1552521_a_at	TMEM74	transmembrane protein 74	NM_153015	0.00532674	-1.75292
244693_at	---	---	---	0.0828004	-1.75287
225922_at	FNIP2	folliculin interacting protein 2	NM_020840	0.000355631	-1.75265
212157_at	SDC2	syndecan 2	NM_002998	0.00048795	-1.75206
221906_at	TXNRD3	thioredoxin reductase 3	NM_001173513 /// NM_052883	1.82746e-05	-1.75194
229958_at	CLN8	ceroid-lipofuscinosis, neuronal 8 (epilepsy, progressive with mental retardation)	NM_018941	0.00022803	-1.75179
241750_x_at	---	---	---	0.0282808	-1.75137
218374_s_at	C12orf4	chromosome 12 open reading frame 4	NM_020374	7.63829e-05	-1.75085
209060_x_at	NCOA3	nuclear receptor coactivator 3	NM_001174087 /// NM_001174088 /// NM_006534 /// NM_181659	0.000237863	-1.75081
228084_at	PLA2G12A	phospholipase A2, group XIIA	NM_030821	0.00029265	-1.75074
1555848_at	---	---	---	0.00823226	-1.75026
213216_at	OTUD3	OTU domain containing 3	NM_015207	0.00759046	-1.74971
215078_at	SOD2	superoxide dismutase 2, mitochondrial	NM_000636 /// NM_001024465 /// NM_001024466	0.0357749	-1.74959
238121_at	GK5	glycerol kinase 5 (putative)	NM_001039547 /// NR_033289	0.00422004	-1.74933
218631_at	AVPI1	arginine vasopressin-induced 1	NM_021732	7.23955e-05	-1.74899
202866_at	DNAJB12	DnaJ (Hsp40) homolog, subfamily B, member 12	NM_001002762 /// NM_017626	0.000238387	-1.74801
231235_at	NKTR	natural killer-tumor recognition sequence	NM_005385	0.000300317	-1.74757
213872_at	C6orf62	Chromosome 6 open reading frame 62	NM_030939	0.000138654	-1.7473
212074_at	SUN1	Sad1 and UNC84 domain containing 1	NM_001130965 /// NM_001171944 /// NM_001171945 /// NM_001171946 /// NM_025154	0.000624298	-1.7465
242601_at	HEPACAM2	HEPACAM family member 2	NM_001039372 /// NM_198151	0.0101104	-1.74618
213111_at	PIKFYVE	phosphoinositide kinase, FYVE finger containing	NM_001178000 /// NM_015040 /// NM_152671	0.000686186	-1.74589
242559_at	---	---	---	0.0391249	-1.74583
243552_at	MBTD1	mbt domain containing 1	NM_017643	0.00523661	-1.74556
218345_at	TMEM176A	transmembrane protein 176A	NM_018487	0.00103379	-1.74499
218966_at	MYO5C	myosin VC	NM_018728	0.000111598	-1.74491
209713_s_at	SLC35D1	solute carrier family 35 (UDP-glucuronic acid/UDP-N-acetylgalactosamine dual transporte	NM_015139	9.3951e-05	-1.74481
1570276_a_at	GATA4	GATA binding protein 4	NM_002052	0.0058486	-1.7447
1555960_at	HINT1	histidine triad nucleotide binding protein 1	NM_005340 /// NR_024610 /// NR_024611	0.00220355	-1.74439
243670_at	---	---	---	0.0393481	-1.74395
226247_at	PLEKHA1	pleckstrin homology domain containing, family A (phosphoinositide binding specific) mem	NM_001001974 /// NM_001195608 /// NM_021622	0.000450793	-1.74369
229377_at	GRTP1	growth hormone regulated TBC protein 1	NM_024719	6.84154e-06	-1.74359
212538_at	DOCK9	dedicator of cytokinesis 9	NM_001130048 /// NM_001130049 /// NM_001130050 /// NM_015296	0.000689815	-1.74355
216234_s_at	PRKACA	protein kinase, cAMP-dependent, catalytic, alpha	NM_002730 /// NM_207518	3.51011e-05	-1.743
201839_s_at	EPCAM	epithelial cell adhesion molecule	NM_002354	1.45731e-05	-1.74292
226660_at	RPS6KB1	ribosomal protein S6 kinase, 70kDa, polypeptide 1	NM_003161	6.95081e-05	-1.74284
240020_at	---	---	---	0.00703404	-1.74261
204665_at	SIKE1	suppressor of IKBKE 1	NM_001102396 /// NM_025073	9.83278e-05	-1.74254
222385_x_at	SEC61A1	Sec61 alpha 1 subunit (S. cerevisiae)	NM_013336	1.5396e-05	-1.7423
201626_at	INSIG1	insulin induced gene 1	NM_005542 /// NM_198336 /// NM_198337	0.000366645	-1.74229
210171_s_at	CREM	cAMP responsive element modulator	NM_001881 /// NM_181571 /// NM_182717 /// NM_182718 /// NM_182719 /// NM_182720 /// NM_	0.000102506	-1.74202
203007_x_at	LYPLA1	lysophospholipase I	NM_006330	0.00377326	-1.74087
204022_at	WWP2	WW domain containing E3 ubiquitin protein ligase 2	NM_007014 /// NM_199423 /// NM_199424	0.00166241	-1.74083
227996_at	FARP1	FERM, RhoGEF (ARHGEF) and pleckstrin domain protein 1 (chondrocyte-derived)	NM_001001715 /// NM_005766	0.00102259	-1.74071
235043_at	FAM122A	family with sequence similarity 122A	NM_138333	0.000857665	-1.74039
225651_at	UBE2E2	ubiquitin-conjugating enzyme E2E 2 (UBC4/5 homolog, yeast)	NM_152653	0.00727844	-1.74011
228091_at	STX17	syntaxin 17	NM_017919	9.78603e-05	-1.73979
215125_s_at	UGT1A1 /// UGT1A10 /// UGT1A3 /// UGT1A4 /// UGT1A5 /// UGT1A6 /// UGT1A7 /// UGT1A8 /// UGT1A9	UDP glucuronosyltransferase 1 family, polypeptide A1 /// UDP glucuronosyltransferase 1	NM_000463 /// NM_001072 /// NM_007120 /// NM_019075 /// NM_019076 /// NM_019077 /// NM_	1.59244e-05	-1.73944
221986_s_at	KLHL24	kelch-like 24 (Drosophila)	NM_017644	0.00716664	-1.73888
201693_s_at	EGR1	early growth response 1	NM_001964	0.00087487	-1.73865
237419_at	---	---	---	0.00741944	-1.7384
240391_at	NDUFB2	NADH dehydrogenase (ubiquinone) 1 beta subcomplex, 2, 8kDa	NM_004546	0.0021686	-1.738
211682_x_at	UGT2B28	UDP glucuronosyltransferase 2 family, polypeptide B28	NM_053039	0.000357594	-1.73755
242868_at	---	---	---	0.0805514	-1.73741
203628_at	IGF1R	insulin-like growth factor 1 receptor	NM_000875	0.0204619	-1.73738
213913_s_at	TBC1D30	TBC1 domain family, member 30	NM_015279 /// XM_001716833 /// XM_003118948 /// XM_003118949 /// XM_003118950 /// XM_00	0.00283212	-1.73719
241887_at	---	---	---	0.00427078	-1.73717
219015_s_at	ALG13	asparagine-linked glycosylation 13 homolog (S. cerevisiae)	NM_001039210 /// NM_001099922 /// NM_001168385 /// NM_018466 /// NR_033124 /// NR_03312	0.00115753	-1.73714
226293_at	MED19	mediator complex subunit 19	NM_153450	4.10313e-05	-1.73688
219194_at	SEMA4G	sema domain, immunoglobulin domain (Ig), transmembrane domain (TM) and short cytoplasmi	NM_017893	0.0025059	-1.73667
207594_s_at	SYNJ1	synaptojanin 1	NM_001160302 /// NM_001160306 /// NM_003895 /// NM_203446	0.000931757	-1.7365
226663_at	ANKRD10	ankyrin repeat domain 10	NM_017664	0.00203736	-1.7357
239635_at	RBM14	RNA binding motif protein 14	NM_001198836 /// NM_001198837 /// NM_006328	0.085222	-1.73569
219616_at	ACSS3	acyl-CoA synthetase short-chain family member 3	NM_024560	0.000156352	-1.73515
239171_at	---	---	---	0.111137	-1.73506
208381_s_at	SGPL1	sphingosine-1-phosphate lyase 1	NM_003901	0.00422488	-1.73449
225666_at	TMTC4	transmembrane and tetratricopeptide repeat containing 4	NM_001079669 /// NM_032813	0.0028914	-1.73415
200671_s_at	SPTBN1	spectrin, beta, non-erythrocytic 1	NM_003128 /// NM_178313	0.00763712	-1.73406
201228_s_at	ARIH2	ariadne homolog 2 (Drosophila)	NM_006321	7.57163e-06	-1.73399
229422_at	NRD1	nardilysin (N-arginine dibasic convertase)	NM_001101662 /// NM_002525	0.000892579	-1.73316
214701_s_at	FN1	fibronectin 1	NM_002026 /// NM_054034 /// NM_212474 /// NM_212476 /// NM_212478 /// NM_212482	0.00163752	-1.73277
208596_s_at	UGT1A1 /// UGT1A10 /// UGT1A3 /// UGT1A4 /// UGT1A5 /// UGT1A6 /// UGT1A7 /// UGT1A8 /// UGT1A9	UDP glucuronosyltransferase 1 family, polypeptide A1 /// UDP glucuronosyltransferase 1	NM_000463 /// NM_001072 /// NM_007120 /// NM_019075 /// NM_019076 /// NM_019077 /// NM_	2.82583e-05	-1.73245
201567_s_at	GOLGA4	golgin A4	NM_001172713 /// NM_002078	9.00484e-06	-1.73231
228280_at	ZC3HAV1L	zinc finger CCCH-type, antiviral 1-like	NM_080660	0.00762749	-1.73221
203244_at	PEX5	peroxisomal biogenesis factor 5	NM_000319 /// NM_001131023 /// NM_001131024 /// NM_001131025 /// NM_001131026	0.000670115	-1.73169
207076_s_at	ASS1	argininosuccinate synthase 1	NM_000050 /// NM_054012	0.0012098	-1.73146
229786_at	---	---	---	0.00058585	-1.73133
210286_s_at	SLC4A7	solute carrier family 4, sodium bicarbonate cotransporter, member 7	NM_003615	0.0436058	-1.73124
232668_at	---	---	---	0.050749	-1.73089
235547_at	N4BP2L2	NEDD4 binding protein 2-like 2	NM_014887 /// NM_033111	0.0241038	-1.73088
206651_s_at	CPB2	carboxypeptidase B2 (plasma)	NM_001872 /// NM_016413	1.96883e-05	-1.73056
242348_at	FAM19A4	family with sequence similarity 19 (chemokine (C-C motif)-like), member A4	NM_001005527 /// NM_182522	0.00169677	-1.73051
234276_at	---	---	---	0.066514	-1.73048
237180_at	PSME4	Proteasome (prosome, macropain) activator subunit 4	NM_014614	0.0594406	-1.73025
242160_at	---	---	---	0.00298209	-1.73024
239001_at	MGST1	Microsomal glutathione S-transferase 1	NM_020300 /// NM_145764 /// NM_145791 /// NM_145792	0.0118531	-1.73018
208116_s_at	MAN1A1	mannosidase, alpha, class 1A, member 1	NM_005907	0.0129143	-1.7299
209028_s_at	ABI1	abl-interactor 1	NM_001012750 /// NM_001012751 /// NM_001012752 /// NM_001178116 /// NM_001178119 /// NM	0.00183167	-1.72912
242890_at	---	---	---	0.000353352	-1.72847
228866_at	---	---	---	0.0430345	-1.72834
204332_s_at	AGA	aspartylglucosaminidase	NM_000027 /// NM_001171988 /// NR_033655	0.000141673	-1.72729
202046_s_at	GRLF1	glucocorticoid receptor DNA binding factor 1	NM_004491	0.00060629	-1.72674
243624_at	PIAS2	Protein inhibitor of activated STAT, 2	NM_004671 /// NM_173206	5.71011e-05	-1.72667
1554251_at	HP1BP3	heterochromatin protein 1, binding protein 3	NM_016287	3.48749e-07	-1.7263
227223_at	---	---	---	0.00709939	-1.72615
211922_s_at	CAT	catalase	NM_001752	0.00383096	-1.72579
213816_s_at	MET	met proto-oncogene (hepatocyte growth factor receptor)	NM_000245 /// NM_001127500	0.00204406	-1.7256
218313_s_at	GALNT7	UDP-N-acetyl-alpha-D-galactosamine:polypeptide N-acetylgalactosaminyltransferase 7 (Gal	NM_017423	1.74798e-06	-1.72532
242906_at	---	---	---	0.00306146	-1.72527
1561625_at	---	---	---	0.00112738	-1.72477
205699_at	MAP2K6	mitogen-activated protein kinase kinase 6	NM_002758	0.0129222	-1.72409
205614_x_at	MST1	macrophage stimulating 1 (hepatocyte growth factor-like)	NM_020998	0.0018595	-1.72403
212753_at	PCGF3	polycomb group ring finger 3	NM_006315	0.00150526	-1.72402
209743_s_at	ITCH	itchy E3 ubiquitin protein ligase homolog (mouse)	NM_031483	0.000144075	-1.72369
218865_at	MOSC1	MOCO sulphurase C-terminal domain containing 1	NM_022746	5.71716e-06	-1.72357
232238_at	ASPM	asp (abnormal spindle) homolog, microcephaly associated (Drosophila)	NM_018136	0.0100717	-1.72351
227314_at	ITGA2	integrin, alpha 2 (CD49B, alpha 2 subunit of VLA-2 receptor)	NM_002203	0.000106272	-1.7235
233656_s_at	VPS54	vacuolar protein sorting 54 homolog (S. cerevisiae)	NM_001005739 /// NM_016516	2.8782e-05	-1.72266
238988_at	---	---	---	0.0447234	-1.72251
236139_at	---	---	---	0.0320763	-1.72228
228615_at	LOC286161	hypothetical protein LOC286161	---	8.61309e-05	-1.72222
212002_at	C1orf144	chromosome 1 open reading frame 144	NM_001114600 /// NM_015609	0.0188019	-1.72205
204575_s_at	MMP19	matrix metallopeptidase 19	NM_002429	0.00034762	-1.72149
239022_at	---	---	---	0.0227162	-1.7214
201627_s_at	INSIG1	insulin induced gene 1	NM_005542 /// NM_198336 /// NM_198337	8.13107e-05	-1.72108
243278_at	FOXP2	forkhead box P2	NM_001172766 /// NM_001172767 /// NM_014491 /// NM_148898 /// NM_148899 /// NM_148900 /	0.0144672	-1.72068
222101_s_at	DCHS1	dachsous 1 (Drosophila)	NM_003737	0.0229153	-1.7197
1554062_at	XG	Xg blood group	NM_001141919 /// NM_001141920 /// NM_175569	0.00161771	-1.71936
223069_s_at	EML4	echinoderm microtubule associated protein like 4	NM_001145076 /// NM_019063	0.00137102	-1.7193
219023_at	AP1AR	adaptor-related protein complex 1 associated regulatory protein	NM_001128426 /// NM_018569	0.00396296	-1.71856
241955_at	HECTD1	HECT domain containing 1	NM_015382	0.0187717	-1.71813
206242_at	TM4SF5	transmembrane 4 L six family member 5	NM_003963	1.99516e-05	-1.71799
1557100_s_at	HECTD1	HECT domain containing 1	NM_015382	0.000295818	-1.71713
217595_at	GSPT1	G1 to S phase transition 1	NM_001130006 /// NM_001130007 /// NM_002094	0.0132537	-1.71628
227930_at	EIF2C4	Eukaryotic translation initiation factor 2C, 4	NM_017629	0.00144009	-1.71621
208369_s_at	GCDH	glutaryl-CoA dehydrogenase	NM_000159 /// NM_013976	2.00925e-05	-1.7158
242263_at	TMED5	transmembrane emp24 protein transport domain containing 5	NM_001167830 /// NM_016040 /// NR_030761	0.000420111	-1.71528
220615_s_at	FAR2	fatty acyl CoA reductase 2	NM_018099	0.00203682	-1.71464
230728_at	FKBP14	FK506 binding protein 14, 22 kDa	NM_017946	1.10624e-06	-1.71456
218342_s_at	ERMP1	endoplasmic reticulum metallopeptidase 1	NM_024896	0.000118628	-1.71362
238485_at	---	---	---	4.36981e-06	-1.71218
207014_at	GABRA2	gamma-aminobutyric acid (GABA) A receptor, alpha 2	NM_000807 /// NM_001114175	0.0215273	-1.71213
229575_at	---	---	---	0.00448978	-1.71212
228830_s_at	ATF7	activating transcription factor 7	NM_001130059 /// NM_001130060 /// NM_006856	0.0276571	-1.71195
211852_s_at	ATRN	attractin	NM_139321 /// NM_139322	4.48523e-05	-1.71176
212559_at	PRKAR1B	protein kinase, cAMP-dependent, regulatory, type I, beta	NM_001164758 /// NM_001164759 /// NM_001164760 /// NM_001164761 /// NM_001164762 /// NM	0.000209814	-1.71171
230302_at	---	---	---	0.00901564	-1.71166
243527_at	---	---	---	0.13194	-1.71134
220010_at	KCNE1L	KCNE1-like	NM_012282	0.000556002	-1.71126
232183_at	SERAC1	serine active site containing 1	NM_032861	0.00168943	-1.71118
205853_at	ZBTB7B	zinc finger and BTB domain containing 7B	NM_015872	0.00468344	-1.71072
221177_at	MIA2	melanoma inhibitory activity 2	NM_054024	0.0423685	-1.71053
235694_at	TCFL5	transcription factor-like 5 (basic helix-loop-helix)	NM_006602	0.000731307	-1.71032
208070_s_at	REV3L	REV3-like, catalytic subunit of DNA polymerase zeta (yeast)	NM_002912	0.00380453	-1.71017
1557300_s_at	---	---	---	0.0272626	-1.70999
238706_at	PAPD4	PAP associated domain containing 4	NM_001114393 /// NM_001114394 /// NM_173797	0.0313798	-1.70985
235577_at	ZNF652	zinc finger protein 652	NM_001145365 /// NM_014897	0.017574	-1.70983
218187_s_at	C8orf33	chromosome 8 open reading frame 33	NM_023080	5.47959e-05	-1.70964
208484_at	HIST1H1A	histone cluster 1, H1a	NM_005325	0.0177666	-1.70907
226106_at	RNF141	ring finger protein 141	NM_016422	0.00126104	-1.70823
229753_at	POU2F1	POU class 2 homeobox 1	NM_001198783 /// NM_001198786 /// NM_002697 /// NR_037163	0.00227798	-1.70797
209131_s_at	SNAP23	synaptosomal-associated protein, 23kDa	NM_003825 /// NM_130798	0.00016502	-1.70785
236202_at	---	---	---	0.00228014	-1.70754
1560048_at	---	---	---	0.0258656	-1.70752
217506_at	LOC339290	Hypothetical LOC339290	NR_015389	0.00049824	-1.70743
221579_s_at	NUDT3	nudix (nucleoside diphosphate linked moiety X)-type motif 3	NM_006703	0.0105123	-1.70733
236987_at	---	---	---	0.00120846	-1.70727
1570425_s_at	LATS1	LATS, large tumor suppressor, homolog 1 (Drosophila)	NM_004690	0.00510809	-1.70685
212387_at	TCF4	transcription factor 4	NM_001083962 /// NM_003199	1.72621e-05	-1.7068
214843_s_at	USP33	ubiquitin specific peptidase 33	NM_015017 /// NM_201624 /// NM_201626	4.3728e-05	-1.70671
230488_s_at	NCRNA00118	non-protein coding RNA 118	NR_002783	0.0025839	-1.70653
243525_at	---	---	---	0.0326581	-1.70641
202974_at	MPP1	membrane protein, palmitoylated 1, 55kDa	NM_001166460 /// NM_001166461 /// NM_001166462 /// NM_002436	0.000243646	-1.70576
1560271_at	---	---	---	0.0709492	-1.70567
236125_at	---	---	---	0.00400041	-1.70423
238618_at	NF2	neurofibromin 2 (merlin)	NM_000268 /// NM_016418 /// NM_181825 /// NM_181828 /// NM_181829 /// NM_181830 /// NM_	0.00679069	-1.70408
220721_at	ZNF614	zinc finger protein 614	NM_025040	0.00107358	-1.70403
1564933_at	---	---	---	0.00214336	-1.70372
202444_s_at	ERLIN1	ER lipid raft associated 1	NM_001100626 /// NM_006459	0.000251301	-1.70362
239788_at	---	---	---	0.00820888	-1.7036
205731_s_at	NCOA2	nuclear receptor coactivator 2	NM_006540	0.0189856	-1.70339
224043_s_at	UPB1	ureidopropionase, beta	NM_016327	6.59673e-05	-1.70308
225203_at	PPP1R16A	protein phosphatase 1, regulatory (inhibitor) subunit 16A	NM_032902	1.5337e-06	-1.70307
214963_at	NUP160	nucleoporin 160kDa	NM_015231	0.000655005	-1.70237
232099_at	PCDHB16	protocadherin beta 16	NM_020957	0.000248185	-1.70231
230515_at	---	---	---	0.0160611	-1.70203
233996_x_at	EYS	eyes shut homolog (Drosophila)	NM_001142800 /// NM_001142801 /// NM_198283	0.0065639	-1.7015
242815_x_at	---	---	---	0.0161599	-1.70149
244026_at	---	---	---	0.110935	-1.70108
211814_s_at	CCNE2	cyclin E2	NM_057749	0.00438587	-1.70072
226374_at	CXADR	coxsackie virus and adenovirus receptor	NM_001338	0.000379525	-1.70062
203710_at	ITPR1	inositol 1,4,5-triphosphate receptor, type 1	NM_001099952 /// NM_001168272 /// NM_002222	0.000899769	-1.69991
201549_x_at	KDM5B	lysine (K)-specific demethylase 5B	NM_006618	0.000701524	-1.69953
1556695_a_at	FLJ42709	hypothetical LOC441094	NR_015369 /// NR_021490 /// NR_021491	0.00606037	-1.69939
240544_at	---	---	---	0.161558	-1.69936
202761_s_at	SYNE2	spectrin repeat containing, nuclear envelope 2	NM_015180 /// NM_182910 /// NM_182913 /// NM_182914	0.0162821	-1.69926
1561206_at	KLHL8	kelch-like 8 (Drosophila)	NM_020803	0.0569942	-1.69906
237733_at	---	---	---	0.000250699	-1.69899
207028_at	MYCNOS	v-myc myelocytomatosis viral related oncogene, neuroblastoma derived (avian) opposite s	NR_026766	0.00191085	-1.69853
1553459_at	CCDC150	coiled-coil domain containing 150	NM_001080539	0.0213926	-1.69848
203593_at	CD2AP	CD2-associated protein	NM_012120	0.000461939	-1.69795
240108_at	---	---	---	0.0408562	-1.69786
220342_x_at	EDEM3	ER degradation enhancer, mannosidase alpha-like 3	NM_025191	0.0177799	-1.69784
239946_at	---	---	---	0.193815	-1.69677
236700_at	EIF3C	eukaryotic translation initiation factor 3, subunit C	NM_001037808 /// NM_003752	0.00177707	-1.69648
232351_at	---	---	---	0.0524099	-1.6962
202410_x_at	IGF2 /// INS-IGF2	insulin-like growth factor 2 (somatomedin A) /// INS-IGF2 readthrough transcript	NM_000612 /// NM_001007139 /// NM_001042376 /// NM_001127598 /// NR_003512	0.0080436	-1.69564
202704_at	TOB1	transducer of ERBB2, 1	NM_005749	0.0117073	-1.69557
209316_s_at	HBS1L	HBS1-like (S. cerevisiae)	NM_001145158 /// NM_001145207 /// NM_006620	2.35023e-07	-1.69541
218801_at	UGGT2	UDP-glucose glycoprotein glucosyltransferase 2	NM_020121	1.07758e-06	-1.69478
1565834_a_at	---	---	---	0.00204081	-1.69449
214735_at	IPCEF1	interaction protein for cytohesin exchange factors 1	NM_001130699 /// NM_001130700 /// NM_015553	0.0003415	-1.69344
226135_at	UHRF1BP1	UHRF1 binding protein 1	NM_017754	0.000886846	-1.69283
212291_at	HIPK1	homeodomain interacting protein kinase 1	NM_152696 /// NM_181358 /// NM_198268 /// NM_198269	0.000115154	-1.69227
218384_at	CARHSP1	calcium regulated heat stable protein 1, 24kDa	NM_001042476 /// NM_014316	0.000429716	-1.69219
232071_at	MRPL19	Mitochondrial ribosomal protein L19	NM_014763	0.00919984	-1.69207
238011_at	---	---	---	0.00311335	-1.69197
239246_at	FARP1	FERM, RhoGEF (ARHGEF) and pleckstrin domain protein 1 (chondrocyte-derived)	NM_001001715 /// NM_005766	0.00163311	-1.69092
1554415_at	TAF5L	TAF5-like RNA polymerase II, p300/CBP-associated factor (PCAF)-associated factor, 65kDa	NM_001025247 /// NM_014409	0.0025109	-1.69009
208518_s_at	PER2	period homolog 2 (Drosophila)	NM_022817	0.0304358	-1.68986
226264_at	SUSD1	sushi domain containing 1	NM_022486	0.000216444	-1.68958
239234_at	---	---	---	0.104008	-1.68941
242059_at	---	---	---	3.83592e-05	-1.68917
214007_s_at	TWF1	twinfilin, actin-binding protein, homolog 1 (Drosophila)	NM_002822	0.000294242	-1.68909
241989_at	GRK4	G protein-coupled receptor kinase 4	NM_001004056 /// NM_001004057 /// NM_182982	0.000202269	-1.68892
224949_at	YIPF5	Yip1 domain family, member 5	NM_001024947 /// NM_030799	1.74148e-05	-1.68851
219929_s_at	ZFYVE21	zinc finger, FYVE domain containing 21	NM_024071	0.00120762	-1.68753
241970_at	---	---	---	0.0630394	-1.68734
243636_s_at	---	---	---	0.100406	-1.68727
214060_at	SSBP1	single-stranded DNA binding protein 1	NM_003143	0.140139	-1.68667
202389_s_at	HTT	huntingtin	NM_002111	0.00013818	-1.68655
226119_at	PCMTD1	protein-L-isoaspartate (D-aspartate) O-methyltransferase domain containing 1	NM_052937	3.86231e-05	-1.68642
241597_at	---	---	---	0.155301	-1.6864
223289_s_at	USP38	ubiquitin specific peptidase 38	NM_032557	0.00651404	-1.68542
1557384_at	ZNF131	Zinc finger protein 131	NM_003432	0.014713	-1.68537
240318_at	AFMID	arylformamidase	NM_001010982 /// NM_001145526 /// NR_027083	2.39367e-05	-1.68534
217165_x_at	MT1F	metallothionein 1F	NM_005949	9.12764e-05	-1.68485
224863_at	GNAQ	guanine nucleotide binding protein (G protein), q polypeptide	NM_002072	0.000444606	-1.68484
227794_at	GLYATL1	glycine-N-acyltransferase-like 1	NM_080661	2.487e-05	-1.68473
221505_at	ANP32E	acidic (leucine-rich) nuclear phosphoprotein 32 family, member E	NM_001136478 /// NM_001136479 /// NM_030920	0.000102148	-1.68435
239240_at	---	---	---	0.00713671	-1.68425
202668_at	EFNB2	ephrin-B2	NM_004093	0.00164979	-1.68389
1555677_s_at	SMC1A	structural maintenance of chromosomes 1A	NM_006306	0.00638451	-1.6832
221944_at	FLJ42627	hypothetical LOC645644	NR_024492	0.0024132	-1.68295
210620_s_at	GTF3C2	general transcription factor IIIC, polypeptide 2, beta 110kDa	NM_001035521 /// NM_001521	0.000189563	-1.68251
214785_at	VPS13A	vacuolar protein sorting 13 homolog A (S. cerevisiae)	NM_001018037 /// NM_001018038 /// NM_015186 /// NM_033305	0.0456114	-1.68235
216548_x_at	HMGB3P1	high-mobility group box pseudogene 1	NR_002165	1.3421e-06	-1.68205
201485_s_at	RCN2	reticulocalbin 2, EF-hand calcium binding domain	NM_002902	0.0323388	-1.68164
243181_at	ANKIB1	ankyrin repeat and IBR domain containing 1	NM_019004	0.0015517	-1.6814
224786_at	SCOC	short coiled-coil protein	NM_001153446 /// NM_001153484 /// NM_001153552 /// NM_001153585 /// NM_001153635 /// NM	0.00101504	-1.6811
224590_at	XIST	X (inactive)-specific transcript (non-protein coding)	NR_001564	0.00597697	-1.681
218423_x_at	VPS54	vacuolar protein sorting 54 homolog (S. cerevisiae)	NM_001005739 /// NM_016516	8.60112e-06	-1.68085
208798_x_at	GOLGA8A	golgin A8 family, member A	NM_181077 /// NR_027409	3.39515e-05	-1.68083
1566257_at	---	---	---	0.121278	-1.67909
244633_at	---	---	---	0.0281469	-1.67881
244611_at	MED13	Mediator complex subunit 13	NM_005121	0.00157507	-1.67878
221899_at	N4BP2L2	NEDD4 binding protein 2-like 2	NM_014887 /// NM_033111	0.0740132	-1.67878
238589_s_at	---	---	---	0.0575281	-1.6786
206648_at	ZNF571	zinc finger protein 571	NM_016536	0.00408019	-1.67852
222282_at	---	---	---	0.0147094	-1.6784
218528_s_at	RNF38	ring finger protein 38	NM_022781 /// NM_194328 /// NM_194329 /// NM_194330 /// NM_194332	0.000630796	-1.67838
236471_at	NFE2L3	nuclear factor (erythroid-derived 2)-like 3	NM_004289	0.000503358	-1.67838
212022_s_at	MKI67	antigen identified by monoclonal antibody Ki-67	NM_001145966 /// NM_002417	0.0143949	-1.67829
204066_s_at	AGAP1	ArfGAP with GTPase domain, ankyrin repeat and PH domain 1	NM_001037131 /// NM_014914	0.00228424	-1.67802
200774_at	FAM120A	family with sequence similarity 120A	NM_014612	7.66426e-06	-1.67735
221268_s_at	SGPP1	sphingosine-1-phosphate phosphatase 1	NM_030791	0.126885	-1.67727
1560062_at	SLC29A2	Solute carrier family 29 (nucleoside transporters), member 2	NM_001532	0.000130625	-1.67719
225983_s_at	VWA1	Von Willebrand factor A domain containing 1	NM_022834 /// NM_199121	0.0255998	-1.67711
1557193_at	---	---	---	0.00166063	-1.67702
222652_s_at	GLYR1	glyoxylate reductase 1 homolog (Arabidopsis)	NM_032569	0.000115829	-1.67597
216115_at	NF1	neurofibromin 1	NM_000267 /// NM_001042492 /// NM_001128147	0.0159857	-1.67568
243874_at	LPP	LIM domain containing preferred translocation partner in lipoma	NM_001167671 /// NM_001167672 /// NM_005578	0.222367	-1.67559
220608_s_at	ZNF770	zinc finger protein 770	NM_014106	0.0384995	-1.67547
242038_at	LRRC8B	leucine rich repeat containing 8 family, member B	NM_001134476 /// NM_015350	0.0155776	-1.67507
229483_at	---	---	---	0.10342	-1.67507
225960_at	ZNRF1	zinc and ring finger 1	NM_032268	0.00192963	-1.67485
238799_at	ATP5S	ATP synthase, H+ transporting, mitochondrial F0 complex, subunit s (factor B)	NM_001003803 /// NM_001003805 /// NM_015684 /// NR_033761	0.00213876	-1.67483
226265_at	QSER1	glutamine and serine rich 1	NM_001076786	4.84183e-05	-1.67481
239765_at	---	---	---	0.00246605	-1.6747
203315_at	NCK2	NCK adaptor protein 2	NM_001004720 /// NM_001004722 /// NM_003581	0.00025016	-1.67467
201300_s_at	PRNP	prion protein	NM_000311 /// NM_001080121 /// NM_001080122 /// NM_001080123 /// NM_183079	0.0296387	-1.67464
226720_at	PWWP2A	PWWP domain containing 2A	NM_001130864 /// NM_052927	1.50081e-05	-1.67412
222126_at	AGFG2	ArfGAP with FG repeats 2	NM_006076	0.000107889	-1.67412
222267_at	TMEM209	transmembrane protein 209	NM_032842	0.00173095	-1.67401
208499_s_at	DNAJC3	DnaJ (Hsp40) homolog, subfamily C, member 3	NM_006260	0.00690353	-1.67374
218676_s_at	PCTP	phosphatidylcholine transfer protein	NM_001102402 /// NM_021213	7.73564e-06	-1.67368
202216_x_at	NFYC	nuclear transcription factor Y, gamma	NM_001142587 /// NM_001142588 /// NM_001142589 /// NM_001142590 /// NM_014223	0.000107613	-1.67361
1559391_s_at	---	---	---	0.122226	-1.67318
228006_at	---	---	---	0.000165032	-1.67305
239152_at	---	---	---	7.17294e-05	-1.67277
225097_at	HIPK2	homeodomain interacting protein kinase 2	NM_001113239 /// NM_022740	0.00569091	-1.67237
214336_s_at	COPA	coatomer protein complex, subunit alpha	NM_001098398 /// NM_004371	0.0118278	-1.67212
223983_s_at	C19orf12	chromosome 19 open reading frame 12	NM_001031726 /// NM_031448	0.000125433	-1.67181
239559_at	---	---	---	0.191564	-1.67171
212231_at	FBXO21	F-box protein 21	NM_015002 /// NM_033624	0.00160729	-1.6709
221766_s_at	FAM46A	family with sequence similarity 46, member A	NM_017633	0.00392642	-1.67067
214805_at	EIF4A1	Eukaryotic translation initiation factor 4A1	NM_001416	0.000226908	-1.67043
205034_at	CCNE2	cyclin E2	NM_057749	0.109131	-1.66979
238507_at	---	---	---	0.000958995	-1.6696
226391_at	---	---	---	0.000751954	-1.66952
223984_s_at	NUPL1	nucleoporin like 1	NM_001008564 /// NM_014089	6.19476e-05	-1.66938
1553581_s_at	SREK1IP1	SREK1-interacting protein 1	NM_173829	6.38543e-05	-1.66907
239835_at	KBTBD8	kelch repeat and BTB (POZ) domain containing 8	NM_032505	0.00485304	-1.66898
225214_at	LOC100129034	hypothetical LOC100129034	NR_027406	0.00123036	-1.66888
1558117_s_at	USP31	ubiquitin specific peptidase 31	NM_020718	0.0225657	-1.66868
223080_at	GLS	Glutaminase	NM_014905	0.00368894	-1.66867
227850_x_at	CDC42EP5	CDC42 effector protein (Rho GTPase binding) 5	NM_145057	0.0607165	-1.66847
222562_s_at	TNKS2	tankyrase, TRF1-interacting ankyrin-related ADP-ribose polymerase 2	NM_025235	0.000928686	-1.66844
227884_at	TAF15	TAF15 RNA polymerase II, TATA box binding protein (TBP)-associated factor, 68kDa	NM_003487 /// NM_139215	0.0209075	-1.66827
235484_at	PTAR1	protein prenyltransferase alpha subunit repeat containing 1	NM_001099666	0.00293152	-1.66825
228271_at	---	---	---	0.101014	-1.66814
241966_at	MYO5A	myosin VA (heavy chain 12, myoxin)	NM_000259 /// NM_001142495	0.00485718	-1.66778
242899_at	---	---	---	0.0111814	-1.66748
242285_at	---	---	---	0.0912633	-1.6668
237190_at	---	---	---	0.000157572	-1.66676
218275_at	SLC25A10	solute carrier family 25 (mitochondrial carrier; dicarboxylate transporter), member 10	NM_012140	0.00135205	-1.66662
238280_at	CYB5RL	cytochrome b5 reductase-like	NM_001031672	0.00199103	-1.66648
1565651_at	ARF1	ADP-ribosylation factor 1	NM_001024226 /// NM_001024227 /// NM_001024228 /// NM_001658	0.0111124	-1.66645
212784_at	CIC	capicua homolog (Drosophila)	NM_015125	0.00374908	-1.66644
202688_at	TNFSF10	tumor necrosis factor (ligand) superfamily, member 10	NM_001190942 /// NM_001190943 /// NM_003810 /// NR_033994	0.000532127	-1.66637
243277_x_at	MECOM	MDS1 and EVI1 complex locus	NM_001105077 /// NM_001105078 /// NM_001163999 /// NM_001164000 /// NM_004991 /// NM_00	0.00106571	-1.66637
203591_s_at	CSF3R	colony stimulating factor 3 receptor (granulocyte)	NM_000760 /// NM_156039 /// NM_172313	4.9884e-05	-1.66634
227663_at	---	---	---	0.0212409	-1.66616
237157_at	---	---	---	0.0160212	-1.66608
201998_at	ST6GAL1	ST6 beta-galactosamide alpha-2,6-sialyltranferase 1	NM_003032 /// NM_173216 /// NM_173217	8.30776e-07	-1.66562
239198_at	EZH1	enhancer of zeste homolog 1 (Drosophila)	NM_001991	0.0353375	-1.66535
239652_at	---	---	---	0.000695977	-1.66528
239342_at	DGKZ	diacylglycerol kinase, zeta 104kDa	NM_001105540 /// NM_003646 /// NM_201532 /// NM_201533	0.00326931	-1.66527
233866_at	KLHL5	kelch-like 5 (Drosophila)	NM_001007075 /// NM_001171654 /// NM_015990 /// NM_199039	0.00317541	-1.66488
209898_x_at	ITSN2	intersectin 2	NM_006277 /// NM_019595 /// NM_147152	8.94117e-05	-1.66444
212021_s_at	MKI67	antigen identified by monoclonal antibody Ki-67	NM_001145966 /// NM_002417	0.000339321	-1.66441
205709_s_at	CDS1	CDP-diacylglycerol synthase (phosphatidate cytidylyltransferase) 1	NM_001263	0.0108294	-1.66431
218191_s_at	LMBRD1	LMBR1 domain containing 1	NM_018368	0.00512686	-1.66404
212808_at	NFATC2IP	nuclear factor of activated T-cells, cytoplasmic, calcineurin-dependent 2 interacting p	NM_032815	0.000255825	-1.66397
202063_s_at	SEL1L	sel-1 suppressor of lin-12-like (C. elegans)	NM_005065	0.0118485	-1.66383
203355_s_at	PSD3	pleckstrin and Sec7 domain containing 3	NM_015310 /// NM_206909	0.000211929	-1.66359
231919_at	DBT	dihydrolipoamide branched chain transacylase E2	NM_001918	0.0240155	-1.6634
209895_at	PTPN11	protein tyrosine phosphatase, non-receptor type 11	NM_002834	0.051497	-1.66336
216006_at	---	---	---	0.00430336	-1.66255
216375_s_at	ETV5	ets variant 5	NM_004454	0.000650411	-1.66254
244792_at	---	---	---	0.0581943	-1.66254
236585_at	---	---	---	0.0146473	-1.66223
205857_at	SLC18A2	solute carrier family 18 (vesicular monoamine), member 2	NM_003054	0.000164535	-1.66198
238231_at	NFYC	Nuclear transcription factor Y, gamma	NM_001142587 /// NM_001142588 /// NM_001142589 /// NM_001142590 /// NM_014223	0.00504767	-1.66189
218185_s_at	ARMC1	armadillo repeat containing 1	NM_018120	0.00159859	-1.66172
234991_at	ZXDC	ZXD family zinc finger C	NM_001040653 /// NM_025112	0.00589609	-1.66162
217364_x_at	---	---	---	0.000786577	-1.66148
235493_at	---	---	---	0.0599188	-1.66127
233689_at	---	---	---	0.126463	-1.66099
238363_at	---	---	---	0.00346872	-1.66082
238145_at	ZNF496	Zinc finger protein 496	NM_032752	0.0145818	-1.66071
219024_at	PLEKHA1	pleckstrin homology domain containing, family A (phosphoinositide binding specific) mem	NM_001001974 /// NM_001195608 /// NM_021622	0.00114943	-1.66054
239423_at	---	---	---	0.023543	-1.66036
226061_s_at	NUDT3	Nudix (nucleoside diphosphate linked moiety X)-type motif 3	NM_006703	0.0305384	-1.66033
1555058_a_at	LPGAT1	lysophosphatidylglycerol acyltransferase 1	NM_014873	0.000780998	-1.65998
212385_at	TCF4	transcription factor 4	NM_001083962 /// NM_003199	0.0181438	-1.65993
208297_s_at	EVI5	ecotropic viral integration site 5	NM_005665	0.00188352	-1.65977
215081_at	KIAA1024	KIAA1024	NM_015206	0.0187452	-1.65971
215358_x_at	ZNF37BP	zinc finger protein 37B, pseudogene	NR_026777	0.00282826	-1.65962
211251_x_at	NFYC	nuclear transcription factor Y, gamma	NM_001142587 /// NM_001142588 /// NM_001142589 /// NM_001142590 /// NM_014223	7.97651e-05	-1.65918
202687_s_at	TNFSF10	tumor necrosis factor (ligand) superfamily, member 10	NM_001190942 /// NM_001190943 /// NM_003810 /// NR_033994	0.000552946	-1.6591
1554751_at	---	---	---	0.0289737	-1.65871
240348_at	---	---	---	0.00225246	-1.65866
200798_x_at	MCL1	myeloid cell leukemia sequence 1 (BCL2-related)	NM_001197320 /// NM_021960 /// NM_182763	0.00119716	-1.65841
1562098_at	---	---	---	0.000390938	-1.65833
209705_at	MTF2	metal response element binding transcription factor 2	NM_001164391 /// NM_001164392 /// NM_001164393 /// NM_007358	0.00104563	-1.6581
200889_s_at	SSR1	signal sequence receptor, alpha	NM_003144	4.80131e-06	-1.65762
229348_at	UBIAD1	UbiA prenyltransferase domain containing 1	NM_013319	2.65399e-05	-1.65739
237208_at	WDR61	WD repeat domain 61	NM_025234	0.00233923	-1.65736
223438_s_at	PPARA	peroxisome proliferator-activated receptor alpha	NM_001001928 /// NM_005036	0.000966282	-1.65717
1559059_s_at	ZNF611	zinc finger protein 611	NM_001161499 /// NM_001161500 /// NM_001161501 /// NM_030972	0.0062991	-1.65716
1564494_s_at	P4HB	prolyl 4-hydroxylase, beta polypeptide	NM_000918	0.00589408	-1.65699
226796_at	ABHD15	abhydrolase domain containing 15	NM_198147	0.00178695	-1.65657
239661_at	---	---	---	0.153457	-1.65632
228029_at	ZNF721	zinc finger protein 721	NM_133474	0.0123804	-1.65521
223549_s_at	ESPN	espin	NM_031475	2.20943e-05	-1.65462
237383_at	---	---	---	0.0368451	-1.65422
1553500_at	FBXL21	F-box and leucine-rich repeat protein 21 (gene/pseudogene)	NM_012159	0.0333575	-1.65408
227069_at	CUX1	cut-like homeobox 1	NM_001913 /// NM_181500 /// NM_181552	0.0247479	-1.65385
224687_at	ANKIB1	ankyrin repeat and IBR domain containing 1	NM_019004	0.000103302	-1.65371
1560680_at	---	---	---	0.0594682	-1.65368
212229_s_at	FBXO21	F-box protein 21	NM_015002 /// NM_033624	0.00389399	-1.65342
220926_s_at	EDEM3	ER degradation enhancer, mannosidase alpha-like 3	NM_025191	0.0133733	-1.65332
1558152_at	LOC100131262	hypothetical LOC100131262	XM_001717523 /// XM_001719220	0.000859224	-1.65315
227371_at	BAIAP2L1	BAI1-associated protein 2-like 1	NM_018842	0.000204513	-1.65287
203474_at	IQGAP2	IQ motif containing GTPase activating protein 2	NM_006633	0.00215385	-1.65251
1568249_at	LOC388796 /// SNORA71B	hypothetical LOC388796 /// small nucleolar RNA, H/ACA box 71B	NR_002910 /// NR_015366 /// NR_027241	0.00845481	-1.65193
238787_at	DENND1B	DENN/MADD domain containing 1B	NM_001195215 /// NM_001195216 /// NM_144977	0.00988387	-1.65192
228969_at	AGR2	anterior gradient homolog 2 (Xenopus laevis)	NM_006408	0.0160775	-1.65178
229858_at	---	---	---	0.0865787	-1.6516
215204_at	---	---	---	0.147254	-1.6514
207387_s_at	GK	glycerol kinase	NM_000167 /// NM_001128127 /// NM_203391	0.0201953	-1.65134
203081_at	CTNNBIP1	catenin, beta interacting protein 1	NM_001012329 /// NM_020248	3.77484e-07	-1.65106
202657_s_at	SERTAD2	SERTA domain containing 2	NM_014755	2.79939e-05	-1.65102
1559265_at	C10orf140	chromosome 10 open reading frame 140	NM_207371	0.00182697	-1.65093
230003_at	---	---	---	0.00028864	-1.65091
212813_at	JAM3	junctional adhesion molecule 3	NM_032801	0.00472341	-1.65089
226326_at	PCGF5	polycomb group ring finger 5	NM_032373	0.000968376	-1.6508
1565833_at	---	---	---	0.00220287	-1.65068
236216_at	---	---	---	0.229814	-1.65063
212731_at	ANKRD46	ankyrin repeat domain 46	NM_198401	0.000206189	-1.64997
208154_at	---	---	---	0.0573111	-1.64994
226406_at	C18orf25	chromosome 18 open reading frame 25	NM_001008239 /// NM_145055	0.0027938	-1.64949
205809_s_at	WASL	Wiskott-Aldrich syndrome-like	NM_003941	0.00511443	-1.64944
204637_at	CGA	glycoprotein hormones, alpha polypeptide	NM_000735	0.0198737	-1.64907
227788_at	USP13	ubiquitin specific peptidase 13 (isopeptidase T-3)	NM_003940	7.41517e-06	-1.64892
219844_at	C10orf118	chromosome 10 open reading frame 118	NM_018017	0.0350749	-1.64888
227521_at	FBXO33	F-box protein 33	NM_203301	2.17829e-06	-1.64882
243286_at	---	---	---	0.0311309	-1.6483
221027_s_at	PLA2G12A	phospholipase A2, group XIIA	NM_030821	4.37043e-06	-1.64822
213875_x_at	C6orf62	chromosome 6 open reading frame 62	NM_030939	0.000933957	-1.64753
209717_at	EVI5	ecotropic viral integration site 5	NM_005665	0.00493907	-1.64709
212417_at	SCAMP1	secretory carrier membrane protein 1	NM_004866	0.000537061	-1.64705
201116_s_at	CPE	carboxypeptidase E	NM_001873	0.0266095	-1.64687
234563_at	---	---	---	0.288818	-1.64679
204186_s_at	PPID	peptidylprolyl isomerase D	NM_005038	0.00394502	-1.64675
206132_at	MCC	mutated in colorectal cancers	NM_001085377 /// NM_002387	0.00382257	-1.64643
214917_at	PRKAA1	protein kinase, AMP-activated, alpha 1 catalytic subunit	NM_006251 /// NM_206907	0.0115395	-1.64629
242837_at	SFRS4	Splicing factor, arginine/serine-rich 4	NM_005626	0.0595891	-1.64623
215190_at	EIF3M	eukaryotic translation initiation factor 3, subunit M	NM_006360	0.0012596	-1.64584
229007_at	LOC283788	FSHD region gene 1 pseudogene	NR_027436	0.00233669	-1.64573
202478_at	TRIB2	tribbles homolog 2 (Drosophila)	NM_021643 /// NR_027303	0.0226675	-1.64522
222627_at	VPS54	vacuolar protein sorting 54 homolog (S. cerevisiae)	NM_001005739 /// NM_016516	0.000780322	-1.64516
53071_s_at	C17orf101	chromosome 17 open reading frame 101	NM_024648 /// NM_175902 /// NR_033265	0.000465148	-1.64481
229694_at	WDR11	WD repeat domain 11	NM_018117	0.0451253	-1.64466
218168_s_at	ADCK3	aarF domain containing kinase 3	NM_020247	2.42258e-07	-1.64424
235392_at	---	---	---	0.00329369	-1.64394
239721_at	---	---	---	0.00800369	-1.6439
1554246_at	C1orf210	chromosome 1 open reading frame 210	NM_001164829 /// NM_182517	0.00171181	-1.64389
1556865_at	---	---	---	0.214177	-1.64389
212204_at	TMEM87A	transmembrane protein 87A	NM_001110503 /// NM_015497	2.54137e-07	-1.64358
219007_at	NUP43	nucleoporin 43kDa	NM_198887	0.00168839	-1.64355
205267_at	POU2AF1	POU class 2 associating factor 1	NM_006235	0.000284705	-1.64339
208581_x_at	MT1X	metallothionein 1X	NM_005952	4.11952e-05	-1.64331
204497_at	ADCY9	adenylate cyclase 9	NM_001116	0.000107333	-1.64325
1559266_s_at	C10orf140	chromosome 10 open reading frame 140	NM_207371	0.000882286	-1.64324
1557706_at	ZHX2	zinc fingers and homeoboxes 2	NM_014943	0.112657	-1.64312
218424_s_at	STEAP3	STEAP family member 3	NM_001008410 /// NM_018234 /// NM_182915	0.000652401	-1.64305
226039_at	MGAT4A	mannosyl (alpha-1,3-)-glycoprotein beta-1,4-N-acetylglucosaminyltransferase, isozyme A	NM_001160154 /// NM_012214	0.00679457	-1.64282
203680_at	PRKAR2B	protein kinase, cAMP-dependent, regulatory, type II, beta	NM_002736	0.0121945	-1.64229
1557128_at	FAM111B	family with sequence similarity 111, member B	NM_001142703 /// NM_001142704 /// NM_198947	0.00134628	-1.64179
223061_at	CHID1	chitinase domain containing 1	NM_001142674 /// NM_001142675 /// NM_001142676 /// NM_001142677 /// NM_023947	0.000187611	-1.64173
224754_at	SP1	Sp1 transcription factor	NM_003109 /// NM_138473	0.0018178	-1.64154
234268_at	SLC2A13	solute carrier family 2 (facilitated glucose transporter), member 13	NM_052885	0.035936	-1.64141
224630_at	ERLEC1	endoplasmic reticulum lectin 1	NM_001127397 /// NM_001127398 /// NM_015701	9.81143e-05	-1.64123
238474_at	NUP43	nucleoporin 43kDa	NM_198887	0.00428304	-1.641
204745_x_at	MT1G	metallothionein 1G	NM_005950	9.41848e-06	-1.64093
235092_at	---	---	---	0.00157237	-1.6405
231424_at	SLC5A12	solute carrier family 5 (sodium/glucose cotransporter), member 12	NM_178498	0.00205851	-1.6402
223667_at	FKBP7	FK506 binding protein 7	NM_001135212 /// NM_181342	0.0307527	-1.64011
211842_s_at	SLC24A1	solute carrier family 24 (sodium/potassium/calcium exchanger), member 1	NM_004727	0.0187616	-1.63972
203799_at	CD302	CD302 molecule	NM_001198763 /// NM_001198764 /// NM_014880	0.00138293	-1.63945
1554178_a_at	FAM126B	family with sequence similarity 126, member B	NM_173822	0.00131215	-1.63942
218851_s_at	WDR33	WD repeat domain 33	NM_001006622 /// NM_001006623 /// NM_018383	0.00172988	-1.6394
1557224_at	---	---	---	0.0156908	-1.63909
203230_at	DVL1	dishevelled, dsh homolog 1 (Drosophila)	NM_004421	0.000283773	-1.63906
222708_s_at	STX17	syntaxin 17	NM_017919	1.24241e-06	-1.63854
201168_x_at	ARHGDIA	Rho GDP dissociation inhibitor (GDI) alpha	NM_001185077 /// NM_001185078 /// NM_004309	0.000144082	-1.6385
1558523_at	FAM184A	family with sequence similarity 184, member A	NM_001100411 /// NM_024581	0.00834264	-1.6384
200928_s_at	RAB14	RAB14, member RAS oncogene family	NM_016322	0.00238695	-1.63835
227887_at	LOC400236	hypothetical LOC400236	NR_036500	0.000708022	-1.63826
1556336_at	RBMX	RNA binding motif protein, X-linked	NM_001164803 /// NM_002139 /// NR_028476 /// NR_028477	0.0253682	-1.63818
1556187_at	ZNF555	zinc finger protein 555	NM_001172775 /// NM_152791	0.0233301	-1.63806
1568695_s_at	INTS6	integrator complex subunit 6	NM_001039937 /// NM_001039938 /// NM_012141	0.0419115	-1.63797
219534_x_at	CDKN1C	cyclin-dependent kinase inhibitor 1C (p57, Kip2)	NM_000076 /// NM_001122630 /// NM_001122631	1.55671e-05	-1.63778
202422_s_at	ACSL4	acyl-CoA synthetase long-chain family member 4	NM_004458 /// NM_022977	0.00906669	-1.63745
202897_at	SIRPA	signal-regulatory protein alpha	NM_001040022 /// NM_001040023 /// NM_080792	4.74979e-07	-1.63744
226295_at	ITFG2	integrin alpha FG-GAP repeat containing 2	NM_018463	0.00047007	-1.63713
221276_s_at	SYNC	syncoilin, intermediate filament protein	NM_001161708 /// NM_030786	0.0049983	-1.63713
202583_s_at	RANBP9	RAN binding protein 9	NM_005493	0.00354397	-1.63677
203769_s_at	STS	steroid sulfatase (microsomal), isozyme S	NM_000351	0.00654134	-1.63667
238778_at	MPP7	membrane protein, palmitoylated 7 (MAGUK p55 subfamily member 7)	NM_173496	0.0390615	-1.63667
220891_at	C4orf23	chromosome 4 open reading frame 23	NM_152544	0.00283475	-1.63652
228105_at	---	---	---	0.044465	-1.63613
229075_at	SPATA5	spermatogenesis associated 5	NM_145207	0.017154	-1.63599
206964_at	NAT8B	N-acetyltransferase 8B (GCN5-related, putative, gene/pseudogene)	NM_016347	0.00195784	-1.63581
1559052_s_at	PAK2	p21 protein (Cdc42/Rac)-activated kinase 2	NM_002577	0.00599594	-1.6358
237768_x_at	---	---	---	0.0409585	-1.63573
235413_at	GGCX	gamma-glutamyl carboxylase	NM_000821 /// NM_001142269	2.00697e-05	-1.63541
1556543_at	---	---	---	0.16682	-1.63538
204326_x_at	MT1X	metallothionein 1X	NM_005952	1.4838e-05	-1.63532
202106_at	GOLGA3	golgin A3	NM_001172557 /// NM_005895	0.000102073	-1.63514
236105_at	ZBTB10	zinc finger and BTB domain containing 10	NM_001105539 /// NM_023929	0.00922745	-1.63483
1557852_at	---	---	---	0.0650719	-1.63459
243303_at	---	---	---	0.0792108	-1.63449
232741_at	---	---	---	0.0419444	-1.63426
225382_at	ZNF275	zinc finger protein 275	NM_001080485	0.000745647	-1.63413
1560638_a_at	---	---	---	0.0294101	-1.63395
224097_s_at	F11R	F11 receptor	NM_016946	0.000258835	-1.63361
218818_at	FHL3	four and a half LIM domains 3	NM_004468	0.000593822	-1.63353
226589_at	TMEM192	transmembrane protein 192	NM_001100389	0.00173545	-1.63339
207265_s_at	KDELR3	KDEL (Lys-Asp-Glu-Leu) endoplasmic reticulum protein retention receptor 3	NM_006855 /// NM_016657	3.82081e-05	-1.63316
230625_s_at	TSPAN12	tetraspanin 12	NM_012338	0.000277412	-1.63314
212619_at	TMEM194A	transmembrane protein 194A	NM_001130963 /// NM_015257	0.00127033	-1.63307
221020_s_at	SLC25A32	solute carrier family 25, member 32	NM_030780	0.00334377	-1.63291
230742_at	---	---	---	0.181483	-1.63284
1562836_at	---	---	---	0.0290284	-1.63262
218257_s_at	UGGT1	UDP-glucose glycoprotein glucosyltransferase 1	NM_020120 /// NR_027671	0.00391462	-1.63236
227789_at	MRS2	MRS2 magnesium homeostasis factor homolog (S. cerevisiae)	NM_020662	0.00530169	-1.63228
232522_at	---	---	---	0.185757	-1.63225
1569607_s_at	ANKRD20A1 /// ANKRD20A2 /// ANKRD20A3 /// ANKRD20A4 /// C21orf81 /// LOC100132733 /// LOC284232	ankyrin repeat domain 20 family, member A1 /// ankyrin repeat domain 20 family, member	NM_001012419 /// NM_001012421 /// NM_001098805 /// NM_032250 /// NR_027270 /// NR_02799	0.00959487	-1.63195
216008_s_at	ARIH2	ariadne homolog 2 (Drosophila)	NM_006321	1.75269e-05	-1.63165
1562568_at	LOC400541	hypothetical LOC400541	---	0.00179567	-1.6316
235201_at	FOXP2	forkhead box P2	NM_001172766 /// NM_001172767 /// NM_014491 /// NM_148898 /// NM_148899 /// NM_148900 /	0.000768743	-1.63146
224260_at	---	---	---	0.00261837	-1.63142
212416_at	SCAMP1	secretory carrier membrane protein 1	NM_004866	8.28382e-06	-1.63137
235505_s_at	---	---	---	0.0149411	-1.6305
224588_at	XIST	X (inactive)-specific transcript (non-protein coding)	NR_001564	0.00881112	-1.63047
239236_at	---	---	---	0.0139444	-1.63047
205354_at	GAMT	guanidinoacetate N-methyltransferase	NM_000156 /// NM_138924	0.000504953	-1.63039
234976_x_at	MTHFD2	methylenetetrahydrofolate dehydrogenase (NADP+ dependent) 2, methenyltetrahydrofolate c	NM_006636 /// NR_027405	0.000289105	-1.63034
227350_at	HELLS	helicase, lymphoid-specific	NM_018063	0.00937593	-1.63033
233558_s_at	C4orf41	chromosome 4 open reading frame 41	NM_021942 /// NM_199053	3.14235e-05	-1.63032
232500_at	RALGAPA2	Ral GTPase activating protein, alpha subunit 2 (catalytic)	NM_020343	0.101141	-1.62989
1554986_a_at	SNX19	sorting nexin 19	NM_014758	0.00304911	-1.62983
225162_at	SH3D19	SH3 domain containing 19	NM_001009555 /// NM_001128923 /// NM_001128924	0.000842568	-1.6298
241320_at	---	---	---	0.144656	-1.62934
204724_s_at	COL9A3	collagen, type IX, alpha 3	NM_001853	5.98604e-05	-1.62926
235424_at	---	---	---	0.00081563	-1.62906
213343_s_at	GDPD5	glycerophosphodiester phosphodiesterase domain containing 5	NM_030792	0.00252248	-1.62885
1559108_at	---	---	---	0.169062	-1.62884
240247_at	---	---	---	0.0552537	-1.62865
225504_at	---	---	---	0.00102352	-1.62852
203060_s_at	PAPSS2	3'-phosphoadenosine 5'-phosphosulfate synthase 2	NM_001015880 /// NM_004670	0.000191896	-1.62834
228854_at	---	---	---	0.0018373	-1.62827
204971_at	CSTA	cystatin A (stefin A)	NM_005213	0.00459374	-1.62796
230655_at	---	---	---	0.00135244	-1.62773
224508_at	MGC12916	hypothetical protein MGC12916	NR_026880	0.00201221	-1.62719
230537_at	---	---	---	0.0216997	-1.62672
201383_s_at	NBR1	neighbor of BRCA1 gene 1	NM_005899 /// NM_031858 /// NM_031862	0.00148542	-1.62667
244665_at	---	---	---	0.187171	-1.62655
1556175_at	MTSS1L	metastasis suppressor 1-like	NM_138383	0.00449915	-1.62654
230097_at	---	---	---	0.00889552	-1.62619
232254_at	---	---	---	0.000161244	-1.62577
242705_x_at	LRPAP1	low density lipoprotein receptor-related protein associated protein 1	NM_002337	0.00276831	-1.62568
230060_at	CDCA7	cell division cycle associated 7	NM_031942 /// NM_145810	0.00518638	-1.62558
220198_s_at	EIF5A2	eukaryotic translation initiation factor 5A2	NM_020390	0.0433131	-1.62534
55093_at	CHPF2	chondroitin polymerizing factor 2	NM_019015	0.000241671	-1.62528
205229_s_at	COCH	coagulation factor C homolog, cochlin (Limulus polyphemus)	NM_001135058 /// NM_004086	0.000143366	-1.62517
229312_s_at	GKAP1	G kinase anchoring protein 1	NM_001135953 /// NM_025211	0.00275563	-1.62485
243746_at	IGHMBP2	immunoglobulin mu binding protein 2	NM_002180	0.00115682	-1.62471
227372_s_at	BAIAP2L1	BAI1-associated protein 2-like 1	NM_018842	0.000966948	-1.6241
202838_at	FUCA1	fucosidase, alpha-L- 1, tissue	NM_000147	0.00065344	-1.62405
1560869_a_at	---	---	---	0.00408116	-1.62399
1554086_at	TUBGCP3	tubulin, gamma complex associated protein 3	NM_006322	0.0121076	-1.62384
1553530_a_at	ITGB1	integrin, beta 1 (fibronectin receptor, beta polypeptide, antigen CD29 includes MDF2, M	NM_002211 /// NM_033668 /// NM_133376	0.00516174	-1.62359
1556820_a_at	DLEU2	deleted in lymphocytic leukemia 2 (non-protein coding)	NR_002612	0.0266311	-1.62278
1554724_at	SLC6A11	solute carrier family 6 (neurotransmitter transporter, GABA), member 11	NM_014229	0.103315	-1.62253
237502_at	---	---	---	0.00121415	-1.62245
212812_at	SERINC5	serine incorporator 5	NM_001174071 /// NM_001174072 /// NM_178276	0.00172062	-1.62218
243149_at	---	---	---	0.0748133	-1.62212
227750_at	KALRN	kalirin, RhoGEF kinase	NM_001024660 /// NM_003947 /// NM_007064 /// NR_028136	0.000370167	-1.62187
1560133_at	GIGYF2	GRB10 interacting GYF protein 2	NM_001103146 /// NM_001103147 /// NM_001103148 /// NM_015575	0.0213862	-1.62169
1553703_at	ZNF791	zinc finger protein 791	NM_153358	0.00120913	-1.62073
237250_at	---	---	---	0.00344854	-1.62071
202935_s_at	SOX9	SRY (sex determining region Y)-box 9	NM_000346	0.000188874	-1.62061
211572_s_at	SLC23A2	solute carrier family 23 (nucleobase transporters), member 2	NM_005116 /// NM_203327	0.00069193	-1.6206
205687_at	UBFD1	ubiquitin family domain containing 1	NM_019116	2.84044e-06	-1.62055
1555854_at	AKR1C1 /// AKR1C2	aldo-keto reductase family 1, member C1 (dihydrodiol dehydrogenase 1; 20-alpha (3-alpha	NM_001135241 /// NM_001353 /// NM_001354 /// NM_205845	0.00129075	-1.6203
219001_s_at	DCAF10	DDB1 and CUL4 associated factor 10	NM_024345	0.00331242	-1.62005
208103_s_at	ANP32E	acidic (leucine-rich) nuclear phosphoprotein 32 family, member E	NM_001136478 /// NM_001136479 /// NM_030920	4.97753e-05	-1.61976
214753_at	N4BP2L2	NEDD4 binding protein 2-like 2	NM_014887 /// NM_033111	0.0701302	-1.61958
205108_s_at	APOB	apolipoprotein B (including Ag(x) antigen)	NM_000384	0.000676565	-1.61934
205862_at	GREB1	growth regulation by estrogen in breast cancer 1	NM_014668 /// NM_033090 /// NM_148903	0.0144043	-1.61876
244293_at	UQCRB	ubiquinol-cytochrome c reductase binding protein	NM_006294	0.00786447	-1.61862
202008_s_at	NID1	nidogen 1	NM_002508	0.00134831	-1.61848
1569312_at	---	---	---	0.00127038	-1.61795
227277_at	MTDH	metadherin	NM_178812	0.051888	-1.61791
235566_at	TMF1	TATA element modulatory factor 1	NM_007114	6.40192e-06	-1.61769
201035_s_at	HADH	hydroxyacyl-CoA dehydrogenase	NM_001184705 /// NM_005327	3.24487e-06	-1.61765
203286_at	RNF44	ring finger protein 44	NM_014901	4.90364e-05	-1.61749
223278_at	GJB2	gap junction protein, beta 2, 26kDa	NM_004004	0.0030825	-1.61712
230384_at	---	---	---	0.023137	-1.61707
213517_at	PCBP2	poly(rC) binding protein 2	NM_001098620 /// NM_001128911 /// NM_001128912 /// NM_001128913 /// NM_001128914 /// NM	0.0380401	-1.61707
216064_s_at	AGA	aspartylglucosaminidase	NM_000027 /// NM_001171988 /// NR_033655	4.20376e-05	-1.61687
1560020_at	DNAJC13	DnaJ (Hsp40) homolog, subfamily C, member 13	NM_015268	0.0307708	-1.61642
228143_at	CP	ceruloplasmin (ferroxidase)	NM_000096	0.0114935	-1.6164
220038_at	C8orf44 /// SGK3	chromosome 8 open reading frame 44 /// serum/glucocorticoid regulated kinase family, me	NM_001033578 /// NM_013257 /// NM_019607 /// NM_170709	0.00021249	-1.61622
225160_x_at	MDM2	Mdm2 p53 binding protein homolog (mouse)	NM_002392	0.00213708	-1.61621
229317_at	KPNA5	karyopherin alpha 5 (importin alpha 6)	NM_002269	0.0321352	-1.616
232809_s_at	FLT1	Fms-related tyrosine kinase 1 (vascular endothelial growth factor/vascular permeability	NM_001159920 /// NM_001160030 /// NM_001160031 /// NM_002019	0.0104298	-1.61589
1569624_at	---	---	---	0.00824636	-1.61578
222371_at	---	---	---	0.286394	-1.61543
215725_at	DGCR11	DiGeorge syndrome critical region gene 11	NR_024157	0.00343915	-1.61495
225239_at	---	---	---	0.0176154	-1.61492
1554785_at	CCDC82	coiled-coil domain containing 82	NM_024725	0.00044218	-1.61456
206340_at	NR1H4	nuclear receptor subfamily 1, group H, member 4	NM_005123	2.65727e-05	-1.61446
219017_at	ETNK1	ethanolamine kinase 1	NM_001039481 /// NM_018638	0.0037654	-1.61383
231012_at	TMEM20	transmembrane protein 20	NM_001134658 /// NM_153226	0.0107621	-1.61375
1553220_at	FAM117B	family with sequence similarity 117, member B	NM_173511	0.0127538	-1.6134
231359_at	APOH	Apolipoprotein H (beta-2-glycoprotein I)	NM_000042	1.92869e-05	-1.61333
232201_at	NKD2	naked cuticle homolog 2 (Drosophila)	NM_033120	0.0110855	-1.61301
236090_at	---	---	---	0.000127913	-1.61295
213106_at	ATP8A1	ATPase, aminophospholipid transporter (APLT), class I, type 8A, member 1	NM_001105529 /// NM_006095	0.013972	-1.6129
222478_at	VPS36	vacuolar protein sorting 36 homolog (S. cerevisiae)	NM_016075	0.00128723	-1.61286
212220_at	PSME4	proteasome (prosome, macropain) activator subunit 4	NM_014614	0.0548787	-1.61258
203293_s_at	LMAN1	lectin, mannose-binding, 1	NM_005570	0.0403404	-1.61252
215977_x_at	GK	glycerol kinase	NM_000167 /// NM_001128127 /// NM_203391	0.000645615	-1.61239
212425_at	SCAMP1	secretory carrier membrane protein 1	NM_004866	0.0179583	-1.61232
225989_at	HERC4	hect domain and RLD 4	NM_015601 /// NM_022079	7.86204e-05	-1.61203
222049_s_at	RBP4	Retinol binding protein 4, plasma	NM_006744	4.97011e-07	-1.61178
239830_at	---	---	---	0.0486142	-1.61175
225032_at	FNDC3B	fibronectin type III domain containing 3B	NM_001135095 /// NM_022763	0.000149795	-1.61142
237841_at	---	---	---	0.0309757	-1.61064
1552536_at	VTI1A	vesicle transport through interaction with t-SNAREs homolog 1A (yeast)	NM_145206	0.0203498	-1.61046
1562163_at	---	---	---	0.00965534	-1.61001
209457_at	DUSP5	dual specificity phosphatase 5	NM_004419	0.0159931	-1.60981
1552678_a_at	USP28	ubiquitin specific peptidase 28	NM_020886	0.0166712	-1.60955
40612_at	DOPEY1	dopey family member 1	NM_015018	7.08422e-05	-1.60951
214261_s_at	ADH6	alcohol dehydrogenase 6 (class V)	NM_000672 /// NM_001102470	0.000170054	-1.60932
219847_at	HDAC11	histone deacetylase 11	NM_001136041 /// NM_024827	0.000175702	-1.60928
210041_s_at	PGM3	phosphoglucomutase 3	NM_015599	0.000504957	-1.60893
211022_s_at	ATRX	alpha thalassemia/mental retardation syndrome X-linked	NM_000489 /// NM_138270	0.00599846	-1.60867
217602_at	PPIA	peptidylprolyl isomerase A (cyclophilin A)	NM_021130	0.000405656	-1.60863
203518_at	LYST	lysosomal trafficking regulator	NM_000081	0.0375599	-1.60818
207466_at	GAL	galanin prepropeptide	NM_015973	0.0740995	-1.60818
208633_s_at	MACF1	microtubule-actin crosslinking factor 1	NM_012090 /// NM_033044	0.00535423	-1.60784
212362_at	ATP2A2	ATPase, Ca++ transporting, cardiac muscle, slow twitch 2	NM_001135765 /// NM_001681 /// NM_170665	0.00754708	-1.60745
226373_at	SFXN5	sideroflexin 5	NM_144579	0.000845949	-1.60732
212558_at	SPRY1	sprouty homolog 1, antagonist of FGF signaling (Drosophila)	NM_005841 /// NM_199327	0.0360409	-1.60721
223454_at	CXCL16	chemokine (C-X-C motif) ligand 16	NM_001100812 /// NM_022059	1.27336e-05	-1.60676
219563_at	C14orf139	chromosome 14 open reading frame 139	NR_026779	0.00247901	-1.60634
233245_at	UHRF1BP1	UHRF1 binding protein 1	NM_017754	0.0274598	-1.60634
236146_at	SYNCRIP	synaptotagmin binding, cytoplasmic RNA interacting protein	NM_001159673 /// NM_001159674 /// NM_001159675 /// NM_001159676 /// NM_001159677 /// NM	0.00344827	-1.60624
200986_at	SERPING1	serpin peptidase inhibitor, clade G (C1 inhibitor), member 1	NM_000062 /// NM_001032295	0.00197198	-1.60582
204450_x_at	APOA1	apolipoprotein A-I	NM_000039	8.63293e-05	-1.60562
236229_at	---	---	---	0.0236669	-1.60544
225716_at	---	---	---	0.000104722	-1.60524
222826_at	PLDN	pallidin homolog (mouse)	NM_012388	0.0178322	-1.60523
1557609_s_at	TBC1D12	TBC1 domain family, member 12	NM_015188	0.00261569	-1.60503
207345_at	FST	follistatin	NM_006350 /// NM_013409	0.00037485	-1.60492
219227_at	CCNJL	cyclin J-like	NM_024565	6.52582e-06	-1.60399
203873_at	SMARCA1	SWI/SNF related, matrix associated, actin dependent regulator of chromatin, subfamily a	NM_003069 /// NM_139035	0.00136049	-1.60375
223241_at	SNX8	sorting nexin 8	NM_013321	0.000625081	-1.60358
213181_s_at	MOCS1	molybdenum cofactor synthesis 1	NM_001075098 /// NM_005943 /// NR_033233	0.002087	-1.60324
203038_at	PTPRK	protein tyrosine phosphatase, receptor type, K	NM_001135648 /// NM_002844	3.66495e-05	-1.60295
240139_at	---	---	---	0.0102676	-1.6024
242536_at	---	---	---	0.0158336	-1.60234
213380_x_at	MST1P9	macrophage stimulating 1 (hepatocyte growth factor-like) pseudogene 9	NR_002729	0.00336015	-1.60219
213882_at	TM2D1	TM2 domain containing 1	NM_032027	0.0784977	-1.60219
1569542_at	---	---	---	0.0249842	-1.60216
225238_at	MSI2	musashi homolog 2 (Drosophila)	NM_138962 /// NM_170721	0.00825329	-1.60206
223161_at	KIAA1147	KIAA1147	NM_001080392	0.000128208	-1.60203
208364_at	INPP4A	inositol polyphosphate-4-phosphatase, type I, 107kDa	NM_001134224 /// NM_001134225 /// NM_001566 /// NM_004027	0.0149373	-1.60142
213836_s_at	WIPI1	WD repeat domain, phosphoinositide interacting 1	NM_017983	6.73289e-06	-1.60111
210970_s_at	IBTK	inhibitor of Bruton agammaglobulinemia tyrosine kinase	NM_015525	0.000936313	-1.6011
210001_s_at	SOCS1	suppressor of cytokine signaling 1	NM_003745	0.00373917	-1.60107
201467_s_at	NQO1	NAD(P)H dehydrogenase, quinone 1	NM_000903 /// NM_001025433 /// NM_001025434	0.00109973	-1.60104
217554_at	---	---	---	0.00141905	-1.601
211760_s_at	VAMP4	vesicle-associated membrane protein 4	NM_001185127 /// NM_003762 /// NR_033704	0.0161517	-1.60093
204974_at	RAB3A	RAB3A, member RAS oncogene family	NM_002866	0.00111803	-1.60061
219257_s_at	SPHK1	sphingosine kinase 1	NM_001142601 /// NM_001142602 /// NM_021972 /// NM_182965	0.00223876	-1.60018
231169_at	---	---	---	0.00308579	-1.59958
238913_at	---	---	---	5.50945e-05	-1.59938
1553757_at	IQCG	IQ motif containing G	NM_001134435 /// NM_032263	0.00665526	-1.59933
203676_at	GNS	glucosamine (N-acetyl)-6-sulfatase	NM_002076	0.00259495	-1.59929
227772_at	---	---	---	0.00838275	-1.59926
226362_at	---	---	---	0.00764311	-1.59917
228719_at	ZSWIM7	zinc finger, SWIM-type containing 7	NM_001042697 /// NM_001042698	7.70587e-05	-1.59911
229504_at	---	---	---	0.00151173	-1.59906
213393_at	MFSD9	major facilitator superfamily domain containing 9	NM_032718	0.00229611	-1.599
227368_at	---	---	---	0.00666872	-1.59885
203500_at	GCDH	glutaryl-CoA dehydrogenase	NM_000159 /// NM_013976	2.99694e-05	-1.59867
1566889_at	THADA	Thyroid adenoma associated	NM_001083953 /// NM_022065	0.00217996	-1.5986
242918_at	NASP	Nuclear autoantigenic sperm protein (histone-binding)	NM_001195193 /// NM_002482 /// NM_152298	0.00448742	-1.59846
211262_at	PCSK6	proprotein convertase subtilisin/kexin type 6	NM_002570 /// NM_138319 /// NM_138320 /// NM_138321 /// NM_138322 /// NM_138323 /// NM_	0.0257396	-1.5984
233019_at	CNOT7	CCR4-NOT transcription complex, subunit 7	NM_013354 /// NM_054026	0.000245964	-1.59836
213391_at	DPY19L4	dpy-19-like 4 (C. elegans)	NM_181787	0.0361962	-1.59819
223367_at	DNAJC30	DnaJ (Hsp40) homolog, subfamily C, member 30	NM_032317	8.91166e-05	-1.59786
242924_at	---	---	---	0.114835	-1.59769
1554193_s_at	MANEA	mannosidase, endo-alpha	NM_024641	0.0264481	-1.59749
238935_at	RPS27L	ribosomal protein S27-like	NM_015920	0.0115235	-1.59743
238057_at	USP45	ubiquitin specific peptidase 45	NM_001080481	0.0081633	-1.59731
239182_at	LOC401022	hypothetical LOC401022	NR_033979	0.000212875	-1.59691
229894_s_at	RAB43	RAB43, member RAS oncogene family	NM_198490	0.000352874	-1.59685
207348_s_at	LIG3	ligase III, DNA, ATP-dependent	NM_002311 /// NM_013975	6.14854e-05	-1.59648
208264_s_at	EIF3J	eukaryotic translation initiation factor 3, subunit J	NM_003758	0.000139581	-1.59648
241474_at	---	---	---	0.00415395	-1.59622
235739_at	---	---	---	0.00552494	-1.59614
34478_at	RAB11B	RAB11B, member RAS oncogene family	NM_004218	0.000826753	-1.59587
226719_at	DERL2	Der1-like domain family, member 2	NM_016041	0.000670988	-1.59535
1553704_x_at	ZNF791	zinc finger protein 791	NM_153358	0.00151781	-1.59526
207045_at	CCDC132	coiled-coil domain containing 132	NM_017667 /// NM_024553	0.0306524	-1.59515
226160_at	H6PD	hexose-6-phosphate dehydrogenase (glucose 1-dehydrogenase)	NM_004285	0.000112021	-1.59504
1558714_at	---	---	---	0.319095	-1.59492
232012_at	CAPN1	calpain 1, (mu/I) large subunit	NM_001198868 /// NM_001198869 /// NM_001198870 /// NM_005186	0.157138	-1.59488
211373_s_at	PSEN2	presenilin 2 (Alzheimer disease 4)	NM_000447 /// NM_012486	2.41756e-06	-1.59477
217682_at	---	---	---	0.00427299	-1.59423
211017_s_at	NF2	neurofibromin 2 (merlin)	NM_000268 /// NM_016418 /// NM_181825 /// NM_181828 /// NM_181829 /// NM_181830 /// NM_	0.00595127	-1.59423
229642_at	ARHGEF7	Rho guanine nucleotide exchange factor (GEF) 7	NM_001113511 /// NM_001113512 /// NM_001113513 /// NM_003899 /// NM_145735	0.0137034	-1.59398
204875_s_at	GMDS	GDP-mannose 4,6-dehydratase	NM_001500	0.000157738	-1.59377
1555227_a_at	MANEA	mannosidase, endo-alpha	NM_024641	0.0137496	-1.59362
211337_s_at	TUBGCP4	tubulin, gamma complex associated protein 4	NM_014444	0.000327105	-1.59319
238160_at	ACOT12	acyl-CoA thioesterase 12	NM_130767	0.00230345	-1.593
212779_at	KIAA1109	KIAA1109	NM_015312	0.00134135	-1.59273
244872_at	RBBP4	retinoblastoma binding protein 4	NM_001135255 /// NM_001135256 /// NM_005610	0.013761	-1.59263
225742_at	MDM4	Mdm4 p53 binding protein homolog (mouse)	NM_002393 /// NR_024171	0.0301613	-1.59256
212020_s_at	MKI67	antigen identified by monoclonal antibody Ki-67	NM_001145966 /// NM_002417	0.045566	-1.59242
204849_at	TCFL5	transcription factor-like 5 (basic helix-loop-helix)	NM_006602	0.000554886	-1.59195
242738_s_at	ZFHX3	zinc finger homeobox 3	NM_001164766 /// NM_006885	0.0189876	-1.59195
212305_s_at	MIA3	melanoma inhibitory activity family, member 3	NM_198551	0.000297386	-1.59192
219976_at	HOOK1	hook homolog 1 (Drosophila)	NM_015888	0.00178103	-1.59183
225167_at	FRMD4A	FERM domain containing 4A	NM_018027	0.00423604	-1.59176
201250_s_at	SLC2A1	solute carrier family 2 (facilitated glucose transporter), member 1	NM_006516	0.000378683	-1.59169
229819_at	A1BG	alpha-1-B glycoprotein	NM_130786	0.000419515	-1.59147
214172_x_at	RYK	RYK receptor-like tyrosine kinase	NM_001005861 /// NM_002958	0.00152079	-1.59119
215605_at	NCOA2	Nuclear receptor coactivator 2	NM_006540	0.0271695	-1.59115
1554882_at	ERCC8	excision repair cross-complementing rodent repair deficiency, complementation group 8	NM_000082	0.041649	-1.59096
203900_at	KIAA0467	KIAA0467	NM_015284	0.00284255	-1.59087
237919_at	RFFL	Ring finger and FYVE-like domain containing 1	NM_001017368 /// NM_057178	0.0573246	-1.59053
228863_at	PCDH17	protocadherin 17	NM_001040429	0.00555043	-1.59048
234032_at	---	---	---	0.0130233	-1.59037
214140_at	SLC25A16	solute carrier family 25 (mitochondrial carrier; Graves disease autoantigen), member 16	NM_152707	0.00554448	-1.59015
221539_at	EIF4EBP1	eukaryotic translation initiation factor 4E binding protein 1	NM_004095	0.000800891	-1.59014
238951_at	---	---	---	0.00146373	-1.59004
213918_s_at	NIPBL	Nipped-B homolog (Drosophila)	NM_015384 /// NM_133433	0.000999845	-1.59002
223098_s_at	LONP2	lon peptidase 2, peroxisomal	NM_031490	0.000268338	-1.59
205190_at	PLS1	plastin 1	NM_001145319 /// NM_001172312 /// NM_002670	0.101756	-1.58995
230626_at	TSPAN12	tetraspanin 12	NM_012338	0.000141382	-1.58958
1563272_at	TBC1D8B	TBC1 domain family, member 8B (with GRAM domain)	NM_017752 /// NM_198881	0.0151834	-1.58942
201737_s_at	2013-03-06	membrane-associated ring finger (C3HC4) 6	NM_005885	0.00152621	-1.58931
231810_at	BRI3BP	BRI3 binding protein	NM_080626	0.000383467	-1.5892
218723_s_at	C13orf15	chromosome 13 open reading frame 15	NM_014059	0.0100152	-1.58917
201959_s_at	MYCBP2	MYC binding protein 2	NM_015057	0.0287355	-1.58906
209459_s_at	ABAT	4-aminobutyrate aminotransferase	NM_000663 /// NM_001127448 /// NM_020686	0.000153999	-1.58905
223068_at	EML4	echinoderm microtubule associated protein like 4	NM_001145076 /// NM_019063	1.19733e-05	-1.58875
240263_at	---	---	---	0.0748645	-1.58793
241932_at	---	---	---	0.10329	-1.58788
218618_s_at	FNDC3B	fibronectin type III domain containing 3B	NM_001135095 /// NM_022763	0.00300837	-1.58725
225708_at	MED29	mediator complex subunit 29	NM_017592	0.000983115	-1.58698
241965_at	---	---	---	0.00859096	-1.58655
242426_at	NRG4	neuregulin 4	NM_138573	0.00148731	-1.58653
241630_at	---	---	---	0.0315793	-1.58593
236010_at	---	---	---	0.199612	-1.58579
226234_at	GDF11	growth differentiation factor 11	NM_005811	0.000324579	-1.58572
228837_at	TCF4	transcription factor 4	NM_001083962 /// NM_003199	0.0061467	-1.58517
219374_s_at	ALG9 /// FDXACB1	asparagine-linked glycosylation 9, alpha-1,2-mannosyltransferase homolog (S. cerevisiae	NM_001077690 /// NM_001077691 /// NM_001077692 /// NM_024740 /// NM_138378	0.000196272	-1.58511
202637_s_at	ICAM1	intercellular adhesion molecule 1	NM_000201	0.00131794	-1.58504
213984_at	PDS5A	PDS5, regulator of cohesion maintenance, homolog A (S. cerevisiae)	NM_001100399 /// NM_001100400	0.0446791	-1.58501
214579_at	NIPAL3	NIPA-like domain containing 3	NM_020448	0.00151061	-1.58489
225691_at	CDK12	cyclin-dependent kinase 12	NM_015083 /// NM_016507	0.000162717	-1.58412
244687_at	DBT	dihydrolipoamide branched chain transacylase E2	NM_001918	0.00873664	-1.58394
204171_at	RPS6KB1	ribosomal protein S6 kinase, 70kDa, polypeptide 1	NM_003161	0.00372521	-1.58386
239217_x_at	ABCC3	ATP-binding cassette, sub-family C (CFTR/MRP), member 3	NM_001144070 /// NM_003786	0.00520653	-1.58376
235033_at	NPEPL1	Aminopeptidase-like 1	NM_024663	0.000594129	-1.58358
211580_s_at	PIK3R3	phosphoinositide-3-kinase, regulatory subunit 3 (gamma)	NM_001114172 /// NM_003629	0.00382591	-1.58317
236637_at	---	---	---	0.0408792	-1.5831
222142_at	CYLD	cylindromatosis (turban tumor syndrome)	NM_001042355 /// NM_001042412 /// NM_015247	0.00572908	-1.58294
224580_at	SLC38A1	solute carrier family 38, member 1	NM_001077484 /// NM_030674	0.00467599	-1.58294
228390_at	---	---	---	0.00374187	-1.58283
229072_at	---	---	---	0.00616171	-1.58188
230764_at	---	---	---	0.00128757	-1.58174
225598_at	SLC45A4	solute carrier family 45, member 4	NM_001080431	0.00622007	-1.58166
201117_s_at	CPE	carboxypeptidase E	NM_001873	0.0153538	-1.58142
1557169_x_at	HCG11	HLA complex group 11	NR_026790	0.00181273	-1.58121
237441_at	---	---	---	0.0560735	-1.58107
221499_s_at	STX16	syntaxin 16	NM_001001433 /// NM_001134772 /// NM_001134773 /// NM_003763	0.00183737	-1.58099
238714_at	---	---	---	0.0418924	-1.58097
228829_at	ATF7	activating transcription factor 7	NM_001130059 /// NM_001130060 /// NM_006856	0.00679259	-1.58034
221892_at	H6PD	hexose-6-phosphate dehydrogenase (glucose 1-dehydrogenase)	NM_004285	0.00321236	-1.58032
227119_at	CNOT6L	CCR4-NOT transcription complex, subunit 6-like	NM_144571	0.00153036	-1.58008
204479_at	OSTF1	osteoclast stimulating factor 1	NM_012383	0.0022487	-1.57926
1557238_s_at	---	---	---	0.162366	-1.57905
222262_s_at	ETNK1	ethanolamine kinase 1	NM_001039481 /// NM_018638	0.00426062	-1.57902
202812_at	GAA	glucosidase, alpha; acid	NM_000152 /// NM_001079803 /// NM_001079804	0.000285048	-1.57901
46142_at	LMF1	lipase maturation factor 1	NM_022773 /// NR_033645 /// NR_033646 /// NR_036442	0.00598143	-1.57887
236531_at	---	---	---	0.012601	-1.57857
238440_at	CLYBL	citrate lyase beta like	NM_206808	0.000195135	-1.57856
205460_at	NPAS2	neuronal PAS domain protein 2	NM_002518	0.000781705	-1.57849
209468_at	LRP5	low density lipoprotein receptor-related protein 5	NM_002335	0.003124	-1.5784
242407_at	---	---	---	0.0814831	-1.57835
236211_at	LOC100506019	hypothetical LOC100506019	XR_109349	0.0106174	-1.57809
203946_s_at	ARG2	arginase, type II	NM_001172	7.23055e-05	-1.57776
215921_at	NPIPL3	nuclear pore complex interacting protein-like 3	NM_130464	0.0509595	-1.57753
234978_at	SLC36A4	solute carrier family 36 (proton/amino acid symporter), member 4	NM_152313	0.000310599	-1.57748
222975_s_at	CSDE1	cold shock domain containing E1, RNA-binding	NM_001007553 /// NM_001130523 /// NM_007158	3.54865e-06	-1.57747
219428_s_at	PXMP4	peroxisomal membrane protein 4, 24kDa	NM_007238 /// NM_183397	6.57316e-05	-1.57709
1559128_at	HSDL2	hydroxysteroid dehydrogenase like 2	NM_001195822 /// NM_032303 /// NR_036651	0.0931017	-1.57702
217750_s_at	UBE2Z	ubiquitin-conjugating enzyme E2Z	NM_023079	4.48848e-05	-1.57699
222429_at	DBNL	drebrin-like	NM_001014436 /// NM_001122956 /// NM_014063	2.39893e-05	-1.57689
224762_at	SERINC2	serine incorporator 2	NM_178865	5.84525e-05	-1.57664
1569193_at	---	---	---	0.00278302	-1.57653
242920_at	---	---	---	0.0285402	-1.57651
237037_at	---	---	---	0.125289	-1.57644
238444_at	ZNF618	zinc finger protein 618	NM_133374	0.0032354	-1.57639
230970_at	---	---	---	0.0272184	-1.57626
239623_at	FLJ44606	glutaredoxin-like protein YDR286C homolog	NM_001164478 /// NM_001164479	0.00104095	-1.57607
229014_at	FLJ42709	hypothetical LOC441094	NR_015369 /// NR_021490 /// NR_021491	3.86239e-05	-1.57601
235388_at	CHD9	chromodomain helicase DNA binding protein 9	NM_025134	0.000752033	-1.57597
235123_at	---	---	---	0.00147944	-1.57585
227704_at	C19orf12	chromosome 19 open reading frame 12	NM_001031726 /// NM_031448	0.0387177	-1.57575
1556129_at	LOC642533	hypothetical LOC642533	XR_016325 /// XR_041225 /// XR_041226	0.00094634	-1.57572
219210_s_at	RAB8B	RAB8B, member RAS oncogene family	NM_016530	1.82648e-05	-1.57545
206583_at	ZNF673	zinc finger family member 673	NM_001129898 /// NM_001129899 /// NM_001129900 /// NM_017776	4.23063e-05	-1.57527
242576_x_at	N4BP2L2	NEDD4 binding protein 2-like 2	NM_014887 /// NM_033111	0.00131006	-1.57495
234990_at	CBX5	chromobox homolog 5	NM_001127321 /// NM_001127322 /// NM_012117	0.00110429	-1.57477
235296_at	EIF5A2	eukaryotic translation initiation factor 5A2	NM_020390	0.00165645	-1.57383
235926_at	---	---	---	0.0995051	-1.5735
222473_s_at	ERBB2IP	erbb2 interacting protein	NM_001006600 /// NM_018695	0.0101595	-1.57326
232382_s_at	PCMTD1	protein-L-isoaspartate (D-aspartate) O-methyltransferase domain containing 1	NM_052937	0.0155333	-1.57301
238178_at	---	---	---	0.00215698	-1.57298
225250_at	STIM2	stromal interaction molecule 2	NM_001169117 /// NM_001169118 /// NM_020860	3.59564e-05	-1.57284
240789_at	---	---	---	0.170867	-1.57275
212004_at	C1orf144	chromosome 1 open reading frame 144	NM_001114600 /// NM_015609	0.000265378	-1.57264
239834_at	---	---	---	0.00123899	-1.57262
229010_at	CBL	Cas-Br-M (murine) ecotropic retroviral transforming sequence	NM_005188	0.0316993	-1.57243
236816_at	NAA25	N(alpha)-acetyltransferase 25, NatB auxiliary subunit	NM_024953	0.0748398	-1.57226
235037_at	TMEM41A	transmembrane protein 41A	NM_080652	0.00138203	-1.57197
230607_at	---	---	---	0.0076336	-1.57196
204226_at	STAU2	staufen, RNA binding protein, homolog 2 (Drosophila)	NM_001164380 /// NM_001164381 /// NM_001164382 /// NM_001164383 /// NM_001164384 /// NM	0.00532641	-1.57183
217631_at	GTPBP4	GTP binding protein 4	NM_012341	0.0069874	-1.57166
220512_at	DLC1	deleted in liver cancer 1	NM_001164271 /// NM_006094 /// NM_024767 /// NM_182643	0.162521	-1.57153
222905_s_at	TMEM143	transmembrane protein 143	NM_018273	0.00418574	-1.57145
215918_s_at	SPTBN1	spectrin, beta, non-erythrocytic 1	NM_003128 /// NM_178313	0.00484586	-1.57141
239264_at	---	---	---	0.310723	-1.57113
1553514_a_at	VNN3	vanin 3	NR_028290 /// NR_028291	9.56646e-05	-1.57086
206054_at	KNG1	kininogen 1	NM_000893 /// NM_001102416 /// NM_001166451	0.000318566	-1.57077
228185_at	ZNF25	zinc finger protein 25	NM_145011	0.00809408	-1.57073
236201_at	---	---	---	0.00430193	-1.57067
224503_s_at	ZCCHC2	zinc finger, CCHC domain containing 2	NM_017742	0.00170155	-1.57052
212990_at	SYNJ1	synaptojanin 1	NM_001160302 /// NM_001160306 /// NM_003895 /// NM_203446	0.000712296	-1.57029
217073_x_at	APOA1	apolipoprotein A-I	NM_000039	0.000104897	-1.57005
201571_s_at	DCTD	dCMP deaminase	NM_001012732 /// NM_001921	0.000280767	-1.57005
235678_at	GM2A	GM2 ganglioside activator	NM_000405 /// NM_001167607	0.000570933	-1.56985
223261_at	POLK	polymerase (DNA directed) kappa	NM_016218	0.00116906	-1.56969
226694_at	AKAP2 /// PALM2-AKAP2	A kinase (PRKA) anchor protein 2 /// PALM2-AKAP2 readthrough	NM_001004065 /// NM_001136562 /// NM_001198656 /// NM_007203 /// NM_147150	0.00077684	-1.56912
1557217_a_at	FANCB	Fanconi anemia, complementation group B	NM_001018113 /// NM_152633	0.00452985	-1.56907
205750_at	BPHL	biphenyl hydrolase-like (serine hydrolase)	NM_004332 /// NR_026648 /// NR_026649 /// NR_026650	0.000315995	-1.5689
242772_x_at	---	---	---	0.0824717	-1.56834
232921_at	KIAA1549	KIAA1549	NM_001164665 /// NM_020910	0.00791244	-1.5683
242498_x_at	---	---	---	0.0513028	-1.56814
222532_at	SRPRB	signal recognition particle receptor, B subunit	NM_021203	6.81157e-06	-1.56812
220734_s_at	GLTPD1	glycolipid transfer protein domain containing 1	NM_001029885	0.00448392	-1.56807
1554445_at	ZNF85	zinc finger protein 85	NM_003429 /// NR_034060	0.00822638	-1.56791
215145_s_at	CNTNAP2	contactin associated protein-like 2	NM_014141	0.0269681	-1.56787
238619_at	---	---	---	0.0713717	-1.56766
241956_at	---	---	---	0.0197807	-1.56741
239329_at	LOC100507345	hypothetical LOC100507345	XR_110320 /// XR_111303 /// XR_114661	0.00181898	-1.56732
223179_at	YPEL3	yippee-like 3 (Drosophila)	NM_001145524 /// NM_031477	0.0024051	-1.5672
219740_at	VASH2	vasohibin 2	NM_001136474 /// NM_001136475 /// NM_024749	0.00392751	-1.56712
1565912_at	---	---	---	0.019324	-1.567
223785_at	FANCI	Fanconi anemia, complementation group I	NM_001113378 /// NM_018193	0.000541794	-1.56681
225591_at	FBXO25	F-box protein 25	NM_012173 /// NM_183420 /// NM_183421	0.000204591	-1.56679
215635_at	---	---	---	0.11107	-1.56671
231912_s_at	TECPR1	tectonin beta-propeller repeat containing 1	NM_015395	0.0278068	-1.56657
219679_s_at	WAC	WW domain containing adaptor with coiled-coil	NM_016628 /// NM_100486 /// NR_024557	0.0099384	-1.56655
204476_s_at	PC	pyruvate carboxylase	NM_000920 /// NM_001040716 /// NM_022172	0.000536027	-1.56645
238886_at	TMED10	transmembrane emp24-like trafficking protein 10 (yeast)	NM_006827	0.0787984	-1.56632
242673_at	---	---	---	0.0546861	-1.56617
237029_at	HGD	homogentisate 1,2-dioxygenase	NM_000187	0.0107553	-1.56615
211578_s_at	RPS6KB1	ribosomal protein S6 kinase, 70kDa, polypeptide 1	NM_003161	0.00792161	-1.56604
232834_at	---	---	---	0.0985517	-1.56577
224682_at	ANKIB1	ankyrin repeat and IBR domain containing 1	NM_019004	0.00193068	-1.5657
218071_s_at	MKRN2	makorin ring finger protein 2	NM_014160	1.71889e-06	-1.56552
232889_at	---	---	---	0.269367	-1.56526
210929_s_at	AHSG	alpha-2-HS-glycoprotein	NM_001622	5.9307e-06	-1.56488
229057_at	SCN2A	sodium channel, voltage-gated, type II, alpha subunit	NM_001040142 /// NM_001040143 /// NM_021007	0.0615408	-1.56462
36920_at	MTM1	myotubularin 1	NM_000252	0.000305407	-1.56456
201653_at	CNIH	cornichon homolog (Drosophila)	NM_005776	0.00187298	-1.5643
202323_s_at	ACBD3	acyl-CoA binding domain containing 3	NM_022735	0.00423552	-1.56427
237530_at	---	---	---	0.000745691	-1.56425
205754_at	F2	coagulation factor II (thrombin)	NM_000506	0.0006088	-1.5642
213914_s_at	SPTBN1	Spectrin, beta, non-erythrocytic 1	NM_003128 /// NM_178313	0.0739698	-1.56392
217164_at	---	---	---	0.0791151	-1.56385
238812_at	---	---	---	0.0410553	-1.56369
242564_at	---	---	---	0.00236605	-1.56352
1569930_at	---	---	---	0.213777	-1.56345
240231_at	---	---	---	0.0624133	-1.56342
243495_s_at	---	---	---	0.0231247	-1.56332
217953_at	PHF3	PHD finger protein 3	NM_015153	0.01258	-1.56298
224650_at	MAL2	mal, T-cell differentiation protein 2	NM_052886	0.000296454	-1.56278
220017_x_at	CYP2C9	cytochrome P450, family 2, subfamily C, polypeptide 9	NM_000771	0.00235628	-1.56257
202895_s_at	SIRPA	signal-regulatory protein alpha	NM_001040022 /// NM_001040023 /// NM_080792	0.00280943	-1.56248
212989_at	SGMS1	sphingomyelin synthase 1	NM_147156	0.00883341	-1.56184
238970_at	---	---	---	0.00830363	-1.56182
220250_at	ZNF286A	zinc finger protein 286A	NM_001130842 /// NM_020652	0.00947817	-1.56166
219140_s_at	RBP4	retinol binding protein 4, plasma	NM_006744	6.12494e-06	-1.56157
1554726_at	ZNF655	zinc finger protein 655	NM_001009958 /// NM_001009960 /// NM_001083956 /// NM_001085366 /// NM_001085367 /// NM	0.0352753	-1.56148
1555436_a_at	AFF4	AF4/FMR2 family, member 4	NM_014423	0.0541912	-1.56144
241893_at	---	---	---	0.264794	-1.56144
213763_at	HIPK2	homeodomain interacting protein kinase 2	NM_001113239 /// NM_022740	0.00113699	-1.56122
1562456_at	---	---	---	0.0767418	-1.5612
235747_at	SLC25A16	Solute carrier family 25 (mitochondrial carrier; Graves disease autoantigen), member 16	NM_152707	0.00750217	-1.56117
211716_x_at	ARHGDIA	Rho GDP dissociation inhibitor (GDI) alpha	NM_001185077 /// NM_001185078 /// NM_004309	8.5214e-05	-1.5611
202039_at	MYO18A /// TIAF1	myosin XVIIIA /// TGFB1-induced anti-apoptotic factor 1	NM_004740 /// NM_078471 /// NM_203318	0.0232352	-1.56089
206046_at	ADAM23	ADAM metallopeptidase domain 23	NM_003812	0.0446441	-1.56077
215724_at	PLD1	phospholipase D1, phosphatidylcholine-specific	NM_001130081 /// NM_002662	0.00750706	-1.5607
1557626_at	---	---	---	0.00548346	-1.56061
218004_at	BSDC1	BSD domain containing 1	NM_001143888 /// NM_001143889 /// NM_001143890 /// NM_018045	0.0018655	-1.56051
1552969_a_at	ZMYM6	zinc finger, MYM-type 6	NM_007167	0.00214895	-1.56016
209921_at	SLC7A11	solute carrier family 7, (cationic amino acid transporter, y+ system) member 11	NM_014331	4.0401e-05	-1.55981
233370_at	---	---	---	0.0555987	-1.55981
225714_s_at	---	---	---	0.00138019	-1.55963
213089_at	LOC100272216	hypothetical LOC100272216	NR_027439	0.17416	-1.55953
238687_x_at	ZNF770	zinc finger protein 770	NM_014106	0.00344415	-1.55934
1558293_at	KIAA1107	KIAA1107	NM_015237	0.0358397	-1.55894
239780_at	---	---	---	0.171981	-1.55881
226087_at	LZIC	leucine zipper and CTNNBIP1 domain containing	NM_032368	0.000253117	-1.55866
219980_at	C4orf29	chromosome 4 open reading frame 29	NM_001039717	0.000139436	-1.5585
211202_s_at	KDM5B	lysine (K)-specific demethylase 5B	NM_006618	0.00143237	-1.55817
228471_at	ANKRD44	ankyrin repeat domain 44	NM_001195144 /// NM_153697	0.011555	-1.55814
214577_at	MAP1B	microtubule-associated protein 1B	NM_005909	0.00208898	-1.55769
214583_at	DDI2	DNA-damage inducible 1 homolog 2 (S. cerevisiae)	NM_032341	0.00442194	-1.55763
201008_s_at	TXNIP	thioredoxin interacting protein	NM_006472	0.0365738	-1.55761
208167_s_at	MMP16	matrix metallopeptidase 16 (membrane-inserted)	NM_005941 /// NM_022564	0.00636258	-1.55754
204516_at	ATXN7	ataxin 7	NM_000333 /// NM_001128149 /// NM_001177387	0.0022047	-1.55752
203553_s_at	MAP4K5	mitogen-activated protein kinase kinase kinase kinase 5	NM_006575 /// NM_198794	0.000651928	-1.55736
240955_at	PANX3	pannexin 3	NM_052959	0.00229474	-1.55724
235469_at	FAM133B /// LOC728066	family with sequence similarity 133, member B /// family with sequence similarity 133,	NM_001040057 /// NM_152789 /// NR_034169	0.0619375	-1.55681
222977_at	SURF4	surfeit 4	NM_033161	0.000327501	-1.55669
206789_s_at	POU2F1	POU class 2 homeobox 1	NM_001198783 /// NM_001198786 /// NM_002697 /// NR_037163	0.0406748	-1.55653
55872_at	ZNF512B	zinc finger protein 512B	NM_020713	0.0082307	-1.55648
228913_at	LOC100190939	hypothetical LOC100190939	NR_024458	0.0212008	-1.55609
222458_s_at	AKIRIN1	akirin 1	NM_001136275 /// NM_024595	0.00211316	-1.55594
32502_at	GDPD5	glycerophosphodiester phosphodiesterase domain containing 5	NM_030792	0.00241064	-1.55592
225113_at	AGPS	alkylglycerone phosphate synthase	NM_003659	2.13814e-06	-1.55571
230642_at	---	---	---	0.000110376	-1.5557
217670_at	RPLP2	Ribosomal protein, large, P2	NM_001004	0.0123831	-1.55555
235915_at	---	---	---	0.0203577	-1.55548
219771_at	TBC1D8B	TBC1 domain family, member 8B (with GRAM domain)	NM_017752 /// NM_198881	0.000369551	-1.55527
228762_at	LFNG	LFNG O-fucosylpeptide 3-beta-N-acetylglucosaminyltransferase	NM_001040167 /// NM_001040168 /// NM_001166355 /// NM_002304	5.8397e-05	-1.55525
212859_x_at	MT1E	metallothionein 1E	NM_175617	4.85142e-05	-1.55524
222214_at	---	---	---	0.0183267	-1.55522
221853_s_at	NOMO1 /// NOMO2 /// NOMO3	NODAL modulator 1 /// NODAL modulator 2 /// NODAL modulator 3	NM_001004060 /// NM_001004067 /// NM_014287 /// NM_173614	0.000176192	-1.55509
226657_at	C17orf103	chromosome 17 open reading frame 103	NM_152914	0.000580761	-1.55484
220008_at	SGK269	NKF3 kinase family member	NM_024776	0.00708941	-1.55449
229414_at	PITPNC1	phosphatidylinositol transfer protein, cytoplasmic 1	NM_012417 /// NM_181671	0.00534374	-1.55448
227842_at	RAB30	RAB30, member RAS oncogene family	NM_014488	0.142647	-1.55447
238961_s_at	FNDC3A	Fibronectin type III domain containing 3A	NM_001079673 /// NM_014923	0.155591	-1.55421
215481_s_at	PEX5	peroxisomal biogenesis factor 5	NM_000319 /// NM_001131023 /// NM_001131024 /// NM_001131025 /// NM_001131026	0.0328708	-1.55414
1569167_at	---	---	---	0.0115659	-1.55381
239483_at	FLJ37035	hypothetical LOC399821	NR_033847	0.000517684	-1.55337
242957_at	VWCE	von Willebrand factor C and EGF domains	NM_152718	0.00474426	-1.55324
204827_s_at	CCNF	cyclin F	NM_001761	0.0188758	-1.55296
217024_x_at	SIRPA	signal-regulatory protein alpha	NM_001040022 /// NM_001040023 /// NM_080792	0.00324596	-1.55267
243675_at	---	---	---	0.0239909	-1.55246
230837_at	LOC100505885	hypothetical LOC100505885	XR_110830	0.0100381	-1.55213
1558391_s_at	ZNF599	zinc finger protein 599	NM_001007248	0.0481166	-1.55186
206333_at	MSI1	musashi homolog 1 (Drosophila)	NM_002442	0.0532472	-1.55161
205413_at	MPPED2	metallophosphoesterase domain containing 2	NM_001145399 /// NM_001584	0.00672543	-1.55116
241484_x_at	---	---	---	0.00153722	-1.55091
215222_x_at	MACF1	microtubule-actin crosslinking factor 1	NM_012090 /// NM_033044	0.00301266	-1.55055
228672_at	---	---	---	0.000922466	-1.5505
235809_at	LIN54	lin-54 homolog (C. elegans)	NM_001115007 /// NM_001115008 /// NM_194282	0.00255685	-1.5503
213694_at	RSBN1	round spermatid basic protein 1	NM_018364	0.00826465	-1.55027
203728_at	BAK1	BCL2-antagonist/killer 1	NM_001188	0.000212267	-1.55023
219304_s_at	PDGFD	platelet derived growth factor D	NM_025208 /// NM_033135	0.000199102	-1.5502
222568_at	UGGT1	UDP-glucose glycoprotein glucosyltransferase 1	NM_020120 /// NR_027671	0.0142663	-1.54993
1556060_a_at	ZNF451	zinc finger protein 451	NM_001031623 /// NM_015555	0.00344562	-1.54992
227679_at	HDAC11	histone deacetylase 11	NM_001136041 /// NM_024827	0.00192491	-1.5499
231837_at	USP28	ubiquitin specific peptidase 28	NM_020886	8.78984e-05	-1.54988
219754_at	RBM41	RNA binding motif protein 41	NM_001171080 /// NM_018301	0.00535901	-1.54986
231856_at	KIAA1244	KIAA1244	NM_020340	0.0141968	-1.54963
237813_at	PCBP2	poly(rC) binding protein 2	NM_001098620 /// NM_001128911 /// NM_001128912 /// NM_001128913 /// NM_001128914 /// NM	0.0237988	-1.54962
200770_s_at	LAMC1	laminin, gamma 1 (formerly LAMB2)	NM_002293	0.00307209	-1.54958
212009_s_at	STIP1	stress-induced-phosphoprotein 1	NM_006819	0.00708948	-1.54956
227940_at	LOC339803	hypothetical LOC339803	NR_036496	0.00040477	-1.54903
213258_at	TFPI	tissue factor pathway inhibitor (lipoprotein-associated coagulation inhibitor)	NM_001032281 /// NM_006287	0.000217437	-1.54897
217941_s_at	ERBB2IP	erbb2 interacting protein	NM_001006600 /// NM_018695	0.00516514	-1.54893
241988_x_at	---	---	---	0.24037	-1.54889
230085_at	PDK3	pyruvate dehydrogenase kinase, isozyme 3	NM_001142386 /// NM_005391	0.00836092	-1.5486
225759_x_at	CLMN	calmin (calponin-like, transmembrane)	NM_024734	0.00232717	-1.54856
242156_at	---	---	---	0.0717758	-1.54854
235316_at	NAT8L	N-acetyltransferase 8-like (GCN5-related, putative)	NM_178557	0.0228783	-1.54837
224452_s_at	C7orf70	chromosome 7 open reading frame 70	NM_001037163	2.06179e-05	-1.54827
230223_at	ZNF839	Zinc finger protein 839	NM_018335	0.0264839	-1.54823
224978_s_at	USP36	ubiquitin specific peptidase 36	NM_025090	1.78702e-05	-1.54808
232137_at	ZNF616	zinc finger protein 616	NM_178523	1.72905e-05	-1.54791
244845_at	---	---	---	0.199243	-1.54788
225033_at	ST3GAL1	ST3 beta-galactoside alpha-2,3-sialyltransferase 1	NM_003033 /// NM_173344	0.00112351	-1.54786
244170_at	RAB3C	RAB3C, member RAS oncogene family	NM_138453	0.0168305	-1.54778
212251_at	MTDH	metadherin	NM_178812	0.00472567	-1.54767
204527_at	MYO5A	myosin VA (heavy chain 12, myoxin)	NM_000259 /// NM_001142495	0.0147846	-1.54766
242886_at	---	---	---	0.213762	-1.54765
218497_s_at	RNASEH1	ribonuclease H1	NM_002936	0.000554821	-1.54763
239071_at	RBBP4	Retinoblastoma binding protein 4	NM_001135255 /// NM_001135256 /// NM_005610	0.0748943	-1.54762
206130_s_at	ASGR2	asialoglycoprotein receptor 2	NM_001181 /// NM_080912 /// NM_080913 /// NM_080914	2.75441e-05	-1.54759
244860_at	---	---	---	0.0746579	-1.5474
243664_at	TXNL1	Thioredoxin-like 1	NM_004786 /// NR_024546	0.0176655	-1.54718
201151_s_at	MBNL1	muscleblind-like (Drosophila)	NM_021038 /// NM_207292 /// NM_207293 /// NM_207294 /// NM_207295 /// NM_207296 /// NM_	0.0249709	-1.54718
1557267_s_at	LOC284952	hypothetical protein LOC284952	XM_001126137 /// XM_001722633	0.036109	-1.54696
211926_s_at	MYH9	myosin, heavy chain 9, non-muscle	NM_002473	0.000598813	-1.54678
228858_at	---	---	---	0.0253606	-1.54668
235472_at	FUT10	fucosyltransferase 10 (alpha (1,3) fucosyltransferase)	NM_032664	7.49365e-05	-1.54662
209711_at	SLC35D1	solute carrier family 35 (UDP-glucuronic acid/UDP-N-acetylgalactosamine dual transporte	NM_015139	0.0144704	-1.54658
223771_at	TMEM87A	Transmembrane protein 87A	NM_001110503 /// NM_015497	0.0167653	-1.54643
213410_at	C10orf137	chromosome 10 open reading frame 137	NM_015608	0.000131911	-1.54611
224858_at	ZDHHC5	zinc finger, DHHC-type containing 5	NM_015457	8.19966e-07	-1.54607
219641_at	DET1	de-etiolated homolog 1 (Arabidopsis)	NM_001144074 /// NM_017996 /// NR_026645	0.000727665	-1.5459
1556110_at	---	---	---	0.037307	-1.54589
239839_at	ZNF555	zinc finger protein 555	NM_001172775 /// NM_152791	0.00151394	-1.54565
204426_at	TMED2	transmembrane emp24 domain trafficking protein 2	NM_006815	0.00624091	-1.54565
214330_at	ATPAF2	ATP synthase mitochondrial F1 complex assembly factor 2	NM_145691	0.000322307	-1.54564
215794_x_at	GLUD2	glutamate dehydrogenase 2	NM_012084	0.00131851	-1.54537
221834_at	LONP2	Lon peptidase 2, peroxisomal	NM_031490	0.00106846	-1.54484
217879_at	CDC27	cell division cycle 27 homolog (S. cerevisiae)	NM_001114091 /// NM_001256	0.00175005	-1.54478
204880_at	MGMT	O-6-methylguanine-DNA methyltransferase	NM_002412	0.000128302	-1.54472
229302_at	TMEM178	transmembrane protein 178	NM_001167959 /// NM_152390	0.025857	-1.54467
227001_at	NIPAL2	NIPA-like domain containing 2	NM_024759	0.000280526	-1.54456
202088_at	SLC39A6	solute carrier family 39 (zinc transporter), member 6	NM_001099406 /// NM_012319	5.69497e-06	-1.54439
220690_s_at	DHRS7B	dehydrogenase/reductase (SDR family) member 7B	NM_015510	0.00242042	-1.54435
241793_at	ZMYND17	zinc finger, MYND-type containing 17	NM_001024593	0.0155706	-1.54416
200030_s_at	SLC25A3	solute carrier family 25 (mitochondrial carrier; phosphate carrier), member 3	NM_002635 /// NM_005888 /// NM_213611	2.80973e-06	-1.54406
211973_at	LOC100507620	hypothetical LOC100507620	XR_108633 /// XR_108634 /// XR_108635 /// XR_112861 /// XR_112862 /// XR_112863 /// XR_	0.0382976	-1.54406
242133_s_at	---	---	---	0.0516267	-1.54385
213593_s_at	TRA2A	transformer 2 alpha homolog (Drosophila)	NM_013293	0.0338684	-1.54385
1552562_at	ZNF570	zinc finger protein 570	NM_144694	0.0273062	-1.54368
243315_at	---	---	---	0.0576916	-1.54342
243088_at	---	---	---	0.0361817	-1.54339
241384_x_at	GK5	glycerol kinase 5 (putative)	NM_001039547 /// NR_033289	0.0379379	-1.54338
238822_at	---	---	---	0.000219096	-1.54298
212797_at	SORT1	sortilin 1	NM_002959	0.0190787	-1.54268
213714_at	CACNB2	calcium channel, voltage-dependent, beta 2 subunit	NM_000724 /// NM_001167945 /// NM_201570 /// NM_201571 /// NM_201572 /// NM_201590 ///	0.0418715	-1.54262
1553944_at	MIA2	melanoma inhibitory activity 2	NM_054024	0.0186029	-1.54259
1556432_at	---	---	---	0.0244378	-1.54188
230623_x_at	USP28	ubiquitin specific peptidase 28	NM_020886	0.000700695	-1.54143
224613_s_at	DNAJC5	DnaJ (Hsp40) homolog, subfamily C, member 5	NM_025219	0.00450148	-1.54138
236492_at	PPP2R2A	protein phosphatase 2, regulatory subunit B, alpha	NM_001177591 /// NM_002717	0.0224862	-1.54134
215528_at	---	---	---	0.28227	-1.5413
201193_at	IDH1	isocitrate dehydrogenase 1 (NADP+), soluble	NM_005896	0.000264743	-1.54119
225706_at	GLCCI1	glucocorticoid induced transcript 1	NM_138426	0.00264541	-1.54112
240141_at	---	---	---	0.218901	-1.54089
240307_at	---	---	---	0.00968278	-1.54041
202948_at	IL1R1	interleukin 1 receptor, type I	NM_000877	0.00778521	-1.54028
33767_at	NEFH	neurofilament, heavy polypeptide	NM_021076	0.00438691	-1.54028
205692_s_at	CD38	CD38 molecule	NM_001775	0.00399698	-1.54026
238058_at	LOC150381	hypothetical LOC150381	NR_027034	0.00107254	-1.54017
201010_s_at	TXNIP	thioredoxin interacting protein	NM_006472	0.0430633	-1.54015
232587_at	EML4	echinoderm microtubule associated protein like 4	NM_001145076 /// NM_019063	0.0231438	-1.54014
232126_at	COQ2	coenzyme Q2 homolog, prenyltransferase (yeast)	NM_015697	0.0246229	-1.54011
220012_at	ERO1LB	ERO1-like beta (S. cerevisiae)	NM_019891	0.0115985	-1.53979
223015_at	EIF2A	eukaryotic translation initiation factor 2A, 65kDa	NM_032025	6.79837e-05	-1.53966
242428_at	DCUN1D1	DCN1, defective in cullin neddylation 1, domain containing 1 (S. cerevisiae)	NM_020640	0.0306097	-1.53948
244706_at	PCMTD1	protein-L-isoaspartate (D-aspartate) O-methyltransferase domain containing 1	NM_052937	0.00543873	-1.53943
203269_at	NSMAF	neutral sphingomyelinase (N-SMase) activation associated factor	NM_001144772 /// NM_003580	0.000640176	-1.53938
238063_at	TMEM154	transmembrane protein 154	NM_152680	0.00139321	-1.53935
210706_s_at	RNF24	ring finger protein 24	NM_001134337 /// NM_001134338 /// NM_007219	0.00389932	-1.53922
213973_at	RRBP1	ribosome binding protein 1 homolog 180kDa (dog)	NM_001042576 /// NM_004587	0.00381759	-1.53922
242425_at	---	---	---	0.0171143	-1.5392
235415_at	RPRD2	regulation of nuclear pre-mRNA domain containing 2	NM_015203	0.00181531	-1.53906
214367_at	RASGRP2	RAS guanyl releasing protein 2 (calcium and DAG-regulated)	NM_001098670 /// NM_001098671 /// NM_153819	2.23643e-06	-1.53905
235511_at	---	---	---	0.0043018	-1.53899
216733_s_at	GATM	glycine amidinotransferase (L-arginine:glycine amidinotransferase)	NM_001482	0.0442257	-1.53899
229574_at	TRA2A	transformer 2 alpha homolog (Drosophila)	NM_013293	0.0365755	-1.5386
239428_at	---	---	---	0.0450992	-1.53845
231527_at	FLJ36840	Hypothetical LOC645524	XR_040530 /// XR_040531 /// XR_040532	0.00261821	-1.53836
239594_at	LOC145837	hypothetical LOC145837	NR_026979	0.0349703	-1.53808
201743_at	CD14	CD14 molecule	NM_000591 /// NM_001040021 /// NM_001174104 /// NM_001174105	7.18198e-05	-1.53806
217760_at	TRIM44	tripartite motif-containing 44	NM_017583	2.43372e-05	-1.53798
230567_at	KIAA1430	KIAA1430	NM_020827	0.0299192	-1.53785
203675_at	NUCB2	nucleobindin 2	NM_005013	8.22551e-07	-1.53779
218796_at	FERMT1	fermitin family member 1	NM_017671	0.00107481	-1.53764
244183_x_at	PCDHB3	protocadherin beta 3	NM_018937	0.0198369	-1.53764
231397_at	LPPR5	lipid phosphate phosphatase-related protein type 5	NM_001010861 /// NM_001037317	0.0521271	-1.53761
236000_s_at	---	---	---	0.0377734	-1.5371
212322_at	SGPL1	sphingosine-1-phosphate lyase 1	NM_003901	0.000381982	-1.53701
238853_at	RAB3IP	RAB3A interacting protein (rabin3)	NM_001024647 /// NM_022456 /// NM_175623 /// NM_175624 /// NM_175625	0.00493706	-1.53687
237551_at	---	---	---	0.00459157	-1.53685
242207_at	CENPP /// LOC100128361	centromere protein P /// hypothetical LOC100128361	NM_001012267 /// NR_036505	0.00165771	-1.53673
207819_s_at	ABCB4	ATP-binding cassette, sub-family B (MDR/TAP), member 4	NM_000443 /// NM_018849 /// NM_018850	0.00519217	-1.53619
234081_at	---	---	---	0.253262	-1.53592
200890_s_at	SSR1	signal sequence receptor, alpha	NM_003144	0.000189744	-1.5359
1569791_at	STK4	serine/threonine kinase 4	NM_006282	0.00630492	-1.53574
1559259_at	---	---	---	0.119606	-1.53574
222816_s_at	ZCCHC2	zinc finger, CCHC domain containing 2	NM_017742	0.0114346	-1.53501
235999_at	---	---	---	0.0101125	-1.53499
223162_s_at	KIAA1147	KIAA1147	NM_001080392	0.000289975	-1.53485
214779_s_at	SGSM3	small G protein signaling modulator 3	NM_015705	0.00126558	-1.53477
201543_s_at	SAR1A	SAR1 homolog A (S. cerevisiae)	NM_001142648 /// NM_020150	7.49102e-06	-1.53473
242647_at	USP34	ubiquitin specific peptidase 34	NM_014709	0.00371856	-1.53447
212279_at	TMEM97	transmembrane protein 97	NM_014573	0.00075738	-1.53434
1561817_at	---	---	---	0.0341924	-1.53413
1554679_a_at	LAPTM4B	lysosomal protein transmembrane 4 beta	NM_018407	0.0467706	-1.5341
1556425_a_at	LOC284219	hypothetical protein LOC284219	---	0.0954143	-1.53313
226628_at	THOC2	THO complex 2	NM_001081550	0.00735473	-1.53302
239973_at	---	---	---	0.00874336	-1.53288
212856_at	GRAMD4	GRAM domain containing 4	NM_015124	0.00337636	-1.53279
235858_at	CREBBP	CREB binding protein	NM_001079846 /// NM_004380	0.0118809	-1.53245
203958_s_at	ZBTB40	zinc finger and BTB domain containing 40	NM_001083621 /// NM_014870	0.000274288	-1.53243
1555192_at	ZNF277	zinc finger protein 277	NM_021994	0.0580098	-1.53207
1569106_s_at	SETD5	SET domain containing 5	NM_001080517	0.0164954	-1.53186
234923_at	RALGAPA1	Ral GTPase activating protein, alpha subunit 1 (catalytic)	NM_014990 /// NM_194301	0.0602901	-1.53182
235931_at	FAM119A	family with sequence similarity 119, member A	NM_001127395 /// NM_145280	0.000426298	-1.53175
212248_at	MTDH	metadherin	NM_178812	0.00029221	-1.5317
238877_at	EYA4	eyes absent homolog 4 (Drosophila)	NM_004100 /// NM_172103 /// NM_172105	0.000590753	-1.53153
212793_at	DAAM2	dishevelled associated activator of morphogenesis 2	NM_015345	5.49821e-05	-1.53149
222603_at	ERMP1	endoplasmic reticulum metallopeptidase 1	NM_024896	6.13245e-05	-1.53138
213375_s_at	N4BP2L1	NEDD4 binding protein 2-like 1	NM_001079691 /// NM_052818	7.32372e-05	-1.53119
215511_at	TCF20	transcription factor 20 (AR1)	NM_005650 /// NM_181492	0.00216676	-1.53119
1558592_at	---	---	---	0.0548042	-1.53116
225859_at	XIAP	X-linked inhibitor of apoptosis	NM_001167	0.00823035	-1.53114
229711_s_at	MDM2	Mdm2 p53 binding protein homolog (mouse)	NM_002392	4.49722e-05	-1.5307
47083_at	C7orf26	chromosome 7 open reading frame 26	NM_024067	0.000484436	-1.53051
226970_at	FBXO33	F-box protein 33	NM_203301	0.00227567	-1.53043
232054_at	PCDH20	protocadherin 20	NM_022843	0.00598648	-1.53034
202007_at	NID1	nidogen 1	NM_002508	0.000348979	-1.52985
1552485_at	LACTB	lactamase, beta	NM_032857 /// NM_171846	0.00640991	-1.52983
222043_at	CLU	clusterin	NM_001171138 /// NM_001831 /// NM_203339	0.000763462	-1.52973
236063_at	---	---	---	0.0216841	-1.52973
243296_at	NAMPT	Nicotinamide phosphoribosyltransferase	NM_005746	0.0247573	-1.52947
230210_at	SUN1	Sad1 and UNC84 domain containing 1	NM_001130965 /// NM_001171944 /// NM_001171945 /// NM_001171946 /// NM_025154	0.00972562	-1.52943
215294_s_at	SMARCA1	SWI/SNF related, matrix associated, actin dependent regulator of chromatin, subfamily a	NM_003069 /// NM_139035	0.00109352	-1.52928
201761_at	MTHFD2	methylenetetrahydrofolate dehydrogenase (NADP+ dependent) 2, methenyltetrahydrofolate c	NM_006636 /// NR_027405	0.000341208	-1.52911
1554671_a_at	SRRM2	serine/arginine repetitive matrix 2	NM_016333	0.0903314	-1.52888
211883_x_at	CEACAM1	carcinoembryonic antigen-related cell adhesion molecule 1 (biliary glycoprotein)	NM_001024912 /// NM_001184813 /// NM_001184815 /// NM_001184816 /// NM_001712	0.000326154	-1.5288
223558_at	C9orf80	chromosome 9 open reading frame 80	NM_021218	0.00364322	-1.5288
[truncated: 239 more rows]

## Sheet: let7 vs Ctrl_down
Probeset ID	Gene Symbol	Gene Title	RefSeq Transcript ID	p-value(let-7f vs. min-ctl)	Fold-Change(let-7f vs. min-ctl)
230960_at	IGDCC3	immunoglobulin superfamily, DCC subclass, member 3	NM_004884	1.29972e-08	-12.5677
229178_at	PRTG	protogenin	NM_173814	5.31499e-07	-8.82188
227377_at	IGF2BP1	insulin-like growth factor 2 mRNA binding protein 1	NM_001160423 /// NM_006546	5.33364e-08	-7.81716
232037_at	IGDCC3	immunoglobulin superfamily, DCC subclass, member 3	NM_004884	3.49402e-07	-7.74298
203974_at	HDHD1	haloacid dehalogenase-like hydrolase domain containing 1	NM_001135565 /// NM_001178135 /// NM_001178136 /// NM_012080	1.84739e-08	-6.65201
207102_at	AKR1D1	aldo-keto reductase family 1, member D1 (delta 4-3-ketosteroid-5-beta-reductase)	NM_001190906 /// NM_001190907 /// NM_005989	0.00021991	-6.51228
231262_at	---	---	---	2.45923e-08	-6.47967
219795_at	SLC6A14	solute carrier family 6 (amino acid transporter), member 14	NM_007231	5.92544e-07	-5.63754
229073_at	PRTG	protogenin	NM_173814	4.16474e-06	-5.6218
1562275_at	---	---	---	1.67093e-05	-5.31486
208025_s_at	HMGA2	high mobility group AT-hook 2	NM_003483 /// NM_003484	6.47223e-07	-5.15707
227194_at	FAM3B	family with sequence similarity 3, member B	NM_058186 /// NM_206964	1.49569e-06	-5.06851
228854_at	---	---	---	3.63056e-07	-5.02387
229544_at	---	---	---	2.66039e-08	-4.84158
204637_at	CGA	glycoprotein hormones, alpha polypeptide	NM_000735	1.69601e-05	-4.81084
241574_s_at	IGF2BP1	Insulin-like growth factor 2 mRNA binding protein 1	NM_001160423 /// NM_006546	4.22033e-08	-4.76178
213229_at	DICER1	dicer 1, ribonuclease type III	NM_001195573 /// NM_030621 /// NM_177438	1.33862e-06	-4.68398
228894_at	LOC253842 /// NR6A1	hypothetical protein LOC253842 /// nuclear receptor subfamily 6, group A, member 1	NM_001489 /// NM_033334	4.47481e-06	-4.60476
241369_at	---	---	---	2.11572e-05	-4.52773
227494_at	LOC253842 /// NR6A1	hypothetical protein LOC253842 /// nuclear receptor subfamily 6, group A, member 1	NM_001489 /// NM_033334	1.00093e-05	-4.46136
222663_at	RIOK2	RIO kinase 2 (yeast)	NM_001159749 /// NM_018343	3.77598e-06	-4.45949
227307_at	TSPAN18	tetraspanin 18	NM_130783	6.31863e-08	-4.40327
242607_at	---	---	---	1.62318e-06	-4.36051
206061_s_at	DICER1	dicer 1, ribonuclease type III	NM_001195573 /// NM_030621 /// NM_177438	4.35772e-06	-4.35278
218964_at	ARID3B	AT rich interactive domain 3B (BRIGHT-like)	NM_006465	6.61913e-08	-4.29884
206143_at	SLC26A3	solute carrier family 26, member 3	NM_000111	0.000261184	-4.17992
227103_s_at	ECE2	endothelin converting enzyme 2	NM_001037324 /// NM_001100120 /// NM_001100121 /// NM_014693 /// NM_032331	1.26007e-08	-4.10988
227496_at	LOC253842 /// NR6A1	hypothetical protein LOC253842 /// nuclear receptor subfamily 6, group A, member 1	NM_001489 /// NM_033334	3.35051e-06	-4.07911
227445_at	ZNF689	zinc finger protein 689	NM_138447	6.75946e-06	-4.0456
223567_at	SEMA6B	sema domain, transmembrane domain (TM), and cytoplasmic domain, (semaphorin) 6B	NM_032108	3.2168e-07	-4.02176
228008_at	---	---	---	2.38474e-07	-3.99747
1570124_at	---	---	---	1.90932e-07	-3.92088
230060_at	CDCA7	cell division cycle associated 7	NM_031942 /// NM_145810	5.32047e-06	-3.88989
222071_s_at	SLCO4C1	solute carrier organic anion transporter family, member 4C1	NM_180991	2.15813e-05	-3.80943
212966_at	HIC2	hypermethylated in cancer 2	NM_015094	8.06577e-07	-3.79452
226582_at	LOC400043	hypothetical LOC400043	NR_026656	2.49327e-08	-3.78538
227762_at	---	---	---	1.32814e-05	-3.77474
221586_s_at	E2F5	E2F transcription factor 5, p130-binding	NM_001083588 /// NM_001083589 /// NM_001951	1.13056e-06	-3.6673
202925_s_at	PLAGL2	pleiomorphic adenoma gene-like 2	NM_002657	4.86589e-07	-3.64941
237299_at	---	---	---	5.53094e-07	-3.61973
231841_s_at	KIAA1462	KIAA1462	NM_020848	2.1387e-06	-3.57071
241474_at	---	---	---	4.84182e-06	-3.56583
241009_at	FOXN4	forkhead box N4	NM_213596	4.82384e-05	-3.55176
242828_at	FIGN	fidgetin	NM_018086	2.6463e-06	-3.55008
1558226_a_at	---	---	---	0.000507035	-3.54852
226671_at	LAMP2	lysosomal-associated membrane protein 2	NM_001122606 /// NM_002294 /// NM_013995	6.65614e-07	-3.53149
232667_at	---	---	---	1.33042e-05	-3.51578
202490_at	IKBKAP	inhibitor of kappa light polypeptide gene enhancer in B-cells, kinase complex-associate	NM_003640	1.32656e-07	-3.50841
210963_s_at	GYG2	glycogenin 2	NM_001079855 /// NM_001184702 /// NM_001184703 /// NM_001184704 /// NM_003918	2.27619e-08	-3.49526
239823_at	---	---	---	6.99448e-06	-3.4929
207596_at	---	---	---	8.09166e-07	-3.46912
243023_at	---	---	---	2.37389e-05	-3.46088
1560264_at	---	---	---	2.21782e-06	-3.4565
203703_s_at	TTLL4	tubulin tyrosine ligase-like family, member 4	NM_014640	5.98751e-07	-3.45565
212888_at	DICER1	dicer 1, ribonuclease type III	NM_001195573 /// NM_030621 /// NM_177438	4.73233e-08	-3.44557
204624_at	ATP7B	ATPase, Cu++ transporting, beta polypeptide	NM_000053 /// NM_001005918	1.68878e-05	-3.4403
219915_s_at	SLC16A10	solute carrier family 16, member 10 (aromatic amino acid transporter)	NM_018593	4.58899e-05	-3.43933
210677_at	SOAT2	sterol O-acyltransferase 2	NM_003578	2.83317e-05	-3.43267
221061_at	PKD2L1	polycystic kidney disease 2-like 1	NM_016112	1.11298e-06	-3.41499
244688_at	---	---	---	3.26766e-05	-3.40853
239863_at	---	---	---	0.000610954	-3.38795
242908_x_at	---	---	---	5.77563e-05	-3.38783
229349_at	LIN28B	lin-28 homolog B (C. elegans)	NM_001004317	4.16137e-09	-3.37374
242442_x_at	RG9MTD2	RNA (guanine-9-) methyltransferase domain containing 2	NM_001134665 /// NM_001134666 /// NM_152292	0.000153495	-3.30933
228819_at	TSPAN18	tetraspanin 18	NM_130783	0.000178731	-3.29616
210964_s_at	GYG2	glycogenin 2	NM_001079855 /// NM_001184702 /// NM_001184703 /// NM_001184704 /// NM_003918	1.20471e-08	-3.28678
235488_at	RASL10B	RAS-like, family 10, member B	NM_033315	4.60132e-06	-3.25438
242346_x_at	---	---	---	4.83317e-07	-3.23117
231734_at	RBP2	retinol binding protein 2, cellular	NM_004164	7.22944e-05	-3.21769
229822_at	---	---	---	4.10683e-05	-3.21716
227349_at	HELLS	helicase, lymphoid-specific	NM_018063	4.31797e-05	-3.21182
238425_at	---	---	---	2.68554e-06	-3.20982
242620_at	---	---	---	5.31703e-07	-3.19905
1554415_at	TAF5L	TAF5-like RNA polymerase II, p300/CBP-associated factor (PCAF)-associated factor, 65kDa	NM_001025247 /// NM_014409	1.19487e-05	-3.18182
229360_at	ZNF280B	zinc finger protein 280B	NM_080764	8.52312e-06	-3.16506
213316_at	KIAA1462	KIAA1462	NM_020848	1.63371e-06	-3.15766
1556121_at	NAP1L1	nucleosome assembly protein 1-like 1	NM_004537 /// NM_139207	3.20148e-06	-3.15426
236220_at	---	---	---	0.000244708	-3.15104
1562053_at	---	---	---	8.28427e-05	-3.15073
204087_s_at	SLC5A6	solute carrier family 5 (sodium-dependent vitamin transporter), member 6	NM_021095 /// NR_028323	5.57904e-08	-3.14809
232760_at	TEX15	testis expressed 15	NM_031271	1.50134e-05	-3.13366
227294_at	ZNF689	zinc finger protein 689	NM_138447	4.49259e-07	-3.12613
230312_at	---	---	---	0.00129685	-3.11173
238818_at	KIAA1429	KIAA1429	NM_015496 /// NM_183009	4.44249e-06	-3.10754
213333_at	MDH2	malate dehydrogenase 2, NAD (mitochondrial)	NM_005918	2.15999e-07	-3.10666
242627_at	---	---	---	3.69761e-05	-3.09578
1559006_at	---	---	---	6.70268e-05	-3.09302
242674_at	EIF4E	eukaryotic translation initiation factor 4E	NM_001130678 /// NM_001130679 /// NM_001968	9.52652e-05	-3.07313
233115_at	---	---	---	2.50128e-07	-3.06935
209504_s_at	PLEKHB1	pleckstrin homology domain containing, family B (evectins) member 1	NM_001130033 /// NM_001130034 /// NM_001130035 /// NM_001130036 /// NM_021200	8.80304e-07	-3.06494
225743_at	RPUSD3	RNA pseudouridylate synthase domain containing 3	NM_001142547 /// NM_173659	9.83563e-06	-3.06343
229720_at	BAG1	BCL2-associated athanogene	NM_001172415 /// NM_004323	7.05705e-06	-3.03594
220778_x_at	SEMA6B	sema domain, transmembrane domain (TM), and cytoplasmic domain, (semaphorin) 6B	NM_032108	2.25359e-06	-3.03335
231018_at	PALM3	paralemmin 3	NM_001145028	2.10669e-05	-3.03141
239835_at	KBTBD8	kelch repeat and BTB (POZ) domain containing 8	NM_032505	3.3409e-05	-3.01474
1556110_at	---	---	---	0.000236752	-2.99742
201712_s_at	RANBP2	RAN binding protein 2	NM_006267	3.73647e-05	-2.99061
222939_s_at	SLC16A10	solute carrier family 16, member 10 (aromatic amino acid transporter)	NM_018593	8.50776e-07	-2.97886
244872_at	RBBP4	retinoblastoma binding protein 4	NM_001135255 /// NM_001135256 /// NM_005610	7.9851e-05	-2.97069
224507_s_at	MGC12916	hypothetical protein MGC12916	NR_026880	1.4082e-05	-2.96943
222905_s_at	TMEM143	transmembrane protein 143	NM_018273	1.22521e-05	-2.96503
216165_at	GARNL3	GTPase activating Rap/RanGAP domain-like 3	NM_032293	0.000173678	-2.96123
220868_s_at	SLC7A10	solute carrier family 7, (neutral amino acid transporter, y+ system) member 10	NM_019849	1.30628e-07	-2.94237
1560303_at	FKBP4	FK506 binding protein 4, 59kDa	NM_002014	1.3185e-06	-2.93756
226456_at	C16orf75	chromosome 16 open reading frame 75	NM_152308	2.36928e-06	-2.93528
1555867_at	GNG4	guanine nucleotide binding protein (G protein), gamma 4	NM_001098721 /// NM_001098722 /// NM_004485	4.45756e-06	-2.93396
230057_at	LOC285178	hypothetical protein LOC285178	---	0.000247683	-2.93393
228891_at	SEMA4D	sema domain, immunoglobulin domain (Ig), transmembrane domain (TM) and short cytoplasmi	NM_001142287 /// NM_006378	1.82773e-06	-2.92966
1555772_a_at	CDC25A	cell division cycle 25 homolog A (S. pombe)	NM_001789 /// NM_201567	3.9411e-05	-2.92935
228858_at	---	---	---	0.000146787	-2.92016
218536_at	MRS2	MRS2 magnesium homeostasis factor homolog (S. cerevisiae)	NM_020662	6.69995e-07	-2.91747
214664_at	PAICS	phosphoribosylaminoimidazole carboxylase, phosphoribosylaminoimidazole succinocarboxami	NM_001079524 /// NM_001079525 /// NM_006452	8.6811e-05	-2.91401
1559007_s_at	---	---	---	0.000165179	-2.90854
207257_at	EPO	erythropoietin	NM_000799	6.41181e-07	-2.90324
207810_at	F13B	coagulation factor XIII, B polypeptide	NM_001994	0.000312293	-2.89419
235975_at	MTO1	mitochondrial translation optimization 1 homolog (S. cerevisiae)	NM_001123226 /// NM_012123 /// NM_133645	0.00081876	-2.89082
229003_x_at	FAM69B	Family with sequence similarity 69, member B	NM_152421	1.438e-05	-2.88597
202800_at	SLC1A3	solute carrier family 1 (glial high affinity glutamate transporter), member 3	NM_001166695 /// NM_001166696 /// NM_004172	2.64053e-07	-2.88056
205865_at	ARID3A	AT rich interactive domain 3A (BRIGHT-like)	NM_005224	4.32198e-08	-2.86502
1556081_at	---	---	---	0.000385828	-2.86189
223579_s_at	APOB	apolipoprotein B (including Ag(x) antigen)	NM_000384	0.0138573	-2.85353
238194_at	---	---	---	1.39302e-06	-2.85268
240137_at	---	---	---	0.000263697	-2.85146
205311_at	DDC	dopa decarboxylase (aromatic L-amino acid decarboxylase)	NM_000790 /// NM_001082971	9.86717e-06	-2.84843
203677_s_at	TARBP2	TAR (HIV-1) RNA binding protein 2	NM_004178 /// NM_134323 /// NM_134324	1.903e-06	-2.84356
225942_at	NLN	neurolysin (metallopeptidase M3 family)	NM_020726	6.28765e-05	-2.84273
238453_at	FGFBP3	fibroblast growth factor binding protein 3	NM_152429	7.99996e-06	-2.84183
221882_s_at	TMEM8A	transmembrane protein 8A	NM_021259	1.55974e-05	-2.83106
230766_at	GART	phosphoribosylglycinamide formyltransferase, phosphoribosylglycinamide synthetase, phos	NM_000819 /// NM_001136005 /// NM_001136006 /// NM_175085	9.11241e-05	-2.82466
237419_at	---	---	---	0.000158116	-2.81783
231842_at	KIAA1462	KIAA1462	NM_020848	9.76164e-06	-2.81597
238752_at	---	---	---	8.04918e-05	-2.81424
205697_at	SCGN	secretagogin, EF-hand calcium binding protein	NM_006998	3.77193e-07	-2.81016
236126_at	ACVR2B	activin A receptor, type IIB	NM_001106	5.24402e-06	-2.79735
237333_at	RBBP4	retinoblastoma binding protein 4	NM_001135255 /// NM_001135256 /// NM_005610	1.89557e-05	-2.79645
202876_s_at	PBX2	pre-B-cell leukemia homeobox 2	NM_002586	7.62034e-09	-2.79415
205883_at	ZBTB16	zinc finger and BTB domain containing 16	NM_001018011 /// NM_006006	0.000503166	-2.79415
243372_at	HSPD1	heat shock 60kDa protein 1 (chaperonin)	NM_002156 /// NM_199440	1.49451e-05	-2.78732
218898_at	FAM57A	family with sequence similarity 57, member A	NM_024792	3.29463e-06	-2.78395
1555413_s_at	FBXL21	F-box and leucine-rich repeat protein 21 (gene/pseudogene)	NM_012159	4.26066e-06	-2.77463
244883_at	---	---	---	0.00160942	-2.77196
230248_x_at	---	---	---	0.00338456	-2.7672
201372_s_at	CUL3	cullin 3	NM_003590	3.80624e-05	-2.75293
218676_s_at	PCTP	phosphatidylcholine transfer protein	NM_001102402 /// NM_021213	4.22708e-08	-2.75264
225538_at	ZCCHC9	zinc finger, CCHC domain containing 9	NM_001131035 /// NM_001131036 /// NM_032280	0.000106357	-2.74498
214397_at	MBD2	methyl-CpG binding domain protein 2	NM_003927 /// NM_015832	0.000223456	-2.74175
1556205_at	---	---	---	0.000117376	-2.74157
1552519_at	ACVR1C	activin A receptor, type IC	NM_001111031 /// NM_001111032 /// NM_001111033 /// NM_145259	2.24575e-06	-2.74145
203702_s_at	TTLL4	tubulin tyrosine ligase-like family, member 4	NM_014640	1.31431e-05	-2.74064
228380_at	SENP2	SUMO1/sentrin/SMT3 specific peptidase 2	NM_021627	2.18412e-05	-2.74013
238964_at	FIGN	fidgetin	NM_018086	0.000526958	-2.73282
205851_at	NME6	non-metastatic cells 6, protein expressed in (nucleoside-diphosphate kinase)	NM_005793	1.09496e-06	-2.72761
227815_at	---	---	---	1.69513e-06	-2.72428
207421_at	CA5A	carbonic anhydrase VA, mitochondrial	NM_001739	2.42165e-05	-2.72124
222821_s_at	GEMIN7	gem (nuclear organelle) associated protein 7	NM_001007269 /// NM_001007270 /// NM_024707	6.18773e-07	-2.70327
238186_at	---	---	---	6.50018e-05	-2.7006
209757_s_at	MYCN	v-myc myelocytomatosis viral related oncogene, neuroblastoma derived (avian)	NM_005378	6.39712e-06	-2.69744
230418_s_at	GALNTL1	UDP-N-acetyl-alpha-D-galactosamine:polypeptide N-acetylgalactosaminyltransferase-like 1	NM_001168368 /// NM_020692	0.000614367	-2.6968
239425_at	DCUN1D5	DCN1, defective in cullin neddylation 1, domain containing 5 (S. cerevisiae)	NM_032299	6.60426e-05	-2.69227
1559746_a_at	ZNF718	zinc finger protein 718	NM_001039127	3.54378e-05	-2.69151
227896_at	BCCIP	BRCA2 and CDKN1A interacting protein	NM_016567 /// NM_078468 /// NM_078469	5.64824e-07	-2.68977
227498_at	SOX6	SRY (sex determining region Y)-box 6	NM_001145811 /// NM_001145819 /// NM_017508 /// NM_033326	6.02841e-06	-2.68602
204114_at	NID2	nidogen 2 (osteonidogen)	NM_007361	4.08805e-07	-2.68267
1561998_at	---	---	---	4.22651e-06	-2.68219
225711_at	ARL6IP6	ADP-ribosylation-like factor 6 interacting protein 6	NM_152522 /// NR_024526	5.26507e-07	-2.68198
227281_at	SLC29A4	solute carrier family 29 (nucleoside transporters), member 4	NM_001040661 /// NM_153247	1.04904e-06	-2.67653
209490_s_at	EGFL8 /// PPT2	EGF-like-domain, multiple 8 /// palmitoyl-protein thioesterase 2	NM_005155 /// NM_030652 /// NM_138717	2.66217e-07	-2.6676
235390_at	SREK1IP1	SREK1-interacting protein 1	NM_173829	2.46436e-05	-2.66717
236105_at	ZBTB10	zinc finger and BTB domain containing 10	NM_001105539 /// NM_023929	0.000137165	-2.66702
211089_s_at	NEK3	NIMA (never in mitosis gene a)-related kinase 3	NM_001146099 /// NM_002498 /// NM_152720 /// NR_027415	5.89871e-06	-2.66131
225210_s_at	FAM103A1	family with sequence similarity 103, member A1	NM_031452	9.9943e-07	-2.66114
220109_at	TF	transferrin	NM_001063	0.00140085	-2.65465
239471_at	LRRC28	leucine rich repeat containing 28	NM_144598	0.00026986	-2.64759
209652_s_at	PGF	placental growth factor	NM_002632	1.34109e-06	-2.64642
240762_at	---	---	---	2.38353e-05	-2.64501
1560973_a_at	---	---	---	3.54935e-07	-2.64385
228377_at	KLHL14	kelch-like 14 (Drosophila)	NM_020805	4.91327e-06	-2.63954
226381_at	LOC100506748	hypothetical LOC100506748	XR_109878 /// XR_112381 /// XR_113367	9.4313e-05	-2.63851
212964_at	HIC2	hypermethylated in cancer 2	NM_015094	1.17402e-07	-2.6372
236287_at	---	---	---	0.000220924	-2.63348
236466_at	---	---	---	0.0100436	-2.63235
227292_at	C11orf84	chromosome 11 open reading frame 84	NM_138471	1.14401e-06	-2.62839
231544_s_at	POLR3G	Polymerase (RNA) III (DNA directed) polypeptide G (32kD)	NM_006467	0.000404396	-2.62593
214717_at	PK155	hypothetical protein DKFZp434H1419	XM_003118510 /// XM_003119878 /// XM_003120390	0.000373048	-2.62559
1556111_s_at	---	---	---	0.000306591	-2.62327
1565657_at	CMTM6	CKLF-like MARVEL transmembrane domain containing 6	NM_017801	0.000422582	-2.62167
239080_at	---	---	---	0.000190792	-2.61961
230151_at	C13orf1	chromosome 13 open reading frame 1	NM_001127482 /// NM_020456 /// NR_023351	3.31084e-05	-2.61865
209704_at	MTF2	metal response element binding transcription factor 2	NM_001164391 /// NM_001164392 /// NM_001164393 /// NM_007358	4.55544e-07	-2.61446
243799_x_at	ANGPTL3	angiopoietin-like 3	NM_014495	6.75525e-08	-2.60881
223852_s_at	STK40	serine/threonine kinase 40	NM_032017	4.19356e-06	-2.60433
232071_at	MRPL19	Mitochondrial ribosomal protein L19	NM_014763	0.000258331	-2.6023
223843_at	SCARA3	scavenger receptor class A, member 3	NM_016240 /// NM_182826	0.00304541	-2.60198
1568807_a_at	---	---	---	0.000135977	-2.59812
224348_s_at	---	---	---	0.00870651	-2.59571
228493_at	LOC100506992	hypothetical LOC100506992	XR_109783 /// XR_113296 /// XR_115603	3.10877e-05	-2.59338
228280_at	ZC3HAV1L	zinc finger CCCH-type, antiviral 1-like	NM_080660	0.000277936	-2.59251
208474_at	CLDN6	claudin 6	NM_021195	5.72672e-06	-2.58535
218370_s_at	S100PBP	S100P binding protein	NM_001017406 /// NM_022753	2.08578e-08	-2.58465
209318_x_at	PLAGL1	pleiomorphic adenoma gene-like 1	NM_001080951 /// NM_001080952 /// NM_001080953 /// NM_001080954 /// NM_001080955 /// NM	1.68496e-05	-2.58342
211952_at	IPO5	importin 5	NM_002271	6.31615e-06	-2.58289
228797_at	NLN	neurolysin (metallopeptidase M3 family)	NM_020726	6.03773e-05	-2.57414
225739_at	RAB11FIP4	RAB11 family interacting protein 4 (class II)	NM_032932	2.67573e-07	-2.57317
1555751_a_at	GEMIN7	gem (nuclear organelle) associated protein 7	NM_001007269 /// NM_001007270 /// NM_024707	2.11041e-06	-2.57071
217608_at	SREK1IP1	SREK1-interacting protein 1	NM_173829	6.91483e-05	-2.57034
226908_at	LRIG3	leucine-rich repeats and immunoglobulin-like domains 3	NM_001136051 /// NM_153377	2.96072e-05	-2.57006
242150_at	CLSPN	claspin	NM_001190481 /// NM_022111	0.000274939	-2.56876
229200_at	LOC729810	hypothetical protein LOC729810	XR_040839 /// XR_040840 /// XR_040841	2.63726e-06	-2.56619
1556060_a_at	ZNF451	zinc finger protein 451	NM_001031623 /// NM_015555	2.18668e-05	-2.56213
240921_at	---	---	---	4.4672e-05	-2.55576
243253_at	---	---	---	0.00547673	-2.55247
236312_at	---	---	---	0.000160678	-2.55117
239054_at	SFMBT1	Scm-like with four mbt domains 1	NM_001005158 /// NM_001005159 /// NM_016329	0.000451067	-2.55001
231039_at	---	---	---	1.31131e-05	-2.54943
238681_at	GDPD1	glycerophosphodiester phosphodiesterase domain containing 1	NM_001165993 /// NM_001165994 /// NM_182569	5.07476e-05	-2.54766
233419_at	---	---	---	0.0136693	-2.54691
206177_s_at	ARG1	arginase, liver	NM_000045	4.84203e-05	-2.54634
239848_at	---	---	---	1.52481e-05	-2.53474
203669_s_at	DGAT1	diacylglycerol O-acyltransferase 1	NM_012079	1.10123e-05	-2.52805
232692_at	TDRD6	tudor domain containing 6	NM_001010870 /// NM_001168359	2.30774e-06	-2.52584
1560305_x_at	FKBP4	FK506 binding protein 4, 59kDa	NM_002014	2.51134e-05	-2.52491
225313_at	C20orf177	chromosome 20 open reading frame 177	NM_001190826 /// NM_001190827 /// NM_022106	8.69272e-06	-2.52224
229819_at	A1BG	alpha-1-B glycoprotein	NM_130786	2.99089e-06	-2.52195
240089_at	---	---	---	0.000514336	-2.52159
226776_at	ENY2	enhancer of yellow 2 homolog (Drosophila)	NM_001193557 /// NM_020189 /// NR_036471 /// NR_036472	0.000349737	-2.51927
241892_at	NCL	nucleolin	NM_005381	6.19658e-05	-2.51617
202491_s_at	IKBKAP	inhibitor of kappa light polypeptide gene enhancer in B-cells, kinase complex-associate	NM_003640	1.18026e-08	-2.51546
213647_at	DNA2	DNA replication helicase 2 homolog (yeast)	NM_001080449	0.000802564	-2.51114
238309_x_at	---	---	---	0.000361878	-2.51017
235037_at	TMEM41A	transmembrane protein 41A	NM_080652	1.0371e-05	-2.50992
229068_at	CCT5	chaperonin containing TCP1, subunit 5 (epsilon)	NM_012073	2.84522e-06	-2.50787
226448_at	FAM89A	family with sequence similarity 89, member A	NM_198552	9.91225e-06	-2.50661
209672_s_at	MIOS	missing oocyte, meiosis regulator, homolog (Drosophila)	NM_019005	0.000788839	-2.50074
225431_x_at	PM20D2	peptidase M20 domain containing 2	NM_001010853	0.000449565	-2.49837
230243_at	RG9MTD2	RNA (guanine-9-) methyltransferase domain containing 2	NM_001134665 /// NM_001134666 /// NM_152292	0.00015154	-2.49705
222636_at	MED28	mediator complex subunit 28	NM_025205	8.66577e-06	-2.49691
1555845_at	---	---	---	1.16975e-05	-2.49528
229841_at	---	---	---	4.34551e-05	-2.49495
1558445_at	---	---	---	0.0110897	-2.49437
227919_at	UCA1	urothelial cancer associated 1 (non-protein coding)	NR_015379	1.88648e-05	-2.49393
1558606_s_at	---	---	---	0.00901809	-2.48867
228844_at	SLC13A5	solute carrier family 13 (sodium-dependent citrate transporter), member 5	NM_001143838 /// NM_177550	2.35572e-05	-2.48778
205862_at	GREB1	growth regulation by estrogen in breast cancer 1	NM_014668 /// NM_033090 /// NM_148903	0.000366655	-2.4877
205115_s_at	RBM19	RNA binding motif protein 19	NM_001146698 /// NM_001146699 /// NM_016196	4.48448e-06	-2.48346
209464_at	AURKB	aurora kinase B	NM_004217	8.69373e-06	-2.48286
223057_s_at	XPO5	exportin 5	NM_020750	3.89835e-07	-2.47872
204695_at	CDC25A	cell division cycle 25 homolog A (S. pombe)	NM_001789 /// NM_201567	8.55931e-07	-2.47754
222635_s_at	MED28	mediator complex subunit 28	NM_025205	1.18016e-06	-2.47205
242422_at	G3BP1	GTPase activating protein (SH3 domain) binding protein 1	NM_005754 /// NM_198395	0.000364976	-2.47193
1569052_at	---	---	---	0.000321795	-2.46759
225750_at	ERO1L	ERO1-like (S. cerevisiae)	NM_014584	1.10842e-05	-2.4669
239031_at	SSTR2	somatostatin receptor 2	NM_001050	2.58096e-06	-2.46111
235561_at	TXNL1	thioredoxin-like 1	NM_004786 /// NR_024546	9.45991e-05	-2.45784
224508_at	MGC12916	hypothetical protein MGC12916	NR_026880	3.36449e-05	-2.45493
231959_at	LIN52	lin-52 homolog (C. elegans)	NM_001024674	1.43998e-05	-2.45359
236723_at	---	---	---	0.000244791	-2.45009
230020_at	NAA38	N(alpha)-acetyltransferase 38, NatC auxiliary subunit	NM_016200	6.183e-05	-2.44912
228142_at	UQCR10	ubiquinol-cytochrome c reductase, complex III subunit X	NM_001003684 /// NM_013387	2.69537e-06	-2.44711
237842_at	MAP7D3	MAP7 domain containing 3	NM_001173516 /// NM_001173517 /// NM_024597	0.00405713	-2.44455
1555677_s_at	SMC1A	structural maintenance of chromosomes 1A	NM_006306	0.000237084	-2.44348
219470_x_at	CCNJ	cyclin J	NM_001134375 /// NM_001134376 /// NM_019084	0.000106214	-2.44069
228214_at	SOX6	SRY (sex determining region Y)-box 6	NM_001145811 /// NM_001145819 /// NM_017508 /// NM_033326	3.52733e-05	-2.43833
33767_at	NEFH	neurofilament, heavy polypeptide	NM_021076	4.01051e-05	-2.43727
235573_at	---	---	---	5.78266e-06	-2.43684
1555227_a_at	MANEA	mannosidase, endo-alpha	NM_024641	0.000324441	-2.43335
228987_at	---	---	---	7.31783e-07	-2.43218
1556082_a_at	---	---	---	7.26584e-05	-2.43117
1555846_a_at	---	---	---	6.61197e-06	-2.42968
203345_s_at	MTF2	metal response element binding transcription factor 2	NM_001164391 /// NM_001164392 /// NM_001164393 /// NM_007358	1.12945e-05	-2.42781
1557487_at	---	---	---	4.17518e-05	-2.42616
222718_at	TMEM8A	transmembrane protein 8A	NM_021259	6.34186e-06	-2.42544
228361_at	E2F2	E2F transcription factor 2	NM_004091	3.65068e-05	-2.42502
230318_at	SERPINA1	serpin peptidase inhibitor, clade A (alpha-1 antiproteinase, antitrypsin), member 1	NM_000295 /// NM_001002235 /// NM_001002236 /// NM_001127700 /// NM_001127701 /// NM_00	1.71348e-05	-2.42251
221553_at	MAGT1	magnesium transporter 1	NM_032121	0.000215842	-2.42187
222641_s_at	C17orf63	chromosome 17 open reading frame 63	NM_001077498 /// NM_018182	0.00036726	-2.42184
239857_at	---	---	---	8.4599e-07	-2.42129
211450_s_at	MSH6	mutS homolog 6 (E. coli)	NM_000179	1.22583e-05	-2.41679
226868_at	GXYLT1	glucoside xylosyltransferase 1	NM_001099650 /// NM_173601	7.54624e-05	-2.41655
207002_s_at	PLAGL1	pleiomorphic adenoma gene-like 1	NM_001080951 /// NM_001080952 /// NM_001080953 /// NM_001080954 /// NM_001080955 /// NM	2.2431e-07	-2.41207
227497_at	SOX6	SRY (sex determining region Y)-box 6	NM_001145811 /// NM_001145819 /// NM_017508 /// NM_033326	1.24701e-05	-2.41174
227288_at	SREK1IP1	SREK1-interacting protein 1	NM_173829	1.55119e-05	-2.41118
208126_s_at	CYP2C18	cytochrome P450, family 2, subfamily C, polypeptide 18	NM_000772 /// NM_001128925	1.27881e-05	-2.41116
242918_at	NASP	Nuclear autoantigenic sperm protein (histone-binding)	NM_001195193 /// NM_002482 /// NM_152298	8.13976e-05	-2.4101
240037_at	ITPRIPL1	inositol 1,4,5-triphosphate receptor interacting protein-like 1	NM_001008949 /// NM_001163523 /// NM_001163524 /// NM_178495	1.95778e-05	-2.40648
228463_at	FOXA3	forkhead box A3	NM_004497	1.53703e-06	-2.40603
236774_at	---	---	---	3.59603e-05	-2.40549
238140_at	ARV1	ARV1 homolog (S. cerevisiae)	NM_022786	0.000250641	-2.4045
222819_at	CTPS2	CTP synthase II	NM_001144002 /// NM_019857 /// NM_175859	4.72206e-06	-2.40361
218305_at	IPO4	importin 4	NM_024658	0.000120976	-2.4019
241840_at	---	---	---	2.18131e-06	-2.40081
218405_at	ABT1	activator of basal transcription 1	NM_013375	1.76573e-07	-2.39387
236264_at	LPHN3	latrophilin 3	NM_015236	0.00207073	-2.38831
238567_at	SGPP2	sphingosine-1-phosphate phosphatase 2	NM_152386	3.42808e-05	-2.38661
242601_at	HEPACAM2	HEPACAM family member 2	NM_001039372 /// NM_198151	0.000798914	-2.38628
203626_s_at	SKP2	S-phase kinase-associated protein 2 (p45)	NM_005983 /// NM_032637	0.000382458	-2.38551
222889_at	DCLRE1B	DNA cross-link repair 1B	NM_022836	1.50993e-05	-2.38493
242141_at	HDAC2	histone deacetylase 2	NM_001527 /// NR_033441	1.83674e-05	-2.38419
226004_at	CABLES2	Cdk5 and Abl enzyme substrate 2	NM_031215	1.60213e-05	-2.38195
230560_at	STXBP6	syntaxin binding protein 6 (amisyn)	NM_014178	7.44043e-05	-2.38141
1569600_at	DLEU2	Deleted in lymphocytic leukemia 2 (non-protein coding)	NR_002612	0.0001231	-2.3814
228583_at	LIN52	lin-52 homolog (C. elegans)	NM_001024674	0.00015562	-2.37979
242603_x_at	---	---	---	0.00116327	-2.37913
236453_at	---	---	---	6.79096e-06	-2.37785
238822_at	---	---	---	1.39635e-06	-2.37751
202875_s_at	PBX2	pre-B-cell leukemia homeobox 2	NM_002586	4.92638e-07	-2.37628
1554572_a_at	SUV39H2	suppressor of variegation 3-9 homolog 2 (Drosophila)	NM_001193424 /// NM_001193425 /// NM_001193426 /// NM_001193427 /// NM_024670 /// NR_03	8.21314e-05	-2.37477
238732_at	COL24A1	collagen, type XXIV, alpha 1	NM_152890	5.10541e-05	-2.37427
204494_s_at	C15orf39	chromosome 15 open reading frame 39	NM_015492	0.000109926	-2.36761
236004_at	---	---	---	6.72626e-05	-2.36706
224649_x_at	CCNY	cyclin Y	NM_145012 /// NM_181698	0.000429642	-2.36372
231684_at	ANGPTL3	Angiopoietin-like 3	NM_014495	1.26189e-05	-2.35929
214764_at	RRP15	ribosomal RNA processing 15 homolog (S. cerevisiae)	NM_016052	1.06364e-05	-2.35705
203342_at	TIMM17B	translocase of inner mitochondrial membrane 17 homolog B (yeast)	NM_001167947 /// NM_005834	1.42898e-07	-2.35675
220651_s_at	MCM10	minichromosome maintenance complex component 10	NM_018518 /// NM_182751	1.20999e-07	-2.35668
229002_at	FAM69B	family with sequence similarity 69, member B	NM_152421	1.15859e-06	-2.35642
227352_at	C19orf39	chromosome 19 open reading frame 39	NM_175871	5.99525e-06	-2.35551
239423_at	---	---	---	0.00151738	-2.35427
206269_at	GCM1	glial cells missing homolog 1 (Drosophila)	NM_003643	7.25657e-05	-2.3516
236978_at	---	---	---	0.00190538	-2.34734
238507_at	---	---	---	2.9748e-05	-2.34441
205777_at	DUSP9	dual specificity phosphatase 9	NM_001395	2.78338e-06	-2.34229
1552947_x_at	ZNF114	zinc finger protein 114	NM_153608	0.00318565	-2.34163
202924_s_at	PLAGL2	pleiomorphic adenoma gene-like 2	NM_002657	3.71779e-05	-2.33778
242957_at	VWCE	von Willebrand factor C and EGF domains	NM_152718	7.20913e-05	-2.3366
217583_at	PAH	phenylalanine hydroxylase	NM_000277	0.00015925	-2.33377
227247_at	PLEKHA8	pleckstrin homology domain containing, family A (phosphoinositide binding specific) mem	NM_001197026 /// NM_001197027 /// NM_032639	8.13432e-07	-2.33097
1556694_a_at	---	---	---	0.000856631	-2.32888
229132_at	MINA	MYC induced nuclear antigen	NM_001042533 /// NM_032778 /// NM_153182	0.000596616	-2.32757
1553781_at	ZC3HAV1L	zinc finger CCCH-type, antiviral 1-like	NM_080660	0.000575615	-2.32754
1559444_at	---	---	---	5.29168e-07	-2.32688
243543_at	---	---	---	0.00590268	-2.32488
214947_at	FAM105A	family with sequence similarity 105, member A	NM_019018	0.000551542	-2.32435
226239_at	TMEM150A	transmembrane protein 150A	NM_001031738 /// NR_033179	2.75404e-08	-2.32415
236369_at	---	---	---	0.000118102	-2.3212
242905_at	PNO1	partner of NOB1 homolog (S. cerevisiae)	NM_020143	7.22708e-05	-2.31956
1568873_at	ZNF519	zinc finger protein 519	NM_145287 /// NR_033354	2.45512e-06	-2.31749
215190_at	EIF3M	eukaryotic translation initiation factor 3, subunit M	NM_006360	3.67335e-05	-2.31745
213430_at	RUFY3	RUN and FYVE domain containing 3	NM_001037442 /// NM_001130709 /// NM_014961	0.000950515	-2.31728
238630_at	OPA3	optic atrophy 3 (autosomal recessive, with chorea and spastic paraplegia)	NM_001017989 /// NM_025136	0.000282034	-2.31618
215446_s_at	LOX	lysyl oxidase	NM_001178102 /// NM_002317	9.80581e-06	-2.3153
231119_at	RFC3	replication factor C (activator 1) 3, 38kDa	NM_002915 /// NM_181558	4.63743e-06	-2.31263
239404_at	---	---	---	0.0127192	-2.31118
204717_s_at	SLC29A2	solute carrier family 29 (nucleoside transporters), member 2	NM_001532	2.85093e-05	-2.31073
204172_at	CPOX	coproporphyrinogen oxidase	NM_000097	0.000158053	-2.31046
244006_at	POU2F1	POU class 2 homeobox 1	NM_001198783 /// NM_001198786 /// NM_002697 /// NR_037163	0.000101336	-2.30892
244621_x_at	---	---	---	0.000238619	-2.30833
210567_s_at	SKP2	S-phase kinase-associated protein 2 (p45)	NM_005983 /// NM_032637	7.6094e-06	-2.30384
235497_at	LOC643837	hypothetical LOC643837	NR_015368	0.000935788	-2.30361
215150_at	YOD1	YOD1 OTU deubiquinating enzyme 1 homolog (S. cerevisiae)	NM_018566	0.000313245	-2.30077
241219_at	---	---	---	0.00202826	-2.29897
226922_at	RANBP2	RAN binding protein 2	NM_006267	6.39264e-05	-2.29895
221039_s_at	ASAP1	ArfGAP with SH3 domain, ankyrin repeat and PH domain 1	NM_018482	0.000269973	-2.29846
203866_at	NLE1	notchless homolog 1 (Drosophila)	NM_001014445 /// NM_018096	6.31676e-06	-2.29837
235989_at	---	---	---	2.21159e-05	-2.29769
215629_s_at	DLEU2 /// DLEU2L	deleted in lymphocytic leukemia 2 (non-protein coding) /// deleted in lymphocytic leuke	NR_002612 /// NR_002771	0.00055809	-2.29742
236959_s_at	---	---	---	0.000188965	-2.29719
203007_x_at	LYPLA1	lysophospholipase I	NM_006330	0.000308459	-2.29484
210104_at	MED6	mediator complex subunit 6	NM_005466	4.52405e-05	-2.29418
210521_s_at	FETUB	fetuin B	NM_014375	6.33653e-05	-2.29415
226982_at	ELL2	elongation factor, RNA polymerase II, 2	NM_012081	2.22179e-05	-2.28994
236537_at	---	---	---	8.32384e-06	-2.2881
1557624_at	---	---	---	0.000124328	-2.28736
225817_at	CGNL1	cingulin-like 1	NM_032866	2.16446e-06	-2.28556
218600_at	LIMD2	LIM domain containing 2	NM_030576	1.73784e-06	-2.2844
227749_at	---	---	---	0.00077159	-2.28404
218951_s_at	PLCXD1	phosphatidylinositol-specific phospholipase C, X domain containing 1	NM_018390 /// NR_028057	3.96501e-06	-2.2836
218619_s_at	SUV39H1	suppressor of variegation 3-9 homolog 1 (Drosophila)	NM_003173	9.98408e-07	-2.28325
1561691_at	LOC285735	hypothetical LOC285735	NR_026969	0.00390436	-2.28325
1557593_at	SPAG17	Sperm associated antigen 17	NM_206996	0.00134146	-2.28306
222351_at	PPP2R1B	protein phosphatase 2, regulatory subunit A, beta	NM_001177562 /// NM_001177563 /// NM_002716 /// NM_181699 /// NM_181700	2.75077e-06	-2.28214
228925_at	ADAM1	ADAM metallopeptidase domain 1, pseudogene	NR_036636	0.000185303	-2.28197
213848_at	DUSP7	dual specificity phosphatase 7	NM_001947	2.50691e-08	-2.28179
204082_at	PBX3	pre-B-cell leukemia homeobox 3	NM_001134778 /// NM_006195 /// NR_024122 /// NR_024123	1.44149e-06	-2.2817
1552946_at	ZNF114	zinc finger protein 114	NM_153608	0.00901993	-2.28127
233341_s_at	POLR1B	polymerase (RNA) I polypeptide B, 128kDa	NM_001137604 /// NM_019014	4.98138e-05	-2.28116
242536_at	---	---	---	0.000701228	-2.28026
224728_at	ATPAF1	ATP synthase mitochondrial F1 complex assembly factor 1	NM_001042546 /// NM_022745	1.13211e-05	-2.27983
1565830_at	---	---	---	2.12651e-06	-2.27908
225396_at	RBBP4	retinoblastoma binding protein 4	NM_001135255 /// NM_001135256 /// NM_005610	1.48451e-05	-2.27802
1557217_a_at	FANCB	Fanconi anemia, complementation group B	NM_001018113 /// NM_152633	9.94944e-05	-2.27625
227559_at	NDUFAF4	NADH dehydrogenase (ubiquinone) 1 alpha subcomplex, assembly factor 4	NM_014165	3.15729e-05	-2.27611
1558322_a_at	PAQR9	progestin and adipoQ receptor family member IX	NM_198504	0.00119513	-2.27573
1554576_a_at	ETV4	ets variant 4	NM_001079675 /// NM_001986	4.73248e-05	-2.27478
229569_at	---	---	---	0.00167531	-2.27455
228045_at	---	---	---	3.48723e-06	-2.2743
241903_at	---	---	---	6.66117e-05	-2.27352
229757_at	---	---	---	0.000107421	-2.27236
1554043_a_at	---	---	---	1.43252e-05	-2.26852
220085_at	HELLS	helicase, lymphoid-specific	NM_018063	8.72937e-05	-2.26719
217651_at	---	---	---	0.00044512	-2.26627
228563_at	GJC1	gap junction protein, gamma 1, 45kDa	NM_001080383 /// NM_005497	0.000446879	-2.26601
222335_at	---	---	---	0.000319297	-2.26506
238068_at	ARIH2	Ariadne homolog 2 (Drosophila)	NM_006321	0.000241832	-2.2628
235210_s_at	C8orf84	chromosome 8 open reading frame 84	NM_153225	0.00296504	-2.26279
39891_at	ZNF710	zinc finger protein 710	NM_198526	4.41411e-06	-2.26231
241687_at	---	---	---	1.95626e-05	-2.26195
204894_s_at	AOC3	amine oxidase, copper containing 3 (vascular adhesion protein 1)	NM_003734	0.000536838	-2.26156
203418_at	CCNA2	cyclin A2	NM_001237	5.78834e-05	-2.26133
203078_at	CUL2	cullin 2	NM_001198777 /// NM_001198778 /// NM_001198779 /// NM_003591	0.00186948	-2.2604
242890_at	---	---	---	2.15569e-05	-2.25886
231239_at	LOC100507063	hypothetical LOC100507063	XR_110052 /// XR_112641 /// XR_113637	0.000798988	-2.25748
1567224_at	HMGA2	high mobility group AT-hook 2	NM_003483 /// NM_003484	0.00425174	-2.25664
1556798_a_at	LOC386597	hypothetical LOC386597	NR_033997	0.000362421	-2.25525
202647_s_at	NRAS	neuroblastoma RAS viral (v-ras) oncogene homolog	NM_002524	0.000584277	-2.25422
233456_at	---	---	---	0.0141934	-2.25407
212605_s_at	---	---	---	0.00116529	-2.25356
229418_at	C17orf63	chromosome 17 open reading frame 63	NM_001077498 /// NM_018182	3.69504e-06	-2.2531
236654_s_at	---	---	---	0.00286998	-2.25286
218464_s_at	C17orf63	chromosome 17 open reading frame 63	NM_001077498 /// NM_018182	1.32736e-07	-2.25237
219990_at	E2F8	E2F transcription factor 8	NM_024680	0.000123007	-2.25198
226648_at	HIF1AN	hypoxia inducible factor 1, alpha subunit inhibitor	NM_017902	1.88183e-06	-2.24802
1558372_at	---	---	---	0.000607672	-2.24578
216856_s_at	---	---	---	0.000144754	-2.24574
204495_s_at	C15orf39	chromosome 15 open reading frame 39	NM_015492	0.000857392	-2.24534
1558250_s_at	---	---	---	2.56521e-05	-2.24135
227684_at	S1PR2	sphingosine-1-phosphate receptor 2	NM_004230	1.82037e-06	-2.23817
206653_at	POLR3G	polymerase (RNA) III (DNA directed) polypeptide G (32kD)	NM_006467	7.00094e-07	-2.23762
218550_s_at	LRRC20	leucine rich repeat containing 20	NM_018205 /// NM_018239 /// NM_207119	3.81551e-06	-2.23673
218150_at	ARL5A	ADP-ribosylation factor-like 5A	NM_001037174 /// NM_012097 /// NM_177985	3.66784e-05	-2.23666
232021_at	GXYLT1	glucoside xylosyltransferase 1	NM_001099650 /// NM_173601	0.00118838	-2.23538
228971_at	LOC100505759	hypothetical LOC100505759	XR_110332 /// XR_111324 /// XR_114603	6.59147e-05	-2.23369
224428_s_at	CDCA7	cell division cycle associated 7	NM_031942 /// NM_145810	5.55189e-06	-2.23234
242842_at	---	---	---	0.00124049	-2.23187
224456_s_at	MGC12982	hypothetical protein MGC12982	NR_026878	0.00208639	-2.23123
236154_at	QKI	quaking homolog, KH domain RNA binding (mouse)	NM_006775 /// NM_206853 /// NM_206854 /// NM_206855	8.46002e-05	-2.22945
236294_at	HUWE1	HECT, UBA and WWE domain containing 1	NM_031407	0.000191107	-2.22439
225200_at	DPH3	DPH3, KTI11 homolog (S. cerevisiae)	NM_001047434 /// NM_206831	5.9009e-08	-2.22254
1569472_s_at	TTC3	tetratricopeptide repeat domain 3	NM_001001894 /// NM_003316	0.000367919	-2.22122
237783_at	PLAC8L1	PLAC8-like 1	NM_001029869	0.000173723	-2.2199
230739_at	C18orf19	chromosome 18 open reading frame 19	NM_001098801 /// NM_152352	3.55531e-05	-2.21879
217632_at	GNL3L	guanine nucleotide binding protein-like 3 (nucleolar)-like	NM_001184819 /// NM_019067	0.000541001	-2.21704
219056_at	RNASEH2B	ribonuclease H2, subunit B	NM_001142279 /// NM_024570	0.000770174	-2.21639
228379_at	NUTF2	nuclear transport factor 2	NM_005796	4.35709e-06	-2.21596
242772_x_at	---	---	---	0.00799027	-2.2153
226105_at	C1GALT1	core 1 synthase, glycoprotein-N-acetylgalactosamine 3-beta-galactosyltransferase, 1	NM_020156	1.07201e-05	-2.2135
243831_at	---	---	---	3.73432e-05	-2.21303
201072_s_at	SMARCC1	SWI/SNF related, matrix associated, actin dependent regulator of chromatin, subfamily c	NM_003074	0.000535218	-2.2127
217670_at	RPLP2	Ribosomal protein, large, P2	NM_001004	0.000417644	-2.21248
240806_at	RPL15	Ribosomal protein L15	NM_002948	1.14033e-05	-2.211
231032_at	LOC286071	hypothetical protein LOC286071	---	0.000109049	-2.21039
225461_at	EHMT1	euchromatic histone-lysine N-methyltransferase 1	NM_001145527 /// NM_024757	0.00452093	-2.2091
1567223_at	HMGA2	high mobility group AT-hook 2	NM_003483 /// NM_003484	0.000686314	-2.20733
1556321_a_at	---	---	---	5.74897e-06	-2.20678
1570450_at	---	---	---	0.00248316	-2.20617
212178_s_at	POM121 /// POM121C	POM121 membrane glycoprotein /// POM121 membrane glycoprotein C	NM_001099415 /// NM_172020	0.000324653	-2.20461
223264_at	MESDC1	mesoderm development candidate 1	NM_022566	0.00176669	-2.20397
214377_s_at	CTRL	chymotrypsin-like	NM_001907	9.03085e-05	-2.20127
44822_s_at	MIER2	mesoderm induction early response 1, family member 2	NM_017550	1.06251e-05	-2.19966
215765_at	LRRC41	leucine rich repeat containing 41	NM_006369	0.000280985	-2.19911
234990_at	CBX5	chromobox homolog 5	NM_001127321 /// NM_001127322 /// NM_012117	2.57475e-05	-2.19791
212182_at	NUDT4 /// NUDT4P1	nudix (nucleoside diphosphate linked moiety X)-type motif 4 /// nudix (nucleoside dipho	NM_019094 /// NM_199040 /// NR_002212	0.000216181	-2.19768
223984_s_at	NUPL1	nucleoporin like 1	NM_001008564 /// NM_014089	2.59227e-06	-2.19734
238178_at	---	---	---	5.6287e-05	-2.19704
230056_at	BPTF	bromodomain PHD finger transcription factor	NM_004459 /// NM_182641	0.000607635	-2.19401
207943_x_at	PLAGL1	pleiomorphic adenoma gene-like 1	NM_001080951 /// NM_001080952 /// NM_001080953 /// NM_001080954 /// NM_001080955 /// NM	3.82122e-05	-2.19361
236821_at	---	---	---	5.44317e-06	-2.19346
225887_at	C13orf23	chromosome 13 open reading frame 23	NM_025138 /// NM_170719	1.44321e-05	-2.19282
232533_at	METTL8	methyltransferase like 8	NM_024770	5.37537e-05	-2.19158
224416_s_at	MED28	mediator complex subunit 28	NM_025205	8.06782e-05	-2.1906
216247_at	---	---	---	7.95889e-06	-2.19058
230789_at	ZNF280B	zinc finger protein 280B	NM_080764	7.57305e-05	-2.19022
237229_at	JMJD5	Jumonji domain containing 5	NM_001145348 /// NM_024773	0.000106101	-2.1897
228395_at	GLT8D1	Glycosyltransferase 8 domain containing 1	NM_001010983 /// NM_018446 /// NM_152932	0.000231552	-2.18876
243735_at	ELP2	elongation protein 2 homolog (S. cerevisiae)	NM_018255	7.37806e-05	-2.1836
227280_s_at	CCNYL1	cyclin Y-like 1	NM_001142300 /// NM_152523	1.35836e-05	-2.18252
224947_at	RNF26	ring finger protein 26	NM_032015	0.000610558	-2.18214
243071_at	---	---	---	1.53125e-06	-2.1812
224525_s_at	OLA1	Obg-like ATPase 1	NM_001011708 /// NM_013341	0.000532342	-2.18116
229010_at	CBL	Cas-Br-M (murine) ecotropic retroviral transforming sequence	NM_005188	0.00207126	-2.1802
238833_at	LOC729088	hypothetical LOC729088	XR_112950	7.17403e-05	-2.17933
222101_s_at	DCHS1	dachsous 1 (Drosophila)	NM_003737	0.00379449	-2.17682
207079_s_at	MED6	mediator complex subunit 6	NM_005466	5.54284e-06	-2.1748
214601_at	TPH1	tryptophan hydroxylase 1	NM_004179	0.00255231	-2.17472
218264_at	BCCIP	BRCA2 and CDKN1A interacting protein	NM_016567 /// NM_078468 /// NM_078469	2.31966e-06	-2.17467
1555461_at	---	---	---	4.25385e-05	-2.17406
222344_at	---	---	---	0.000149912	-2.17308
235919_at	---	---	---	1.63706e-05	-2.17224
221538_s_at	PLXNA1	plexin A1	NM_032242	0.000171027	-2.17169
214971_s_at	ST6GAL1	ST6 beta-galactosamide alpha-2,6-sialyltranferase 1	NM_003032 /// NM_173216 /// NM_173217	0.000415655	-2.17142
223055_s_at	XPO5	exportin 5	NM_020750	9.14841e-05	-2.17067
227963_at	---	---	---	0.000101586	-2.16908
241858_at	---	---	---	0.00223881	-2.16849
202385_s_at	TCOF1	Treacher Collins-Franceschetti syndrome 1	NM_000356 /// NM_001008657 /// NM_001135243 /// NM_001135244 /// NM_001135245 /// NM_00	5.98869e-06	-2.16765
1555900_at	---	---	---	2.59911e-05	-2.1668
1558365_at	PGK1	phosphoglycerate kinase 1	NM_000291	0.0028242	-2.16604
1557224_at	---	---	---	0.00139392	-2.16572
203578_s_at	SLC7A6	solute carrier family 7 (cationic amino acid transporter, y+ system), member 6	NM_001076785 /// NM_003983	6.70373e-06	-2.16519
222946_s_at	C1orf135	chromosome 1 open reading frame 135	NM_024037	4.75258e-05	-2.16266
213785_at	IPO9	importin 9	NM_018085	0.000119114	-2.16027
228043_at	UTP15	UTP15, U3 small nucleolar ribonucleoprotein, homolog (S. cerevisiae)	NM_032175	0.00254944	-2.15951
242947_at	---	---	---	2.54691e-05	-2.15949
242149_at	C18orf19	chromosome 18 open reading frame 19	NM_001098801 /// NM_152352	5.57462e-05	-2.15932
212220_at	PSME4	proteasome (prosome, macropain) activator subunit 4	NM_014614	0.00679407	-2.15929
236217_at	SLC31A1	solute carrier family 31 (copper transporters), member 1	NM_001859	2.87397e-05	-2.1587
214102_at	ARAP2	ArfGAP with RhoGAP domain, ankyrin repeat and PH domain 2	NM_015230	0.000259726	-2.15771
240136_at	---	---	---	0.000129743	-2.1577
242434_at	---	---	---	1.70109e-05	-2.1571
207345_at	FST	follistatin	NM_006350 /// NM_013409	1.21205e-05	-2.15642
214877_at	CDKAL1	CDK5 regulatory subunit associated protein 1-like 1	NM_017774	0.00103375	-2.15628
230166_at	KIAA1958	KIAA1958	NM_133465	0.000173175	-2.15312
217631_at	GTPBP4	GTP binding protein 4	NM_012341	0.000288664	-2.15229
226994_at	DNAJA2	DnaJ (Hsp40) homolog, subfamily A, member 2	NM_005880	6.619e-05	-2.15214
212568_s_at	DLAT	dihydrolipoamide S-acetyltransferase	NM_001931	4.38621e-06	-2.15213
238826_x_at	---	---	---	1.93947e-05	-2.15163
225712_at	GEMIN5	gem (nuclear organelle) associated protein 5	NM_015465	7.51931e-06	-2.15099
227499_at	FZD3	frizzled homolog 3 (Drosophila)	NM_017412	0.000124691	-2.15082
231862_at	CBX5	chromobox homolog 5	NM_001127321 /// NM_001127322 /// NM_012117	0.00152274	-2.15041
225616_at	SPRYD4	SPRY domain containing 4	NM_207344	1.46944e-05	-2.14832
225991_at	TMEM41A	transmembrane protein 41A	NM_080652	1.98583e-07	-2.14757
219416_at	SCARA3	scavenger receptor class A, member 3	NM_016240 /// NM_182826	0.000370203	-2.14754
1557267_s_at	LOC284952	hypothetical protein LOC284952	XM_001126137 /// XM_001722633	0.0022714	-2.14743
232181_at	PPARGC1B	peroxisome proliferator-activated receptor gamma, coactivator 1 beta	NM_001172698 /// NM_001172699 /// NM_133263	0.000519405	-2.14722
236918_s_at	LRRC34	leucine rich repeat containing 34	NM_001172779 /// NM_001172780 /// NM_153353	0.00302228	-2.14694
222526_at	GATAD2A	GATA zinc finger domain containing 2A	NM_017660	2.84409e-05	-2.14659
1567014_s_at	CSNK2A1 /// NFE2L2	casein kinase 2, alpha 1 polypeptide /// nuclear factor (erythroid-derived 2)-like 2	NM_001145412 /// NM_001145413 /// NM_001895 /// NM_006164 /// NM_177559 /// NM_177560	0.00375932	-2.14476
216795_at	---	---	---	0.000272404	-2.14394
65438_at	KIAA1609	KIAA1609	NM_020947	3.30833e-05	-2.14174
236652_at	LOC149703	hypothetical protein LOC149703	---	0.000177562	-2.14129
208932_at	PPP4C	protein phosphatase 4, catalytic subunit	NM_002720	0.00343514	-2.14082
217666_at	---	---	---	0.000123716	-2.13841
224793_s_at	TGFBR1	transforming growth factor, beta receptor 1	NM_001130916 /// NM_004612	1.51533e-05	-2.13799
1554277_s_at	FANCM	Fanconi anemia, complementation group M	NM_020937	0.00134629	-2.13609
219883_at	C11orf20	chromosome 11 open reading frame 20	NM_001039496	0.000103799	-2.13599
206298_at	ARHGAP22	Rho GTPase activating protein 22	NM_021226	0.00117583	-2.13475
215343_at	CCDC88C	coiled-coil domain containing 88C	NM_001080414	0.00262147	-2.1336
225962_at	ZNRF1	zinc and ring finger 1	NM_032268	8.10203e-05	-2.13257
241470_x_at	---	---	---	0.000538845	-2.13229
1553635_s_at	TCTEX1D1	Tctex1 domain containing 1	NM_152665	0.00758353	-2.13123
227350_at	HELLS	helicase, lymphoid-specific	NM_018063	0.000766372	-2.13002
226104_at	RNF170	ring finger protein 170	NM_001160223 /// NM_001160224 /// NM_001160225 /// NM_030954 /// NR_027668 /// NR_02766	3.92459e-06	-2.12855
235852_at	STON2	Stonin 2	NM_033104	0.00181643	-2.12815
220961_s_at	TBRG4	transforming growth factor beta regulator 4	NM_004749 /// NM_030900 /// NM_199122	0.000117985	-2.12595
1563182_at	ACVR1C	activin A receptor, type IC	NM_001111031 /// NM_001111032 /// NM_001111033 /// NM_145259	2.99756e-05	-2.12243
242965_at	---	---	---	0.000852368	-2.12136
237810_at	CLDN6	claudin 6	NM_021195	5.04891e-06	-2.12001
1557954_at	TXLNG	taxilin gamma	NM_001168683 /// NM_018360	0.000670347	-2.11953
1556646_at	---	---	---	0.000765434	-2.11889
1564315_at	C8orf49	chromosome 8 open reading frame 49	XR_110589 /// XR_113107 /// XR_114139	0.00103806	-2.11827
212430_at	RBM38	RNA binding motif protein 38	NM_017495 /// NM_183425	9.81649e-05	-2.1176
219262_at	SUV39H2	suppressor of variegation 3-9 homolog 2 (Drosophila)	NM_001193424 /// NM_001193425 /// NM_001193426 /// NM_001193427 /// NM_024670 /// NR_03	0.000715207	-2.11572
1556956_at	KCP	kielin/chordin-like protein	NM_001135914 /// NM_199349	0.000910602	-2.1149
213263_s_at	PCBP2	poly(rC) binding protein 2	NM_001098620 /// NM_001128911 /// NM_001128912 /// NM_001128913 /// NM_001128914 /// NM	3.78189e-07	-2.11403
244396_at	G3BP1	GTPase activating protein (SH3 domain) binding protein 1	NM_005754 /// NM_198395	0.000375774	-2.11361
241300_at	---	---	---	0.00020408	-2.11331
222962_s_at	MCM10	minichromosome maintenance complex component 10	NM_018518 /// NM_182751	5.17115e-06	-2.11185
238519_at	DDI2	DNA-damage inducible 1 homolog 2 (S. cerevisiae)	NM_032341	0.00136973	-2.10854
229572_at	ATP6V0A2	ATPase, H+ transporting, lysosomal V0 subunit a2	NM_012463	1.85191e-05	-2.10808
212739_s_at	NME4	non-metastatic cells 4, protein expressed in	NM_005009	3.04765e-06	-2.10662
1552381_at	SRSF12	serine/arginine-rich splicing factor 12	NM_080743	8.3018e-06	-2.1065
234799_at	ADARB1	Adenosine deaminase, RNA-specific, B1 (RED1 homolog rat)	NM_001112 /// NM_001160230 /// NM_015833 /// NM_015834 /// NR_027672 /// NR_027673 ///	0.000143177	-2.10598
232834_at	---	---	---	0.0145748	-2.10574
224482_s_at	RAB11FIP4	RAB11 family interacting protein 4 (class II)	NM_032932	6.32772e-05	-2.10473
223667_at	FKBP7	FK506 binding protein 7	NM_001135212 /// NM_181342	0.00431922	-2.10416
1557331_at	POLR1B	polymerase (RNA) I polypeptide B, 128kDa	NM_001137604 /// NM_019014	1.54398e-05	-2.10371
213183_s_at	CDKN1C	Cyclin-dependent kinase inhibitor 1C (p57, Kip2)	NM_000076 /// NM_001122630 /// NM_001122631	4.38564e-05	-2.1027
203628_at	IGF1R	insulin-like growth factor 1 receptor	NM_000875	0.00470325	-2.10211
243278_at	FOXP2	forkhead box P2	NM_001172766 /// NM_001172767 /// NM_014491 /// NM_148898 /// NM_148899 /// NM_148900 /	0.00278073	-2.10169
224651_at	CCNY	cyclin Y	NM_145012 /// NM_181698	0.000213805	-2.10151
226473_at	CBX2	chromobox homolog 2	NM_005189 /// NM_032647	5.50609e-05	-2.10095
221561_at	SOAT1	sterol O-acyltransferase 1	NM_003101	0.000169439	-2.1009
229364_at	LOC646870	centrosomal protein 57kDa pseudogene	NR_033756	0.0039605	-2.10076
226617_at	ARL5A	ADP-ribosylation factor-like 5A	NM_001037174 /// NM_012097 /// NM_177985	4.09891e-05	-2.09876
225195_at	DPH3	DPH3, KTI11 homolog (S. cerevisiae)	NM_001047434 /// NM_206831	1.12223e-06	-2.09839
208754_s_at	NAP1L1	nucleosome assembly protein 1-like 1	NM_004537 /// NM_139207	7.54008e-05	-2.09783
228499_at	PFKFB4	6-phosphofructo-2-kinase/fructose-2,6-biphosphatase 4	NM_004567	5.55444e-07	-2.09782
235112_at	---	---	---	0.000819684	-2.09682
238419_at	PHLDB2	pleckstrin homology-like domain, family B, member 2	NM_001134437 /// NM_001134438 /// NM_001134439 /// NM_145753	0.00102778	-2.09586
230647_at	TMEM53	transmembrane protein 53	NM_024587	2.12597e-06	-2.09582
216870_x_at	DLEU2	deleted in lymphocytic leukemia 2 (non-protein coding)	NR_002612	0.000280255	-2.09523
210889_s_at	FCGR2B	Fc fragment of IgG, low affinity IIb, receptor (CD32)	NM_001002273 /// NM_001002274 /// NM_001002275 /// NM_001190828 /// NM_004001	0.0002766	-2.09509
227245_at	NAA25	N(alpha)-acetyltransferase 25, NatB auxiliary subunit	NM_024953	1.03009e-05	-2.09387
241426_at	KIAA1712	KIAA1712	NM_001040157 /// NM_001145314	0.000227687	-2.09277
224647_at	CCNY	cyclin Y	NM_145012 /// NM_181698	8.34248e-05	-2.09067
212105_s_at	DHX9	DEAH (Asp-Glu-Ala-His) box polypeptide 9	NM_001357 /// NR_033302	0.00180613	-2.09
227870_at	IGDCC4	immunoglobulin superfamily, DCC subclass, member 4	NM_020962	0.00174103	-2.08996
230234_at	FXN	frataxin	NM_000144 /// NM_001161706 /// NM_181425	0.000818082	-2.0894
237116_at	LOC646903	hypothetical LOC646903	NR_036538	0.0138408	-2.08932
230930_at	LOC338620	hypothetical protein LOC338620	---	0.000286181	-2.08855
206074_s_at	HMGA1	high mobility group AT-hook 1	NM_002131 /// NM_145899 /// NM_145901 /// NM_145902 /// NM_145903 /// NM_145905	2.56983e-05	-2.08844
232951_at	---	---	---	8.47044e-05	-2.08839
226847_at	FST	follistatin	NM_006350 /// NM_013409	0.000121319	-2.08771
205649_s_at	FGA	fibrinogen alpha chain	NM_000508 /// NM_021871	0.000718809	-2.08501
239156_at	---	---	---	0.000793381	-2.08346
237302_at	---	---	---	0.0058082	-2.08237
1560637_at	---	---	---	0.0120163	-2.08185
225421_at	PM20D2	peptidase M20 domain containing 2	NM_001010853	3.51092e-05	-2.08152
1553138_a_at	ANKLE1	ankyrin repeat and LEM domain containing 1	NM_152363	9.05698e-06	-2.08139
231892_at	C9orf100	chromosome 9 open reading frame 100	NM_032818	0.00109513	-2.08003
1569108_a_at	ZNF589	zinc finger protein 589	NM_016089	0.000426305	-2.07999
226517_at	BCAT1	branched chain amino-acid transaminase 1, cytosolic	NM_001178091 /// NM_001178092 /// NM_001178093 /// NM_001178094 /// NM_005504	1.31846e-05	-2.07934
203797_at	VSNL1	visinin-like 1	NM_003385	1.29697e-06	-2.07768
1553698_a_at	C1orf96	chromosome 1 open reading frame 96	NM_145257	0.000125487	-2.07756
239406_at	ZNF193	zinc finger protein 193	NM_006299	0.00126788	-2.07595
212424_at	PDCD11	programmed cell death 11	NM_014976	6.71604e-05	-2.07571
238774_at	---	---	---	0.160151	-2.07497
222110_at	SENP5	SUMO1/sentrin specific peptidase 5	NM_152699	0.000348616	-2.07419
1558605_at	---	---	---	0.013482	-2.07367
241547_at	---	---	---	0.000389416	-2.07336
206919_at	ELK4	ELK4, ETS-domain protein (SRF accessory protein 1)	NM_001973 /// NM_021795	0.00323115	-2.07174
219158_s_at	NAA15	N(alpha)-acetyltransferase 15, NatA auxiliary subunit	NM_057175	0.00221086	-2.07083
1553315_at	SLFNL1	schlafen-like 1	NM_001168247 /// NM_144990	0.00278313	-2.06983
240296_at	---	---	---	0.135803	-2.06896
231122_x_at	ZDHHC19	zinc finger, DHHC-type containing 19	NM_001039617	0.000102813	-2.06851
212098_at	LOC151162 /// MGAT5	hypothetical LOC151162 /// mannosyl (alpha-1,6-)-glycoprotein beta-1,6-N-acetyl-glucosa	NM_002410 /// NR_024275	3.93764e-05	-2.06848
223056_s_at	XPO5	exportin 5	NM_020750	4.21404e-06	-2.06794
1552897_a_at	KCNG3	potassium voltage-gated channel, subfamily G, member 3	NM_133329 /// NM_172344	0.000203145	-2.06794
243570_at	SPCS2	signal peptidase complex subunit 2 homolog (S. cerevisiae)	NM_014752	0.000345842	-2.06763
230332_at	ZCCHC7	Zinc finger, CCHC domain containing 7	NM_032226	0.0661578	-2.06603
237968_at	ATL2	atlastin GTPase 2	NM_001135673 /// NM_022374 /// NR_024191	0.00718728	-2.06576
204696_s_at	CDC25A	cell division cycle 25 homolog A (S. pombe)	NM_001789 /// NM_201567	5.25695e-05	-2.06558
234120_at	---	---	---	0.000215152	-2.06544
243477_at	ATG10	ATG10 autophagy related 10 homolog (S. cerevisiae)	NM_001131028 /// NM_031482	0.00117782	-2.06524
239295_at	SRSF12	serine/arginine-rich splicing factor 12	NM_080743	0.000116131	-2.065
213052_at	PRKAR2A	protein kinase, cAMP-dependent, regulatory, type II, alpha	NM_004157	0.000220745	-2.0644
1559509_at	---	---	---	0.00753873	-2.06325
221098_x_at	UTP14A	UTP14, U3 small nucleolar ribonucleoprotein, homolog A (yeast)	NM_001166221 /// NM_006649	0.000287483	-2.06322
203286_at	RNF44	ring finger protein 44	NM_014901	2.35469e-06	-2.06282
221521_s_at	GINS2	GINS complex subunit 2 (Psf2 homolog)	NM_016095	9.31521e-08	-2.06244
49306_at	RASSF4	Ras association (RalGDS/AF-6) domain family member 4	NM_032023	4.70308e-05	-2.06039
1553269_at	---	---	---	0.000540159	-2.06009
221940_at	RPUSD2	RNA pseudouridylate synthase domain containing 2	NM_152260	0.00024429	-2.05968
235184_at	AEBP2	AE binding protein 2	NM_001114176 /// NM_153207	0.00463851	-2.05957
208114_s_at	ISG20L2	interferon stimulated exonuclease gene 20kDa-like 2	NM_030980	3.66155e-06	-2.05954
243780_at	---	---	---	1.32747e-05	-2.05877
235201_at	FOXP2	forkhead box P2	NM_001172766 /// NM_001172767 /// NM_014491 /// NM_148898 /// NM_148899 /// NM_148900 /	5.49342e-05	-2.05781
205184_at	GNG4	guanine nucleotide binding protein (G protein), gamma 4	NM_001098721 /// NM_001098722 /// NM_004485	0.00605279	-2.05735
222360_at	DPH5	DPH5 homolog (S. cerevisiae)	NM_001077394 /// NM_001077395 /// NM_015958	1.18123e-07	-2.0556
209454_s_at	TEAD3	TEA domain family member 3	NM_003214	1.93738e-06	-2.05519
204593_s_at	SMCR7L	Smith-Magenis syndrome chromosome region, candidate 7-like	NM_019008	5.29098e-07	-2.0545
220611_at	DAB1	disabled homolog 1 (Drosophila)	NM_021080	0.000797065	-2.05395
201075_s_at	SMARCC1	SWI/SNF related, matrix associated, actin dependent regulator of chromatin, subfamily c	NM_003074	0.0020416	-2.05394
204244_s_at	DBF4	DBF4 homolog (S. cerevisiae)	NM_006716	0.000309986	-2.05366
213654_at	TAF5L	TAF5-like RNA polymerase II, p300/CBP-associated factor (PCAF)-associated factor, 65kDa	NM_001025247 /// NM_014409	5.45537e-07	-2.05348
238035_at	SP3	Sp3 transcription factor	NM_001017371 /// NM_001172712 /// NM_003111	0.000110559	-2.05328
236976_at	FANCA	Fanconi anemia, complementation group A	NM_000135 /// NM_001018112	0.0329802	-2.05277
213205_s_at	RAD54L2	RAD54-like 2 (S. cerevisiae)	NM_015106	0.00016888	-2.05272
242260_at	MATR3	Matrin 3	NM_001194954 /// NM_001194955 /// NM_001194956 /// NM_018834 /// NM_199189 /// NR_03653	0.000318825	-2.05229
209434_s_at	PPAT	phosphoribosyl pyrophosphate amidotransferase	NM_002703	0.00118767	-2.05209
203347_s_at	MTF2	metal response element binding transcription factor 2	NM_001164391 /// NM_001164392 /// NM_001164393 /// NM_007358	5.96606e-06	-2.05166
208447_s_at	PRPS1	phosphoribosyl pyrophosphate synthetase 1	NM_002764	1.05998e-05	-2.05065
31799_at	---	---	---	0.000354792	-2.05014
201801_s_at	SLC29A1	solute carrier family 29 (nucleoside transporters), member 1	NM_001078174 /// NM_001078175 /// NM_001078176 /// NM_001078177 /// NM_004955	0.000136475	-2.04959
238961_s_at	FNDC3A	Fibronectin type III domain containing 3A	NM_001079673 /// NM_014923	0.0341774	-2.04883
208733_at	RAB2A	RAB2A, member RAS oncogene family	NM_002865	0.00011806	-2.04768
230031_at	HSPA5	heat shock 70kDa protein 5 (glucose-regulated protein, 78kDa)	NM_005347	5.01439e-06	-2.04761
236350_at	---	---	---	5.61789e-06	-2.04663
222199_s_at	BIN3	bridging integrator 3	NM_018688	2.9049e-06	-2.04658
243193_at	---	---	---	0.0498429	-2.0464
1558714_at	---	---	---	0.141928	-2.04603
203775_at	SLC25A13	solute carrier family 25, member 13 (citrin)	NM_001160210 /// NM_014251 /// NR_027662	3.04278e-07	-2.04343
228306_at	CNIH4	cornichon homolog 4 (Drosophila)	NM_014184	4.78718e-06	-2.04143
202057_at	KPNA1	karyopherin alpha 1 (importin alpha 5)	NM_002264 /// NR_026698	7.0293e-06	-2.0409
1559663_at	---	---	---	0.0788728	-2.04065
239008_at	NCRNA00182	Non-protein coding RNA 182	NR_028379	6.79079e-05	-2.03948
1558604_a_at	SSBP2	single-stranded DNA binding protein 2	NM_012446	4.09293e-05	-2.03877
238565_at	---	---	---	0.000206584	-2.03845
244254_at	---	---	---	1.60021e-05	-2.03677
213184_at	SENP5	SUMO1/sentrin specific peptidase 5	NM_152699	8.59327e-06	-2.03654
242155_x_at	RFFL	ring finger and FYVE-like domain containing 1	NM_001017368 /// NM_057178	1.74844e-06	-2.03649
229587_at	LOC100505842	hypothetical LOC100505842	XR_109486 /// XR_111852 /// XR_115269	6.76482e-05	-2.03614
242404_at	---	---	---	0.00013384	-2.03522
229174_at	C3orf38	chromosome 3 open reading frame 38	NM_173824	0.00359611	-2.03521
1569542_at	---	---	---	0.00321661	-2.03504
232737_s_at	ENPP3	ectonucleotide pyrophosphatase/phosphodiesterase 3	NM_005021	0.00537204	-2.03388
223613_at	UQCR11	ubiquinol-cytochrome c reductase, complex III subunit XI	NM_006830	4.43343e-05	-2.03321
243397_at	---	---	---	0.00853116	-2.03237
208776_at	PSMD11	proteasome (prosome, macropain) 26S subunit, non-ATPase, 11	NM_002815	1.40264e-05	-2.03205
1564240_at	LOC100130856	hypothetical LOC100130856	XR_109559 /// XR_111816 /// XR_115230	1.38338e-05	-2.03076
228259_s_at	---	---	---	0.000122835	-2.03058
232576_at	---	---	---	0.00586125	-2.0289
232156_at	---	---	---	7.77951e-06	-2.02734
227110_at	HNRNPC	heterogeneous nuclear ribonucleoprotein C (C1/C2)	NM_001077442 /// NM_001077443 /// NM_004500 /// NM_031314	7.9607e-06	-2.02654
214848_at	---	---	---	4.68444e-05	-2.02632
231662_at	ARG1	Arginase, liver	NM_000045	0.000177595	-2.02576
46323_at	CANT1	calcium activated nucleotidase 1	NM_001159772 /// NM_001159773 /// NM_138793	2.38767e-05	-2.02516
243740_at	---	---	---	0.000895656	-2.02408
1558686_at	---	---	---	9.70366e-05	-2.02394
218441_s_at	RPAP1	RNA polymerase II associated protein 1	NM_015540	3.36002e-05	-2.02243
205909_at	POLE2	polymerase (DNA directed), epsilon 2 (p59 subunit)	NM_001197330 /// NM_001197331 /// NM_002692	7.35943e-07	-2.02197
223038_s_at	FAM60A	family with sequence similarity 60, member A	NM_001135811 /// NM_001135812 /// NM_021238	0.000407907	-2.02154
211953_s_at	IPO5	importin 5	NM_002271	0.0017637	-2.0211
214970_s_at	ST6GAL1	ST6 beta-galactosamide alpha-2,6-sialyltranferase 1	NM_003032 /// NM_173216 /// NM_173217	6.66169e-05	-2.02072
238145_at	ZNF496	Zinc finger protein 496	NM_032752	0.00260059	-2.0207
1558683_a_at	HMGA2	high mobility group AT-hook 2	NM_003483 /// NM_003484	0.00109323	-2.01978
225285_at	BCAT1	branched chain amino-acid transaminase 1, cytosolic	NM_001178091 /// NM_001178092 /// NM_001178093 /// NM_001178094 /// NM_005504	4.66921e-07	-2.01949
231508_s_at	---	---	---	0.00227343	-2.01922
215318_at	N4BP2L2-IT	N4BP2L2 intronic transcript (non-protein coding)	---	0.0725434	-2.01893
208814_at	HSPA4	heat shock 70kDa protein 4	NM_002154	4.05156e-05	-2.01851
202384_s_at	TCOF1	Treacher Collins-Franceschetti syndrome 1	NM_000356 /// NM_001008657 /// NM_001135243 /// NM_001135244 /// NM_001135245 /// NM_00	3.62534e-05	-2.01827
241918_at	ANO7	anoctamin 7	NM_001001666 /// NM_001001891	0.000282131	-2.01361
214121_x_at	PDLIM7	PDZ and LIM domain 7 (enigma)	NM_005451 /// NM_203352 /// NM_213636	5.70279e-05	-2.01252
240430_at	KCMF1	potassium channel modulatory factor 1	NM_020122	2.70373e-06	-2.01243
220039_s_at	CDKAL1	CDK5 regulatory subunit associated protein 1-like 1	NM_017774	0.0059549	-2.01177
232713_at	---	---	---	6.53421e-05	-2.01149
204359_at	FLRT2	fibronectin leucine rich transmembrane protein 2	NM_013231	1.74852e-05	-2.01147
213130_at	ZNF473	zinc finger protein 473	NM_001006656 /// NM_015428	6.70042e-07	-2.01143
206305_s_at	C8A	complement component 8, alpha polypeptide	NM_000562	1.73876e-07	-2.01097
219268_at	ETNK2	ethanolamine kinase 2	NM_018208	8.34468e-05	-2.00968
207786_at	CYP2R1	cytochrome P450, family 2, subfamily R, polypeptide 1	NM_024514	0.00020577	-2.00779
241156_at	---	---	---	0.000290381	-2.00773
239644_at	---	---	---	0.000363369	-2.00677
204590_x_at	VPS33A	vacuolar protein sorting 33 homolog A (S. cerevisiae)	NM_022916	1.79562e-06	-2.00669
228967_at	EIF1	eukaryotic translation initiation factor 1	NM_005801	1.4989e-05	-2.00623
213610_s_at	KLHL23	kelch-like 23 (Drosophila)	NM_144711	8.71824e-07	-2.00449
229377_at	GRTP1	growth hormone regulated TBC protein 1	NM_024719	1.2603e-06	-2.00335
235300_x_at	RCHY1	ring finger and CHY zinc finger domain containing 1	NM_001008925 /// NM_001009922 /// NM_015436	0.0102716	-2.00125
205036_at	LSM6	LSM6 homolog, U6 small nuclear RNA associated (S. cerevisiae)	NM_007080	0.00162386	-2.00104
218829_s_at	CHD7	chromodomain helicase DNA binding protein 7	NM_017780	0.000147798	-2.00097
242281_at	GLUL	glutamate-ammonia ligase	NM_001033044 /// NM_001033056 /// NM_002065	0.0022978	-2.00071
229267_at	ANAPC1	anaphase promoting complex subunit 1	NM_022662	9.83469e-05	-2.0005
239434_at	---	---	---	0.00062587	-1.99942
236032_at	---	---	---	0.00159487	-1.9981
221988_at	C19orf42	chromosome 19 open reading frame 42	NM_024104	9.64943e-07	-1.99784
218806_s_at	VAV3	vav 3 guanine nucleotide exchange factor	NM_001079874 /// NM_006113	2.87751e-05	-1.99778
229299_at	C5orf33	chromosome 5 open reading frame 33	NM_001085411 /// NM_153013	2.1888e-05	-1.9976
223320_s_at	ABCB10	ATP-binding cassette, sub-family B (MDR/TAP), member 10	NM_012089	0.000245138	-1.99748
241885_at	---	---	---	0.00659625	-1.9967
220604_x_at	FTCD	formiminotransferase cyclodeaminase	NM_006657 /// NM_206965	0.000125099	-1.99653
222956_at	FIGN	fidgetin	NM_018086	0.000186022	-1.99605
242291_at	EIF4ENIF1	eukaryotic translation initiation factor 4E nuclear import factor 1	NM_001164501 /// NM_001164502 /// NM_019843	2.74263e-05	-1.99589
1553757_at	IQCG	IQ motif containing G	NM_001134435 /// NM_032263	0.00068931	-1.99563
225666_at	TMTC4	transmembrane and tetratricopeptide repeat containing 4	NM_001079669 /// NM_032813	0.000725203	-1.99545
240727_s_at	---	---	---	0.00326406	-1.99419
232772_at	LOC221272	hypothetical LOC221272	---	0.000634413	-1.99377
213542_at	ZNF710	zinc finger protein 710	NM_198526	5.74595e-06	-1.99352
235205_at	LOC346887	similar to solute carrier family 16 (monocarboxylic acid transporters), member 14	XM_294450 /// XM_943533	5.64368e-06	-1.99322
238728_at	---	---	---	4.46349e-05	-1.9932
224796_at	ASAP1	ArfGAP with SH3 domain, ankyrin repeat and PH domain 1	NM_018482	9.55834e-05	-1.99145
239038_at	C1orf52	chromosome 1 open reading frame 52	NM_198077 /// NR_024113	7.24276e-06	-1.99077
223314_at	TSPAN14	tetraspanin 14	NM_001128309 /// NM_030927	2.2581e-05	-1.99061
204298_s_at	LOX	lysyl oxidase	NM_001178102 /// NM_002317	2.70661e-06	-1.99004
216238_s_at	FGB	fibrinogen beta chain	NM_001184741 /// NM_005141	2.99245e-05	-1.99002
238604_at	---	---	---	0.000225661	-1.98831
233903_s_at	ARHGEF26	Rho guanine nucleotide exchange factor (GEF) 26	NM_015595	0.0001121	-1.98808
244641_at	C7orf30	chromosome 7 open reading frame 30	NM_138446	7.29056e-05	-1.98805
228282_at	MFSD8	major facilitator superfamily domain containing 8	NM_152778	6.57766e-08	-1.9874
206498_at	OCA2	oculocutaneous albinism II	NM_000275	0.000338843	-1.98704
211603_s_at	ETV4	ets variant 4	NM_001079675 /// NM_001986	0.000384949	-1.98682
222846_at	RAB8B	RAB8B, member RAS oncogene family	NM_016530	0.017228	-1.98668
235195_at	FBXW2	F-box and WD repeat domain containing 2	NM_012164	8.73963e-05	-1.98649
1556620_at	---	---	---	0.000186832	-1.98618
229537_at	LMO4	LIM domain only 4	NM_006769	3.66336e-05	-1.98502
221703_at	BRIP1	BRCA1 interacting protein C-terminal helicase 1	NM_032043	0.0103677	-1.9849
239710_at	FIGN	fidgetin	NM_018086	1.43638e-05	-1.98449
239102_s_at	---	---	---	0.000552523	-1.9842
221038_at	---	---	---	4.44864e-05	-1.98362
214794_at	PA2G4	proliferation-associated 2G4, 38kDa	NM_006191	0.000209989	-1.9831
1565929_s_at	---	---	---	0.00431762	-1.98304
212770_at	TLE3	transducin-like enhancer of split 3 (E(sp1) homolog, Drosophila)	NM_001105192 /// NM_005078 /// NM_020908	0.00281175	-1.98302
236960_at	---	---	---	0.00169235	-1.98225
205284_at	URB2	URB2 ribosome biogenesis 2 homolog (S. cerevisiae)	NM_014777	1.4108e-06	-1.98215
1554865_at	---	---	---	3.14906e-05	-1.98162
238669_at	PTGS1	prostaglandin-endoperoxide synthase 1 (prostaglandin G/H synthase and cyclooxygenase)	NM_000962 /// NM_080591	0.000967337	-1.98104
204336_s_at	RGS19	regulator of G-protein signaling 19	NM_001039467 /// NM_005873	3.41909e-05	-1.98058
37953_s_at	ACCN2	amiloride-sensitive cation channel 2, neuronal	NM_001095 /// NM_020039	0.00026	-1.98055
212218_s_at	FASN	fatty acid synthase	NM_004104	0.000504891	-1.97985
226885_at	---	---	---	5.01197e-05	-1.97979
1553172_at	ZNF777	zinc finger protein 777	NM_015694	0.000245783	-1.97923
234299_s_at	NIN	ninein (GSK3B interacting protein)	NM_016350 /// NM_020921 /// NM_182944 /// NM_182946	0.000250844	-1.97893
207012_at	MMP16	matrix metallopeptidase 16 (membrane-inserted)	NM_005941 /// NM_022564	0.000179612	-1.97864
204417_at	GALC	galactosylceramidase	NM_000153 /// NM_001037525	1.0713e-06	-1.97801
1556392_a_at	---	---	---	0.000577279	-1.9778
211150_s_at	DLAT	dihydrolipoamide S-acetyltransferase	NM_001931	4.61187e-05	-1.97744
226440_at	DUSP22	dual specificity phosphatase 22	NM_020185	9.84087e-07	-1.97716
228963_at	---	---	---	0.00118979	-1.97635
232907_at	UBR4	ubiquitin protein ligase E3 component n-recognin 4	NM_020765	0.000252416	-1.97595
228281_at	C11orf82	chromosome 11 open reading frame 82	NM_145018	0.000126702	-1.97564
227021_at	KDM1B	lysine (K)-specific demethylase 1B	NM_153042	0.000338685	-1.97548
236721_at	ALKBH1	alkB, alkylation repair homolog 1 (E. coli)	NM_006020	0.0144849	-1.97523
223089_at	VEZT	vezatin, adherens junctions transmembrane protein	NM_017599	0.00340586	-1.97501
241344_at	---	---	---	8.80582e-06	-1.97476
204594_s_at	SMCR7L	Smith-Magenis syndrome chromosome region, candidate 7-like	NM_019008	9.07427e-05	-1.9744
205822_s_at	HMGCS1	3-hydroxy-3-methylglutaryl-CoA synthase 1 (soluble)	NM_001098272 /// NM_002130	1.33974e-05	-1.9741
244697_at	---	---	---	0.0122234	-1.97352
215069_at	NMT2	N-myristoyltransferase 2	NM_004808	0.000699308	-1.97221
233068_at	---	---	---	2.65545e-05	-1.97165
213320_at	PRMT3	protein arginine methyltransferase 3	NM_001145166 /// NM_001145167 /// NM_005788	0.0010655	-1.9703
229193_at	LUC7L3	LUC7-like 3 (S. cerevisiae)	NM_006107 /// NM_016424	0.00429853	-1.96934
215233_at	JMJD6	jumonji domain containing 6	NM_001081461 /// NM_015167	7.6523e-05	-1.96866
229753_at	POU2F1	POU class 2 homeobox 1	NM_001198783 /// NM_001198786 /// NM_002697 /// NR_037163	0.000527798	-1.96862
238526_at	RAB3IP	RAB3A interacting protein (rabin3)	NM_001024647 /// NM_022456 /// NM_175623 /// NM_175624 /// NM_175625	1.65264e-06	-1.96854
236431_at	SR140	U2-associated SR140 protein	NM_001080415	0.0388433	-1.96847
243958_at	---	---	---	0.000623012	-1.96809
227708_at	EEF1A1	eukaryotic translation elongation factor 1 alpha 1	NM_001402	6.98941e-07	-1.9678
237813_at	PCBP2	poly(rC) binding protein 2	NM_001098620 /// NM_001128911 /// NM_001128912 /// NM_001128913 /// NM_001128914 /// NM	0.00261092	-1.96774
223172_s_at	MTFP1	mitochondrial fission process 1	NM_001003704 /// NM_016498	6.4276e-05	-1.967
1554101_a_at	TMTC4	transmembrane and tetratricopeptide repeat containing 4	NM_001079669 /// NM_032813	0.000336546	-1.96651
214011_s_at	NOP16	NOP16 nucleolar protein homolog (yeast)	NM_016391	6.34344e-06	-1.96644
202578_s_at	DDX19A	DEAD (Asp-Glu-Ala-As) box polypeptide 19A	NM_018332	1.54557e-05	-1.96613
231041_at	POLR1E	polymerase (RNA) I polypeptide E, 53kDa	NM_022490	1.11801e-05	-1.96578
230967_s_at	USP7	Ubiquitin specific peptidase 7 (herpes virus-associated)	NM_003470	0.000406601	-1.96534
225000_at	PRKAR2A	protein kinase, cAMP-dependent, regulatory, type II, alpha	NM_004157	9.07942e-05	-1.96445
225012_at	HDLBP	high density lipoprotein binding protein	NM_005336 /// NM_203346	0.000217619	-1.96388
218156_s_at	TSR1	TSR1, 20S rRNA accumulation, homolog (S. cerevisiae)	NM_018128	9.42299e-08	-1.96377
218847_at	IGF2BP2	insulin-like growth factor 2 mRNA binding protein 2	NM_001007225 /// NM_006548	4.18452e-08	-1.96373
218685_s_at	SMUG1	single-strand-selective monofunctional uracil-DNA glycosylase 1	NM_014311	5.97953e-08	-1.96344
1566403_at	SNORA68	small nucleolar RNA, H/ACA box 68	NR_000012	0.00302344	-1.96284
241781_at	C9orf41	chromosome 9 open reading frame 41	NM_152420	0.000120621	-1.96144
1558919_a_at	---	---	---	0.00228786	-1.96127
1569316_at	TRIM24	tripartite motif-containing 24	NM_003852 /// NM_015905	0.00565614	-1.96028
1556165_at	---	---	---	9.36965e-05	-1.96014
212996_s_at	URB1	URB1 ribosome biogenesis 1 homolog (S. cerevisiae)	NM_014825	0.000737175	-1.95933
208579_x_at	H2BFS	H2B histone family, member S	---	6.29356e-06	-1.95905
222032_s_at	USP7	ubiquitin specific peptidase 7 (herpes virus-associated)	NM_003470	0.000570414	-1.95879
1565577_s_at	---	---	---	0.000989633	-1.95869
205394_at	CHEK1	CHK1 checkpoint homolog (S. pombe)	NM_001114121 /// NM_001114122 /// NM_001274	3.79702e-05	-1.95843
215646_s_at	VCAN	versican	NM_001126336 /// NM_001164097 /// NM_001164098 /// NM_004385	0.00013674	-1.95725
231499_s_at	---	---	---	0.00176395	-1.95676
207199_at	TERT	telomerase reverse transcriptase	NM_001193376 /// NM_198253	0.000370836	-1.95666
220236_at	PDPR	pyruvate dehydrogenase phosphatase regulatory subunit	NM_017990	0.00124131	-1.95624
204275_at	SOLH	small optic lobes homolog (Drosophila)	NM_005632	0.00149152	-1.95536
201564_s_at	FSCN1	fascin homolog 1, actin-bundling protein (Strongylocentrotus purpuratus)	NM_003088	7.87229e-05	-1.95512
210836_x_at	PDE4D	phosphodiesterase 4D, cAMP-specific	NM_001104631 /// NM_001165899 /// NM_001197218 /// NM_001197219 /// NM_001197220 /// NM	0.00148962	-1.95485
1566402_at	SNORA68	small nucleolar RNA, H/ACA box 68	NR_000012	0.00100371	-1.95476
1553528_a_at	TAF5	TAF5 RNA polymerase II, TATA box binding protein (TBP)-associated factor, 100kDa	NM_006951	8.33175e-06	-1.95443
214347_s_at	DDC	dopa decarboxylase (aromatic L-amino acid decarboxylase)	NM_000790 /// NM_001082971	0.00110238	-1.95375
212898_at	TTI1	Tel2 interacting protein 1 homolog (S. pombe)	NM_014657	0.000140294	-1.95276
224702_at	TMEM167A	transmembrane protein 167A	NM_174909	2.30753e-06	-1.95271
229346_at	NES	nestin	NM_006617	0.00067175	-1.9525
1559062_at	---	---	---	7.42862e-05	-1.95162
244669_at	SNHG5 /// SNORD50A /// SNORD50B	small nucleolar RNA host gene 5 (non-protein coding) /// small nucleolar RNA, C/D box 5	NR_002743 /// NR_003038 /// NR_003044	1.15973e-06	-1.95127
238065_at	TPM3	tropomyosin 3	NM_001043351 /// NM_001043352 /// NM_001043353 /// NM_152263 /// NM_153649	5.88867e-07	-1.95114
35974_at	LRMP	lymphoid-restricted membrane protein	NM_006152	2.88826e-05	-1.95081
242455_at	POU3F2	POU class 3 homeobox 2	NM_005604	0.0152672	-1.95079
219803_at	ANGPTL3	angiopoietin-like 3	NM_014495	2.34414e-06	-1.95061
211947_s_at	BAT2L2	HLA-B associated transcript 2-like 2	NM_015172	0.00532303	-1.95005
225560_at	POMT2	protein-O-mannosyltransferase 2	NM_013382	2.6409e-05	-1.95004
210013_at	HPX	hemopexin	NM_000613	5.28193e-06	-1.9497
238929_at	SRSF8	serine/arginine-rich splicing factor 8	NM_032102	0.000341246	-1.94965
203586_s_at	ARL4D	ADP-ribosylation factor-like 4D	NM_001661	0.00210984	-1.94806
214583_at	DDI2	DNA-damage inducible 1 homolog 2 (S. cerevisiae)	NM_032341	0.000363069	-1.94787
226232_at	GDF11	growth differentiation factor 11	NM_005811	1.71907e-05	-1.94781
229083_at	---	---	---	4.78445e-05	-1.94628
1565786_x_at	FLJ45482	hypothetical LOC645566	XR_040445 /// XR_040446 /// XR_040447	0.00190009	-1.9457
1556008_a_at	---	---	---	0.0118662	-1.94566
230177_at	GTF2H2B	general transcription factor IIH, polypeptide 2B	NR_033417	0.00094131	-1.94523
228141_at	GPX8	glutathione peroxidase 8 (putative)	NM_001008397	0.00105867	-1.94475
221516_s_at	SMCR7L	Smith-Magenis syndrome chromosome region, candidate 7-like	NM_019008	1.04476e-05	-1.94436
214417_s_at	FETUB	Fetuin B	NM_014375	0.000126616	-1.94422
212540_at	CDC34	cell division cycle 34 homolog (S. cerevisiae)	NM_004359	0.000962236	-1.94384
1554887_at	---	---	---	0.000181604	-1.94293
232102_at	METTL6	methyltransferase like 6	NM_152396	0.000777402	-1.94278
231449_at	---	---	---	0.00128637	-1.94241
239050_s_at	---	---	---	1.21073e-05	-1.94231
213215_at	AP3S2	adaptor-related protein complex 3, sigma 2 subunit	NM_005829 /// NR_023361	0.00197629	-1.94068
212427_at	KIAA0368	KIAA0368	NM_001080398	0.000137175	-1.93964
234976_x_at	MTHFD2	methylenetetrahydrofolate dehydrogenase (NADP+ dependent) 2, methenyltetrahydrofolate c	NM_006636 /// NR_027405	3.44004e-05	-1.93952
1556821_x_at	DLEU2	deleted in lymphocytic leukemia 2 (non-protein coding)	NR_002612	0.0231433	-1.93897
220127_s_at	FBXL12	F-box and leucine-rich repeat protein 12	NM_017703	2.87597e-06	-1.93891
232790_at	---	---	---	1.17024e-06	-1.93867
212541_at	FLAD1	FAD1 flavin adenine dinucleotide synthetase homolog (S. cerevisiae)	NM_001184891 /// NM_001184892 /// NM_025207 /// NM_201398	6.06135e-05	-1.93848
221326_s_at	TUBD1	tubulin, delta 1	NM_001193609 /// NM_001193610 /// NM_001193611 /// NM_001193612 /// NM_001193613 /// NM	0.00219125	-1.93844
228013_at	PPP2R2A	protein phosphatase 2, regulatory subunit B, alpha	NM_001177591 /// NM_002717	7.69642e-05	-1.93788
228914_at	---	---	---	0.000262247	-1.93781
1558757_at	---	---	---	0.0078961	-1.93717
235309_at	RPS15A	ribosomal protein S15a	NM_001019 /// NM_001030009	2.29793e-05	-1.93594
213360_s_at	POM121 /// POM121C	POM121 membrane glycoprotein /// POM121 membrane glycoprotein C	NM_001099415 /// NM_172020	8.08429e-05	-1.9359
213149_at	DLAT	dihydrolipoamide S-acetyltransferase	NM_001931	1.38814e-05	-1.93582
219816_s_at	RBM23	RNA binding motif protein 23	NM_001077351 /// NM_001077352 /// NM_018107	0.00700343	-1.93516
227971_at	NRK	Nik related kinase	NM_198465	0.000138567	-1.93463
241290_at	LOC100507745	hypothetical LOC100507745	XR_112070 /// XR_113333	0.00634065	-1.93397
241907_at	---	---	---	0.181702	-1.9338
239973_at	---	---	---	0.000712057	-1.93334
213126_at	MED8	mediator complex subunit 8	NM_052877 /// NM_201542	1.46188e-05	-1.93098
1554262_s_at	KLHL29	kelch-like 29 (Drosophila)	NM_052920	0.00195115	-1.93077
226123_at	CHD7	chromodomain helicase DNA binding protein 7	NM_017780	0.00305514	-1.93042
202275_at	G6PD	glucose-6-phosphate dehydrogenase	NM_000402 /// NM_001042351	0.000147986	-1.93028
242008_at	---	---	---	0.154926	-1.93009
235304_at	LOC100507486	hypothetical LOC100507486	XR_109525 /// XR_111890 /// XR_115287	0.0151178	-1.92983
229926_at	---	---	---	8.13151e-05	-1.92979
229091_s_at	CCNJ	cyclin J	NM_001134375 /// NM_001134376 /// NM_019084	5.67419e-06	-1.92962
226107_at	C1GALT1	core 1 synthase, glycoprotein-N-acetylgalactosamine 3-beta-galactosyltransferase, 1	NM_020156	0.000179584	-1.9294
228329_at	DAB1	disabled homolog 1 (Drosophila)	NM_021080	3.42473e-08	-1.92749
223842_s_at	SCARA3	scavenger receptor class A, member 3	NM_016240 /// NM_182826	7.32923e-05	-1.92639
215128_at	---	---	---	0.00555771	-1.92587
227348_at	PARS2	prolyl-tRNA synthetase 2, mitochondrial (putative)	NM_152268	0.000109154	-1.92523
205303_at	KCNJ8	potassium inwardly-rectifying channel, subfamily J, member 8	NM_004982	2.21605e-05	-1.92452
227634_at	STK32C	serine/threonine kinase 32C	NM_173575	1.358e-05	-1.92436
241970_at	---	---	---	0.027163	-1.9236
240013_at	---	---	---	0.000301995	-1.92349
236229_at	---	---	---	0.00487138	-1.92343
226143_at	RAI1	retinoic acid induced 1	NM_030665	0.000446136	-1.92322
203183_s_at	SMARCD1	SWI/SNF related, matrix associated, actin dependent regulator of chromatin, subfamily d	NM_003076 /// NM_139071	0.000550011	-1.9226
215757_at	PRKDC	Protein kinase, DNA-activated, catalytic polypeptide	NM_001081640 /// NM_006904	0.0211174	-1.9219
240955_at	PANX3	pannexin 3	NM_052959	0.000190964	-1.92178
1559108_at	---	---	---	0.0776424	-1.92134
229315_at	---	---	---	0.000502229	-1.92116
214711_at	GATC	glutamyl-tRNA(Gln) amidotransferase, subunit C homolog (bacterial)	NM_176818 /// NR_033684	8.08642e-05	-1.92071
225279_s_at	C3orf17	chromosome 3 open reading frame 17	NM_015412 /// NR_027794 /// NR_027796	0.00110705	-1.92064
235949_at	TTC26	tetratricopeptide repeat domain 26	NM_001144920 /// NM_001144923 /// NM_024926	0.000371588	-1.92053
235348_at	ABHD13	abhydrolase domain containing 13	NM_032859	0.00707788	-1.92031
243405_at	---	---	---	0.00583617	-1.92022
207153_s_at	GLMN	glomulin, FKBP associated protein	NM_053274	7.50211e-06	-1.91955
242270_at	---	---	---	0.000200859	-1.91911
219513_s_at	SH2D3A	SH2 domain containing 3A	NM_005490	0.00175204	-1.91895
235061_at	PPM1K	protein phosphatase, Mg2+/Mn2+ dependent, 1K	NM_152542	0.000788095	-1.91884
235505_s_at	---	---	---	0.00337243	-1.91816
237269_at	---	---	---	0.166164	-1.91719
226989_at	RGMB	RGM domain family, member B	NM_001012761	2.99857e-05	-1.917
214639_s_at	HOXA1	homeobox A1	NM_005522 /// NM_153620	4.48547e-06	-1.91684
243529_at	MARS2	methionyl-tRNA synthetase 2, mitochondrial	NM_138395	0.0299345	-1.91679
222685_at	HAUS6	HAUS augmin-like complex, subunit 6	NM_017645	0.000163176	-1.91646
210471_s_at	KCNAB1	potassium voltage-gated channel, shaker-related subfamily, beta member 1	NM_003471 /// NM_172159 /// NM_172160	6.68943e-05	-1.91569
238000_at	---	---	---	0.128424	-1.91553
240128_at	---	---	---	0.00611358	-1.91431
1569923_s_at	LOC285708	hypothetical LOC285708	---	0.000178374	-1.91423
228468_at	MASTL	microtubule associated serine/threonine kinase-like	NM_001172303 /// NM_001172304 /// NM_032844	3.87661e-05	-1.91371
209560_s_at	DLK1	delta-like 1 homolog (Drosophila)	NM_003836	0.000117233	-1.91331
221713_s_at	MAP6D1	MAP6 domain containing 1	NM_024871	3.14701e-07	-1.91314
236458_at	---	---	---	0.00019348	-1.91253
1554771_at	---	---	---	0.00226182	-1.91235
224790_at	ASAP1	ArfGAP with SH3 domain, ankyrin repeat and PH domain 1	NM_018482	7.92468e-06	-1.91201
205256_at	ZBTB39	zinc finger and BTB domain containing 39	NM_014830	7.55892e-05	-1.91009
241893_at	---	---	---	0.119898	-1.90964
204186_s_at	PPID	peptidylprolyl isomerase D	NM_005038	0.00083521	-1.90928
214888_at	CAPN2	calpain 2, (m/II) large subunit	NM_001146068 /// NM_001748	0.00117046	-1.90809
205393_s_at	CHEK1	CHK1 checkpoint homolog (S. pombe)	NM_001114121 /// NM_001114122 /// NM_001274	4.29961e-06	-1.90808
241962_at	---	---	---	1.09307e-05	-1.90775
227211_at	PHF19	PHD finger protein 19	NM_001009936 /// NM_015651	8.7286e-06	-1.90735
241811_x_at	SLC6A4	solute carrier family 6 (neurotransmitter transporter, serotonin), member 4	NM_001045	0.00942827	-1.90683
1555516_at	FOXP2	forkhead box P2	NM_001172766 /// NM_001172767 /// NM_014491 /// NM_148898 /// NM_148899 /// NM_148900 /	0.000429355	-1.9067
206003_at	CEP135	centrosomal protein 135kDa	NM_025009	7.05932e-05	-1.90606
204215_at	C7orf23	chromosome 7 open reading frame 23	NM_024315	0.000100108	-1.906
226077_at	RNF145	ring finger protein 145	NM_144726	1.88337e-06	-1.90578
239484_at	TRPM7	transient receptor potential cation channel, subfamily M, member 7	NM_017672	0.00706335	-1.90568
213467_at	RND2	Rho family GTPase 2	NM_005440	0.000302587	-1.90546
225109_at	OGFOD1	2-oxoglutarate and iron-dependent oxygenase domain containing 1	NM_018233	0.000447176	-1.90526
244032_at	---	---	---	0.000260666	-1.90485
202470_s_at	CPSF6	cleavage and polyadenylation specific factor 6, 68kDa	NM_007007	0.000164073	-1.90469
231207_at	---	---	---	0.00097826	-1.90453
204731_at	TGFBR3	transforming growth factor, beta receptor III	NM_001195683 /// NM_001195684 /// NM_003243 /// NR_036634	0.000536139	-1.90395
241407_at	---	---	---	0.000229784	-1.90255
210649_s_at	ARID1A	AT rich interactive domain 1A (SWI-like)	NM_006015 /// NM_139135	5.16865e-05	-1.9024
242859_at	---	---	---	0.106123	-1.90169
241086_at	---	---	---	0.000224931	-1.9014
227472_at	DDA1	DET1 and DDB1 associated 1	NM_024050	2.7558e-05	-1.90131
205156_s_at	ACCN2	amiloride-sensitive cation channel 2, neuronal	NM_001095 /// NM_020039	0.000226271	-1.90053
240348_at	---	---	---	0.000511964	-1.90034
230413_s_at	AP1S2	Adaptor-related protein complex 1, sigma 2 subunit	NM_003916	0.00410999	-1.9
241883_x_at	---	---	---	0.0549203	-1.89974
243371_at	---	---	---	0.0258433	-1.89832
218078_s_at	ZDHHC3	zinc finger, DHHC-type containing 3	NM_001135179 /// NM_016598	5.0077e-05	-1.89815
221987_s_at	TSR1	TSR1, 20S rRNA accumulation, homolog (S. cerevisiae)	NM_018128	3.21443e-06	-1.898
229712_at	SNAPC3	small nuclear RNA activating complex, polypeptide 3, 50kDa	NM_001039697	0.000720702	-1.89776
1553118_at	THEM4	thioesterase superfamily member 4	NM_053055	3.89502e-05	-1.89746
209419_at	THOC5	THO complex 5	NM_001002877 /// NM_001002878 /// NM_001002879 /// NM_003678	0.000303919	-1.89742
202911_at	MSH6	mutS homolog 6 (E. coli)	NM_000179	1.90024e-06	-1.89711
203023_at	NOP16	NOP16 nucleolar protein homolog (yeast)	NM_016391	5.89622e-08	-1.89688
230918_at	---	---	---	0.00425706	-1.89683
1554396_at	UEVLD	UEV and lactate/malate dehyrogenase domains	NM_001040697 /// NM_018314	0.0011779	-1.89676
212861_at	MFSD5	major facilitator superfamily domain containing 5	NM_001170790 /// NM_032889	0.000142752	-1.89659
202577_s_at	DDX19A	DEAD (Asp-Glu-Ala-As) box polypeptide 19A	NM_018332	8.52056e-08	-1.89601
1553150_at	KDM1B	lysine (K)-specific demethylase 1B	NM_153042	0.000330636	-1.89591
227184_at	PTAFR	platelet-activating factor receptor	NM_000952 /// NM_001164721 /// NM_001164722 /// NM_001164723	0.00467294	-1.89514
222848_at	CENPK	centromere protein K	NM_022145	0.00468325	-1.89506
1556797_at	LOC386597	hypothetical LOC386597	NR_033997	1.40799e-05	-1.89435
1555741_at	MRAP	melanocortin 2 receptor accessory protein	NM_178817 /// NM_206898	6.76093e-05	-1.89333
204089_x_at	MAP3K4	mitogen-activated protein kinase kinase kinase 4	NM_005922 /// NM_006724	3.34285e-06	-1.89303
218564_at	RFWD3	ring finger and WD repeat domain 3	NM_018124	0.00381711	-1.89282
221843_s_at	KIAA1609	KIAA1609	NM_020947	0.000449027	-1.89222
223500_at	CPLX1	complexin 1	NM_006651	0.0010286	-1.89213
1562777_at	---	---	---	0.0031427	-1.89188
1553697_at	C1orf96	chromosome 1 open reading frame 96	NM_145257	0.00118492	-1.89141
243319_at	---	---	---	0.000277574	-1.89136
221732_at	CANT1	calcium activated nucleotidase 1	NM_001159772 /// NM_001159773 /// NM_138793	1.82333e-06	-1.89127
226615_at	XPR1	xenotropic and polytropic retrovirus receptor 1	NM_001135669 /// NM_004736	0.00167347	-1.8906
1557194_a_at	---	---	---	0.00162832	-1.89011
231351_at	---	---	---	0.0642951	-1.8899
226354_at	LACTB	lactamase, beta	NM_032857 /// NM_171846	1.19131e-05	-1.88953
235855_at	COX15	COX15 homolog, cytochrome c oxidase assembly protein (yeast)	NM_004376 /// NM_078470	2.02728e-05	-1.88923
213335_s_at	ST3GAL6	ST3 beta-galactoside alpha-2,3-sialyltransferase 6	NM_006100	0.000130653	-1.88916
239946_at	---	---	---	0.126382	-1.88879
217985_s_at	BAZ1A	bromodomain adjacent to zinc finger domain, 1A	NM_013448 /// NM_182648	0.0012805	-1.88868
243176_at	ARL5A	ADP-ribosylation factor-like 5A	NM_001037174 /// NM_012097 /// NM_177985	3.32453e-05	-1.88862
222776_at	MAGOHB	mago-nashi homolog B (Drosophila)	NM_018048	0.00788383	-1.88829
228529_at	NAA38	N(alpha)-acetyltransferase 38, NatC auxiliary subunit	NM_016200	9.30115e-05	-1.88812
229549_at	---	---	---	1.87411e-07	-1.88806
208154_at	---	---	---	0.0226392	-1.88804
242815_x_at	---	---	---	0.00668598	-1.8879
241838_at	---	---	---	0.00517968	-1.88778
1569331_at	---	---	---	0.000486726	-1.88687
227804_at	TLCD1	TLC domain containing 1	NM_001160407 /// NM_138463	4.78813e-05	-1.88594
204370_at	CLP1	CLP1, cleavage and polyadenylation factor I subunit, homolog (S. cerevisiae)	NM_001142597 /// NM_006831	3.41759e-08	-1.8859
224300_x_at	FTCD	formiminotransferase cyclodeaminase	NM_006657 /// NM_206965	0.000168006	-1.88489
228992_at	MED28	mediator complex subunit 28	NM_025205	2.50043e-07	-1.8838
228340_at	TLE3	transducin-like enhancer of split 3 (E(sp1) homolog, Drosophila)	NM_001105192 /// NM_005078 /// NM_020908	2.14326e-05	-1.88329
1568997_at	---	---	---	1.39675e-05	-1.88329
228256_s_at	EPB41L4A	erythrocyte membrane protein band 4.1 like 4A	NM_022140	0.020772	-1.88305
239688_at	SMC1A	structural maintenance of chromosomes 1A	NM_006306	0.00233528	-1.88249
213793_s_at	HOMER1	homer homolog 1 (Drosophila)	NM_004272	0.000104443	-1.8819
237476_at	---	---	---	0.00666574	-1.88131
201183_s_at	CHD4	chromodomain helicase DNA binding protein 4	NM_001273	0.00208831	-1.88088
242106_at	---	---	---	0.149577	-1.88057
213704_at	RABGGTB	Rab geranylgeranyltransferase, beta subunit	NM_004582	0.00341536	-1.87916
232523_at	MEGF10	multiple EGF-like-domains 10	NM_032446	0.004466	-1.87895
241321_at	---	---	---	8.14256e-05	-1.8782
241968_at	C4orf29	chromosome 4 open reading frame 29	NM_001039717	1.10719e-05	-1.87815
203438_at	STC2	stanniocalcin 2	NM_003714	1.54249e-05	-1.87812
228176_at	S1PR3	sphingosine-1-phosphate receptor 3	NM_005226	0.000913557	-1.87795
234811_at	CENPN	centromere protein N	NM_001100624 /// NM_001100625 /// NM_018455	0.00575813	-1.87782
216223_at	CPN2	carboxypeptidase N, polypeptide 2	NM_001080513	1.66762e-05	-1.8775
213262_at	SACS	spastic ataxia of Charlevoix-Saguenay (sacsin)	NM_014363	2.99928e-05	-1.87734
212563_at	BOP1	block of proliferation 1	NM_015201	0.000797899	-1.87723
238472_at	FBXO9	F-box protein 9	NM_012347 /// NM_033480 /// NM_033481	0.00195781	-1.87694
218817_at	SPCS3	signal peptidase complex subunit 3 homolog (S. cerevisiae)	NM_021928	0.00869577	-1.8766
220133_at	ODAM	odontogenic, ameloblast asssociated	NM_017855	0.000655508	-1.87613
230286_at	SLC6A11	solute carrier family 6 (neurotransmitter transporter, GABA), member 11	NM_014229	7.39379e-06	-1.87577
243597_at	FANCB	Fanconi anemia, complementation group B	NM_001018113 /// NM_152633	0.000652811	-1.87571
231234_at	CTSC	cathepsin C	NM_001114173 /// NM_001814 /// NM_148170	0.000482895	-1.87549
1561817_at	---	---	---	0.0056831	-1.87426
228760_at	SRSF8	serine/arginine-rich splicing factor 8	NM_032102	3.80858e-06	-1.87396
214695_at	UBAP2L	ubiquitin associated protein 2-like	NM_001127320 /// NM_014847	0.000158887	-1.87368
224182_x_at	SEMA6B	sema domain, transmembrane domain (TM), and cytoplasmic domain, (semaphorin) 6B	NM_032108	0.000902362	-1.87318
231823_s_at	SH3PXD2B	SH3 and PX domains 2B	NM_001017995	4.4282e-07	-1.87267
238484_s_at	SSBP2	single-stranded DNA binding protein 2	NM_012446	0.0115727	-1.8723
212422_at	PDCD11	programmed cell death 11	NM_014976	7.77125e-06	-1.87227
204499_at	AGTPBP1	ATP/GTP binding protein 1	NM_015239	7.28663e-06	-1.87219
222517_at	AP3M1	adaptor-related protein complex 3, mu 1 subunit	NM_012095 /// NM_207012	2.01411e-05	-1.87218
1558512_at	---	---	---	0.00174616	-1.87217
244660_at	ELAVL1	ELAV (embryonic lethal, abnormal vision, Drosophila)-like 1 (Hu antigen R)	NM_001419	0.00025999	-1.87212
204827_s_at	CCNF	cyclin F	NM_001761	0.00308421	-1.87176
228977_at	LOC729680	hypothetical protein LOC729680	XR_040503	0.0274533	-1.87174
227955_s_at	EFNA5	ephrin-A5	NM_001962	7.4151e-05	-1.87144
235553_at	GAPVD1	GTPase activating protein and VPS9 domains 1	NM_015635	9.1872e-05	-1.87123
244293_at	UQCRB	ubiquinol-cytochrome c reductase binding protein	NM_006294	0.0018125	-1.87063
223288_at	USP38	ubiquitin specific peptidase 38	NM_032557	0.00292279	-1.87027
217555_at	SMC1A	structural maintenance of chromosomes 1A	NM_006306	6.60633e-05	-1.86992
1554679_a_at	LAPTM4B	lysosomal protein transmembrane 4 beta	NM_018407	0.00889166	-1.86977
227560_at	SFXN2	sideroflexin 2	NM_178858	9.7009e-07	-1.86954
241933_at	QRSL1	glutaminyl-tRNA synthase (glutamine-hydrolyzing)-like 1	NM_018292	4.13263e-06	-1.86877
238612_at	---	---	---	0.000234787	-1.86739
214239_x_at	PCGF2	polycomb group ring finger 2	NM_007144	2.58178e-06	-1.86719
228525_at	LRP3	low density lipoprotein receptor-related protein 3	NM_002333	5.17688e-06	-1.86571
227849_at	RP9	Retinitis pigmentosa 9 (autosomal dominant)	NM_203288	0.00028297	-1.865
201802_at	SLC29A1	solute carrier family 29 (nucleoside transporters), member 1	NM_001078174 /// NM_001078175 /// NM_001078176 /// NM_001078177 /// NM_004955	4.33832e-05	-1.86488
225584_at	HCG18	HLA complex group 18	NR_024052 /// NR_024053	0.000349375	-1.86475
243880_at	GOSR2	Golgi SNAP receptor complex member 2	NM_001012511 /// NM_004287 /// NM_054022	0.00038536	-1.86465
201017_at	EIF1AX	eukaryotic translation initiation factor 1A, X-linked	NM_001412	0.00378293	-1.86447
225707_at	ARL6IP6	ADP-ribosylation-like factor 6 interacting protein 6	NM_152522 /// NR_024526	0.00602913	-1.86381
201527_at	ATP6V1F	ATPase, H+ transporting, lysosomal 14kDa, V1 subunit F	NM_004231	6.54436e-05	-1.86365
240823_at	---	---	---	0.000100893	-1.86364
243887_at	---	---	---	0.000685514	-1.86306
214484_s_at	SIGMAR1	sigma non-opioid intracellular receptor 1	NM_005866 /// NM_147157	6.23903e-06	-1.86267
231694_at	---	---	---	5.44847e-05	-1.86257
1562568_at	LOC400541	hypothetical LOC400541	---	0.00039727	-1.86162
231311_at	---	---	---	0.000132031	-1.86147
1558739_at	---	---	---	0.032481	-1.86135
243236_at	---	---	---	0.0748368	-1.86133
212378_at	GART	phosphoribosylglycinamide formyltransferase, phosphoribosylglycinamide synthetase, phos	NM_000819 /// NM_001136005 /// NM_001136006 /// NM_175085	2.94936e-05	-1.86111
236066_at	---	---	---	0.000280034	-1.86044
222183_x_at	SNW1	SNW domain containing 1	NM_012245	1.41526e-05	-1.86035
1565928_at	---	---	---	0.00118252	-1.86004
235971_at	---	---	---	0.00101081	-1.85965
241132_at	---	---	---	0.0857647	-1.85956
226017_at	CMTM7	CKLF-like MARVEL transmembrane domain containing 7	NM_138410 /// NM_181472	1.5398e-05	-1.85946
1559722_at	---	---	---	0.035258	-1.85922
202404_s_at	COL1A2	collagen, type I, alpha 2	NM_000089	0.00367051	-1.85915
238748_at	RAD18	RAD18 homolog (S. cerevisiae)	NM_020165	0.000528651	-1.85913
239635_at	RBM14	RNA binding motif protein 14	NM_001198836 /// NM_001198837 /// NM_006328	0.0583954	-1.8584
230570_at	---	---	---	0.000163735	-1.85836
210762_s_at	DLC1	deleted in liver cancer 1	NM_001164271 /// NM_006094 /// NM_024767 /// NM_182643	0.000763299	-1.85833
1553140_at	PELO	pelota homolog (Drosophila)	NM_015946	0.000317612	-1.85817
209705_at	MTF2	metal response element binding transcription factor 2	NM_001164391 /// NM_001164392 /// NM_001164393 /// NM_007358	0.000280919	-1.85706
228734_at	---	---	---	0.000191224	-1.85636
226687_at	PRPF40A	PRP40 pre-mRNA processing factor 40 homolog A (S. cerevisiae)	NM_017892	1.69737e-05	-1.85618
1558225_at	---	---	---	0.0033415	-1.85579
202613_at	CTPS	CTP synthase	NM_001905	2.38462e-06	-1.85524
203957_at	E2F6	E2F transcription factor 6	NM_198256 /// NR_003092 /// NR_003093 /// NR_003094 /// NR_003095	2.15562e-06	-1.85519
212611_at	DTX4	deltex homolog 4 (Drosophila)	NM_015177	1.17499e-06	-1.85517
220251_at	C1orf107	chromosome 1 open reading frame 107	NM_014388	0.00634882	-1.85504
230951_at	EPB41L5	erythrocyte membrane protein band 4.1 like 5	NM_001184937 /// NM_001184938 /// NM_001184939 /// NM_020909	1.17466e-05	-1.85503
225944_at	NLN	neurolysin (metallopeptidase M3 family)	NM_020726	2.94325e-06	-1.85489
1557776_at	LOC100133116	Similar to uromodulin-like	---	0.00057536	-1.85484
237059_at	---	---	---	0.00137822	-1.85478
208368_s_at	BRCA2	breast cancer 2, early onset	NM_000059	0.00169155	-1.85386
211137_s_at	ATP2C1	ATPase, Ca++ transporting, type 2C, member 1	NM_001001485 /// NM_001001486 /// NM_001001487 /// NM_014382	0.000155652	-1.85369
219361_s_at	AEN	apoptosis enhancing nuclease	NM_022767	3.64796e-08	-1.85353
219071_x_at	C8orf30A	chromosome 8 open reading frame 30A	NM_016458	1.81614e-05	-1.8535
220007_at	METTL8	methyltransferase like 8	NM_024770	0.00024006	-1.85348
219448_at	TMEM70	transmembrane protein 70	NM_001040613 /// NM_017866 /// NR_033334	0.000132386	-1.85306
1557128_at	FAM111B	family with sequence similarity 111, member B	NM_001142703 /// NM_001142704 /// NM_198947	0.000332394	-1.85244
218939_at	LETM1	leucine zipper-EF-hand containing transmembrane protein 1	NM_012318	1.29661e-05	-1.85242
223287_s_at	FOXP1	forkhead box P1	NM_001012505 /// NM_032682	0.000318786	-1.85125
1553741_at	C1orf211	chromosome 1 open reading frame 211	XR_109862 /// XR_111921 /// XR_114045	1.34686e-05	-1.84987
209136_s_at	USP10	ubiquitin specific peptidase 10	NM_005153	0.000570831	-1.84884
214445_at	ELL2	elongation factor, RNA polymerase II, 2	NM_012081	0.00901011	-1.84847
235031_at	---	---	---	0.0018324	-1.84789
213116_at	NEK3	NIMA (never in mitosis gene a)-related kinase 3	NM_001146099 /// NM_002498 /// NM_152720 /// NR_027415	2.29887e-05	-1.84763
236205_at	ABCC6P1	ATP-binding cassette, sub-family C, member 6 pseudogene 1	NR_003569	2.64538e-06	-1.84748
237130_at	---	---	---	0.0226816	-1.84728
223319_at	GPHN	gephyrin	NM_001024218 /// NM_020806	0.000934741	-1.84712
230469_at	RTKN2	rhotekin 2	NM_145307	0.000982556	-1.84699
225878_at	KIF1B	kinesin family member 1B	NM_015074 /// NM_183416	0.000227681	-1.84675
231310_at	---	---	---	1.23219e-06	-1.84667
211432_s_at	TYRO3	TYRO3 protein tyrosine kinase	NM_006293	7.93641e-05	-1.84654
243295_at	RBM27	RNA binding motif protein 27	NM_018989	0.007398	-1.84646
235646_at	---	---	---	0.00229888	-1.84642
201019_s_at	EIF1AX	eukaryotic translation initiation factor 1A, X-linked	NM_001412	3.09931e-05	-1.84572
1552275_s_at	PXK	PX domain containing serine/threonine kinase	NM_017771	0.00131037	-1.84547
243948_at	---	---	---	0.000207585	-1.84508
229467_at	PCBP2	Poly(rC) binding protein 2	NM_001098620 /// NM_001128911 /// NM_001128912 /// NM_001128913 /// NM_001128914 /// NM	0.0088207	-1.84444
203580_s_at	SLC7A6	solute carrier family 7 (cationic amino acid transporter, y+ system), member 6	NM_001076785 /// NM_003983	1.16895e-05	-1.84439
201182_s_at	CHD4	chromodomain helicase DNA binding protein 4	NM_001273	0.000783722	-1.84407
226156_at	AKT2	v-akt murine thymoma viral oncogene homolog 2	NM_001626	6.47064e-06	-1.84371
228771_at	ADRBK2	adrenergic, beta, receptor kinase 2	NM_005160	0.000442941	-1.8435
222766_at	POLR3K	polymerase (RNA) III (DNA directed) polypeptide K, 12.3 kDa	NM_016310	0.0266182	-1.8424
1561101_at	LOC153469	hypothetical protein LOC153469	XM_001720001 /// XM_001723918 /// XM_001724056	0.000886671	-1.84228
240389_at	TRPM6	Transient receptor potential cation channel, subfamily M, member 6	NM_001177310 /// NM_001177311 /// NM_017662	0.000121718	-1.84208
220891_at	C4orf23	chromosome 4 open reading frame 23	NM_152544	0.000765058	-1.84208
232004_at	HNRNPR	heterogeneous nuclear ribonucleoprotein R	NM_001102397 /// NM_001102398 /// NM_001102399 /// NM_005826	8.17774e-05	-1.84195
1565759_at	RPL13	Ribosomal protein L13	NM_000977 /// NM_033251	0.000586298	-1.84153
204033_at	TRIP13	thyroid hormone receptor interactor 13	NM_001166260 /// NM_004237	0.00018101	-1.84127
232089_at	TIGD7	Tigger transposable element derived 7	NM_033208	1.96644e-05	-1.84078
212379_at	GART	phosphoribosylglycinamide formyltransferase, phosphoribosylglycinamide synthetase, phos	NM_000819 /// NM_001136005 /// NM_001136006 /// NM_175085	0.000334241	-1.84074
244647_at	---	---	---	1.50554e-05	-1.84068
232853_at	---	---	---	0.00160787	-1.84054
241792_x_at	LUC7L3	LUC7-like 3 (S. cerevisiae)	NM_006107 /// NM_016424	1.81533e-05	-1.84036
1553801_a_at	C14orf126	chromosome 14 open reading frame 126	NM_080664	0.00345776	-1.83988
215528_at	---	---	---	0.143091	-1.83924
213348_at	CDKN1C	cyclin-dependent kinase inhibitor 1C (p57, Kip2)	NM_000076 /// NM_001122630 /// NM_001122631	0.00030917	-1.83901
222723_at	VWA1	von Willebrand factor A domain containing 1	NM_022834 /// NM_199121	0.0033691	-1.8383
215126_at	---	---	---	1.12795e-05	-1.83827
229333_at	---	---	---	0.000163674	-1.83793
242851_at	KIAA1919	KIAA1919	NM_153369	0.00711047	-1.83784
201163_s_at	IGFBP7	insulin-like growth factor binding protein 7	NM_001553	0.000685966	-1.83778
213264_at	PCBP2	poly(rC) binding protein 2	NM_001098620 /// NM_001128911 /// NM_001128912 /// NM_001128913 /// NM_001128914 /// NM	6.3717e-05	-1.83771
226044_at	TDP1	tyrosyl-DNA phosphodiesterase 1	NM_001008744 /// NM_018319	0.000133782	-1.83737
201018_at	EIF1AX	eukaryotic translation initiation factor 1A, X-linked	NM_001412	3.21497e-05	-1.83733
225805_at	HNRNPU	heterogeneous nuclear ribonucleoprotein U (scaffold attachment factor A)	NM_004501 /// NM_031844	0.000254403	-1.83625
239790_s_at	---	---	---	0.000194991	-1.83616
235165_at	PARD6B	par-6 partitioning defective 6 homolog beta (C. elegans)	NM_032521	0.000812561	-1.83604
244767_at	FRA10AC1	fragile site, folic acid type, rare, fra(10)(q23.3) or fra(10)(q24.2) candidate 1	NM_145246	0.0010625	-1.83563
219483_s_at	PORCN	porcupine homolog (Drosophila)	NM_022825 /// NM_203473 /// NM_203474 /// NM_203475	4.5442e-06	-1.83558
206855_s_at	HYAL2	hyaluronoglucosaminidase 2	NM_003773 /// NM_033158	3.16911e-05	-1.83554
238670_at	RAD18	RAD18 homolog (S. cerevisiae)	NM_020165	6.06586e-06	-1.83514
244616_x_at	MDM2	Mdm2 p53 binding protein homolog (mouse)	NM_002392	0.000368794	-1.835
223605_at	SLC25A18	solute carrier family 25 (mitochondrial carrier), member 18	NM_031481	1.70467e-07	-1.83475
217640_x_at	SKA1	spindle and kinetochore associated complex subunit 1	NM_001039535 /// NM_145060	0.000129345	-1.83464
242887_at	KCMF1	potassium channel modulatory factor 1	NM_020122	3.56223e-05	-1.83423
1559121_s_at	ARIH2	Ariadne homolog 2 (Drosophila)	NM_006321	0.000101968	-1.8338
231498_at	---	---	---	0.00242894	-1.83353
225007_at	G3BP1	GTPase activating protein (SH3 domain) binding protein 1	NM_005754 /// NM_198395	0.000283806	-1.83343
233357_at	TRIM67	tripartite motif-containing 67	NM_001004342	0.00253825	-1.83337
1564662_at	ZNF852	zinc finger protein 852	XM_001717544 /// XM_001725070	1.88802e-05	-1.83267
229432_at	NAGS	N-acetylglutamate synthase	NM_153006	1.58575e-05	-1.83261
227212_s_at	PHF19	PHD finger protein 19	NM_001009936 /// NM_015651	0.000102125	-1.83241
222837_s_at	NAA15	N(alpha)-acetyltransferase 15, NatA auxiliary subunit	NM_057175	3.61116e-07	-1.8323
224852_at	TTC17	tetratricopeptide repeat domain 17	NM_018259	0.000647658	-1.832
241826_x_at	ZNF738	zinc finger protein 738	NR_027130	0.000513798	-1.83196
231763_at	POLR3A	polymerase (RNA) III (DNA directed) polypeptide A, 155kDa	NM_007055	0.000274291	-1.83176
222916_s_at	HDLBP	high density lipoprotein binding protein	NM_005336 /// NM_203346	3.1696e-05	-1.83115
217627_at	ZNF573	zinc finger protein 573	NM_001172689 /// NM_001172690 /// NM_001172691 /// NM_001172692 /// NM_152360	0.00649675	-1.83089
242205_at	---	---	---	4.0727e-05	-1.83057
1560048_at	---	---	---	0.0150557	-1.82991
240201_at	---	---	---	0.000318722	-1.82963
226821_at	---	---	---	0.00132347	-1.82948
216961_s_at	RPAIN	RPA interacting protein	NM_001033002 /// NM_001160243 /// NM_001160244 /// NM_001160246 /// NM_001160266 /// NM	0.00218541	-1.82907
215048_at	ZNF280B	zinc finger protein 280B	NM_080764	0.00338978	-1.8287
219473_at	GDAP2	ganglioside induced differentiation associated protein 2	NM_001135589 /// NM_017686	0.000170972	-1.82821
223807_at	IGSF1	immunoglobulin superfamily, member 1	NM_001170961 /// NM_001170962 /// NM_001170963 /// NM_001555 /// NM_205833	4.06799e-05	-1.82804
205995_x_at	IQCB1	IQ motif containing B1	NM_001023570 /// NM_001023571	0.000795991	-1.82779
238858_at	TIFA	TRAF-interacting protein with forkhead-associated domain	NM_052864	0.00310601	-1.82745
227461_at	STON2	stonin 2	NM_033104	0.000536829	-1.82695
242389_at	LUC7L3	LUC7-like 3 (S. cerevisiae)	NM_006107 /// NM_016424	3.07878e-05	-1.82656
1556166_x_at	---	---	---	0.00016765	-1.82651
223330_s_at	SUGT1	SGT1, suppressor of G2 allele of SKP1 (S. cerevisiae)	NM_001130912 /// NM_006704	0.00965889	-1.82617
209832_s_at	CDT1	chromatin licensing and DNA replication factor 1	NM_030928	0.000140474	-1.82596
244347_at	---	---	---	0.00513383	-1.82574
227506_at	SLC16A9	solute carrier family 16, member 9 (monocarboxylic acid transporter 9)	NM_194298	0.00100695	-1.82573
228611_s_at	---	---	---	1.28053e-07	-1.82556
219300_s_at	CNTNAP2	contactin associated protein-like 2	NM_014141	0.0032519	-1.82513
239447_at	TRA2B	transformer 2 beta homolog (Drosophila)	NM_004593	0.000676071	-1.82441
203298_s_at	JARID2	jumonji, AT rich interactive domain 2	NM_004973	9.90951e-05	-1.82439
233827_s_at	SUPT16H	suppressor of Ty 16 homolog (S. cerevisiae)	NM_007192	0.00505807	-1.82438
239724_at	---	---	---	0.00190698	-1.82405
242207_at	CENPP /// LOC100128361	centromere protein P /// hypothetical LOC100128361	NM_001012267 /// NR_036505	0.000189381	-1.82356
215224_at	SNORA21	small nucleolar RNA, H/ACA box 21	NR_002576	0.00278882	-1.82334
227891_s_at	TAF15	TAF15 RNA polymerase II, TATA box binding protein (TBP)-associated factor, 68kDa	NM_003487 /// NM_139215	0.0183124	-1.823
1564765_at	---	---	---	0.00801335	-1.82284
205075_at	SERPINF2	serpin peptidase inhibitor, clade F (alpha-2 antiplasmin, pigment epithelium derived fa	NM_000934 /// NM_001165920 /// NM_001165921	8.07768e-05	-1.82282
204394_at	SLC43A1	solute carrier family 43, member 1	NM_001198810 /// NM_003627	6.6856e-05	-1.82278
238704_at	---	---	---	0.00656113	-1.82262
205945_at	IL6R	interleukin 6 receptor	NM_000565 /// NM_181359	0.00248757	-1.82251
225486_at	ARID2	AT rich interactive domain 2 (ARID, RFX-like)	NM_152641	0.000229446	-1.82227
215596_s_at	LTN1	listerin E3 ubiquitin protein ligase 1	NM_015565	2.19904e-05	-1.82203
220038_at	C8orf44 /// SGK3	chromosome 8 open reading frame 44 /// serum/glucocorticoid regulated kinase family, me	NM_001033578 /// NM_013257 /// NM_019607 /// NM_170709	4.45131e-05	-1.82196
225569_at	EIF2C2	Eukaryotic translation initiation factor 2C, 2	NM_001164623 /// NM_012154	5.45142e-05	-1.82078
231938_at	SGOL1	Shugoshin-like 1 (S. pombe)	NM_001012409 /// NM_001012410 /// NM_001012411 /// NM_001012412 /// NM_001012413 /// NM	4.56139e-06	-1.82056
230149_at	---	---	---	0.00615677	-1.82047
243910_x_at	---	---	---	0.000418813	-1.82024
218907_s_at	LRRC61	leucine rich repeat containing 61	NM_001142928 /// NM_023942	5.44234e-05	-1.81977
201692_at	SIGMAR1	sigma non-opioid intracellular receptor 1	NM_005866 /// NM_147157	1.19412e-06	-1.81967
239410_at	---	---	---	0.000663392	-1.81963
244686_at	TCOF1	Treacher Collins-Franceschetti syndrome 1	NM_000356 /// NM_001008657 /// NM_001135243 /// NM_001135244 /// NM_001135245 /// NM_00	0.00484875	-1.81938
228532_at	C1orf162	chromosome 1 open reading frame 162	NM_174896	0.0051989	-1.81937
1553459_at	CCDC150	coiled-coil domain containing 150	NM_001080539	0.0121923	-1.81926
220103_s_at	MRPS18C	mitochondrial ribosomal protein S18C	NM_016067	0.000821428	-1.81906
231283_at	MGAT4A	mannosyl (alpha-1,3-)-glycoprotein beta-1,4-N-acetylglucosaminyltransferase, isozyme A	NM_001160154 /// NM_012214	3.13626e-05	-1.81872
209130_at	SNAP23	synaptosomal-associated protein, 23kDa	NM_003825 /// NM_130798	0.000571749	-1.81867
241375_at	USP38	ubiquitin specific peptidase 38	NM_032557	0.000227026	-1.81779
242175_at	---	---	---	0.00853958	-1.81719
213551_x_at	PCGF2	polycomb group ring finger 2	NM_007144	5.05527e-05	-1.81714
238043_at	ARID1B	AT rich interactive domain 1B (SWI1-like)	NM_017519 /// NM_020732	6.71185e-05	-1.81703
212073_at	CSNK2A1	casein kinase 2, alpha 1 polypeptide	NM_001895 /// NM_177559 /// NM_177560	0.000234137	-1.81651
243407_at	MFSD8	major facilitator superfamily domain containing 8	NM_152778	7.00481e-05	-1.81613
235848_x_at	---	---	---	0.00186754	-1.81606
1564008_at	COL27A1	Collagen, type XXVII, alpha 1	NM_032888	0.00132052	-1.81603
205053_at	PRIM1	primase, DNA, polypeptide 1 (49kDa)	NM_000946	6.9859e-06	-1.8158
1555679_a_at	RTN4IP1	reticulon 4 interacting protein 1	NM_032730	4.18386e-05	-1.81568
223404_s_at	C1orf25	chromosome 1 open reading frame 25	NM_030934	0.000267954	-1.81557
1554915_a_at	PDE12	phosphodiesterase 12	NM_177966	8.19242e-05	-1.81542
207396_s_at	ALG3	asparagine-linked glycosylation 3, alpha-1,3- mannosyltransferase homolog (S. cerevisia	NM_001006941 /// NM_005787 /// NR_024533 /// NR_024534	0.000200131	-1.81509
229234_at	ZC3H12B	zinc finger CCCH-type containing 12B	NM_001010888	0.00420099	-1.81477
203967_at	CDC6	cell division cycle 6 homolog (S. cerevisiae)	NM_001254	2.11526e-05	-1.81445
228905_at	PCM1	pericentriolar material 1	NM_006197	0.00127038	-1.81436
239978_at	---	---	---	0.0107932	-1.81392
228906_at	TET1	tet oncogene 1	NM_030625	0.00300284	-1.81387
241157_at	---	---	---	1.65819e-05	-1.81384
231218_at	---	---	---	0.00206506	-1.81356
205874_at	ITPKA	inositol 1,4,5-trisphosphate 3-kinase A	NM_002220	0.000259063	-1.81338
214597_at	SSTR2	somatostatin receptor 2	NM_001050	0.000140883	-1.81318
1564907_s_at	MATR3 /// SNHG4	matrin 3 /// small nucleolar RNA host gene 4 (non-protein coding)	NM_001194954 /// NM_001194955 /// NM_001194956 /// NM_018834 /// NM_199189 /// NR_00314	0.0191345	-1.81315
209391_at	DPM2	dolichyl-phosphate mannosyltransferase polypeptide 2, regulatory subunit	NM_003863	5.34063e-05	-1.813
244828_x_at	NAF1	nuclear assembly factor 1 homolog (S. cerevisiae)	NM_001128931 /// NM_138386	0.000518366	-1.81295
221076_at	---	---	---	1.28646e-05	-1.81286
219003_s_at	MANEA	mannosidase, endo-alpha	NM_024641	0.00465779	-1.81248
202946_s_at	BTBD3	BTB (POZ) domain containing 3	NM_014962 /// NM_181443	1.96864e-05	-1.81237
1559259_at	---	---	---	0.0422011	-1.81217
203346_s_at	MTF2	metal response element binding transcription factor 2	NM_001164391 /// NM_001164392 /// NM_001164393 /// NM_007358	0.000396994	-1.81191
232999_at	---	---	---	0.0263266	-1.81152
217254_s_at	EPO	erythropoietin	NM_000799	0.00119899	-1.81146
244026_at	---	---	---	0.0800488	-1.81142
243552_at	MBTD1	mbt domain containing 1	NM_017643	0.00367197	-1.81136
226201_at	DOT1L	DOT1-like, histone H3 methyltransferase (S. cerevisiae)	NM_032482	0.00174865	-1.81132
223403_s_at	POLR1B	polymerase (RNA) I polypeptide B, 128kDa	NM_001137604 /// NM_019014	5.00677e-06	-1.8113
1560752_at	FBXW2	F-box and WD repeat domain containing 2	NM_012164	0.0234493	-1.81049
237491_at	---	---	---	0.032775	-1.80847
226039_at	MGAT4A	mannosyl (alpha-1,3-)-glycoprotein beta-1,4-N-acetylglucosaminyltransferase, isozyme A	NM_001160154 /// NM_012214	0.00255121	-1.80832
228868_x_at	CDT1	Chromatin licensing and DNA replication factor 1	NM_030928	8.61631e-05	-1.80823
226234_at	GDF11	growth differentiation factor 11	NM_005811	5.72133e-05	-1.80817
223665_at	ARPM1	actin related protein M1	NM_032487	6.43804e-06	-1.80816
1557830_at	---	---	---	0.000539201	-1.80742
225742_at	MDM4	Mdm4 p53 binding protein homolog (mouse)	NM_002393 /// NR_024171	0.0101499	-1.80731
226463_at	ATP6V1C1	ATPase, H+ transporting, lysosomal 42kDa, V1 subunit C1	NM_001695	7.51165e-06	-1.80698
237084_at	---	---	---	0.0233668	-1.80688
222586_s_at	OSBPL11	oxysterol binding protein-like 11	NM_022776	0.00212421	-1.80677
220123_at	SLC35F5	solute carrier family 35, member F5	NM_025181	0.020935	-1.80656
242839_at	---	---	---	0.00484587	-1.80655
244703_x_at	IPO9	importin 9	NM_018085	0.00140899	-1.80638
229061_s_at	SLC25A13	solute carrier family 25, member 13 (citrin)	NM_001160210 /// NM_014251 /// NR_027662	0.000432658	-1.80631
1556348_at	HEATR1	HEAT repeat containing 1	NM_018072	0.000400507	-1.80618
1560556_a_at	PLEKHA8	Pleckstrin homology domain containing, family A (phosphoinositide binding specific) mem	NM_001197026 /// NM_001197027 /// NM_032639	0.00151436	-1.80549
223599_at	TRIM6	tripartite motif-containing 6	NM_001003818 /// NM_001198644 /// NM_001198645 /// NM_058166	2.1305e-06	-1.80535
240319_at	---	---	---	3.39272e-05	-1.80524
227802_at	RUFY3	RUN and FYVE domain containing 3	NM_001037442 /// NM_001130709 /// NM_014961	0.000899433	-1.8051
225224_at	C20orf112	chromosome 20 open reading frame 112	NM_080616	6.57952e-06	-1.805
222680_s_at	DTL	denticleless homolog (Drosophila)	NM_016448	2.63986e-07	-1.80494
240673_at	---	---	---	0.00131706	-1.80478
213750_at	RSL1D1	ribosomal L1 domain containing 1	NM_015659	0.00212924	-1.80457
209509_s_at	DPAGT1	dolichyl-phosphate (UDP-N-acetylglucosamine) N-acetylglucosaminephosphotransferase 1 (G	NM_001382	1.80018e-06	-1.80399
231137_at	IDH3A	isocitrate dehydrogenase 3 (NAD+) alpha	NM_005530	3.25859e-05	-1.80391
239247_at	NCRNA00103	Non-protein coding RNA 103	NR_033380 /// NR_033381	0.0094942	-1.80349
236437_at	---	---	---	0.00515738	-1.80342
231777_at	CSNK2B /// LY6G5B	casein kinase 2, beta polypeptide /// lymphocyte antigen 6 complex, locus G5B	NM_001320 /// NM_021221	0.00161741	-1.80291
232130_at	---	---	---	0.00130071	-1.80245
228655_at	---	---	---	1.37744e-05	-1.80234
217099_s_at	GEMIN4	gem (nuclear organelle) associated protein 4	NM_015721	2.3767e-05	-1.80122
230883_at	NXPH2	neurexophilin 2	NM_007226	0.00111619	-1.80105
225837_at	C12orf32	chromosome 12 open reading frame 32	NR_027363 /// NR_027364 /// NR_027365	4.86007e-07	-1.80103
241937_s_at	WDR4	WD repeat domain 4	NM_018669 /// NM_033661	0.000550886	-1.80062
242573_at	---	---	---	0.00216444	-1.7999
237003_at	BEST3	bestrophin 3	NM_032735 /// NM_152439	0.000468535	-1.79955
232351_at	---	---	---	0.0352268	-1.79951
240307_at	---	---	---	0.00177552	-1.79928
1554524_a_at	OLFM3	olfactomedin 3	NM_058170	0.0375835	-1.79859
204799_at	ZBED4	zinc finger, BED-type containing 4	NM_014838	0.000210363	-1.7983
242263_at	TMED5	transmembrane emp24 protein transport domain containing 5	NM_001167830 /// NM_016040 /// NR_030761	0.000239647	-1.79822
212186_at	ACACA	acetyl-CoA carboxylase alpha	NM_198834 /// NM_198836 /// NM_198837 /// NM_198838 /// NM_198839	0.000612381	-1.79785
1562456_at	---	---	---	0.0282028	-1.79753
222883_at	C1orf163	chromosome 1 open reading frame 163	NM_023077	0.000459329	-1.79704
203867_s_at	NLE1	notchless homolog 1 (Drosophila)	NM_001014445 /// NM_018096	1.33365e-05	-1.79652
244661_at	SOAT1	sterol O-acyltransferase 1	NM_003101	2.41105e-05	-1.79608
221255_s_at	TMEM93	transmembrane protein 93	NM_001014764 /// NM_031298	0.000351946	-1.7959
241689_at	---	---	---	0.00268532	-1.79554
204497_at	ADCY9	adenylate cyclase 9	NM_001116	3.33765e-05	-1.79516
230547_at	KCNC1	potassium voltage-gated channel, Shaw-related subfamily, member 1	NM_001112741 /// NM_004976	0.0266773	-1.79409
229765_at	ZNF207	zinc finger protein 207	NM_001032293 /// NM_001098507 /// NM_003457	0.00298916	-1.7937
218744_s_at	PACSIN3	protein kinase C and casein kinase substrate in neurons 3	NM_001184974 /// NM_001184975 /// NM_016223	5.66884e-05	-1.79283
229253_at	THEM4	thioesterase superfamily member 4	NM_053055	5.64623e-05	-1.79154
210837_s_at	PDE4D	phosphodiesterase 4D, cAMP-specific	NM_001104631 /// NM_001165899 /// NM_001197218 /// NM_001197219 /// NM_001197220 /// NM	0.000462541	-1.79094
234471_s_at	NCOA5	nuclear receptor coactivator 5	NM_020967	0.0176222	-1.79085
236969_at	---	---	---	0.0708105	-1.7906
212095_s_at	MTUS1	microtubule associated tumor suppressor 1	NM_001001924 /// NM_001001925 /// NM_001001931 /// NM_001166393 /// NM_020749	0.00279516	-1.78986
1569638_at	SOX5	SRY (sex determining region Y)-box 5	NM_006940 /// NM_152989 /// NM_178010	0.00761724	-1.7897
212649_at	DHX29	DEAH (Asp-Glu-Ala-His) box polypeptide 29	NM_019030	0.00333104	-1.78911
216422_at	PA2G4 /// PA2G4P4	proliferation-associated 2G4, 38kDa /// proliferation-associated 2G4 pseudogene 4	NM_006191 /// NR_003284	0.00113419	-1.7884
233194_at	---	---	---	0.00376242	-1.78828
204111_at	HNMT	histamine N-methyltransferase	NM_001024074 /// NM_001024075 /// NM_006895	0.0121158	-1.78783
209806_at	HIST1H2BK	histone cluster 1, H2bk	NM_080593	1.45806e-06	-1.78782
217408_at	MRPS18B	mitochondrial ribosomal protein S18B	NM_014046	0.000160405	-1.78774
206505_at	UGT2B4	UDP glucuronosyltransferase 2 family, polypeptide B4	NM_021139	0.000885707	-1.78755
219204_s_at	SRR	serine racemase	NM_021947	2.01533e-06	-1.78734
201838_s_at	SUPT7L	suppressor of Ty 7 (S. cerevisiae)-like	NM_014860	1.80386e-06	-1.78709
39763_at	HPX	hemopexin	NM_000613	2.58297e-06	-1.78707
210057_at	SMG1	SMG1 homolog, phosphatidylinositol 3-kinase-related kinase (C. elegans)	NM_015092	0.0128932	-1.78675
242146_at	SNRPA1	Small nuclear ribonucleoprotein polypeptide A'	NM_003090	0.00122225	-1.78651
212846_at	RRP1B	ribosomal RNA processing 1 homolog B (S. cerevisiae)	NM_015056	1.77081e-05	-1.7861
236200_at	FAF1	Fas (TNFRSF6) associated factor 1	NM_007051	4.07399e-06	-1.78575
214023_x_at	TUBB2B	tubulin, beta 2B	NM_178012	8.00981e-05	-1.78544
213035_at	ANKRD28	ankyrin repeat domain 28	NM_001195098 /// NM_001195099 /// NM_015199	0.000268852	-1.78535
238733_at	---	---	---	0.0334895	-1.78517
213523_at	CCNE1	cyclin E1	NM_001238 /// NM_057182	0.000168666	-1.78504
204450_x_at	APOA1	apolipoprotein A-I	NM_000039	2.01983e-05	-1.78483
215006_at	---	---	---	0.0352716	-1.78469
221020_s_at	SLC25A32	solute carrier family 25, member 32	NM_030780	0.00124789	-1.78428
1559151_at	---	---	---	0.0440811	-1.78414
228772_at	HNMT	histamine N-methyltransferase	NM_001024074 /// NM_001024075 /// NM_006895	9.00491e-05	-1.78339
231671_at	FGA	Fibrinogen alpha chain	NM_000508 /// NM_021871	6.0282e-05	-1.78331
228729_at	CCNB1	cyclin B1	NM_031966	0.000163417	-1.78298
209967_s_at	CREM	cAMP responsive element modulator	NM_001881 /// NM_181571 /// NM_182717 /// NM_182718 /// NM_182719 /// NM_182720 /// NM_	0.00134458	-1.78292
222797_at	DPYSL5	dihydropyrimidinase-like 5	NM_020134	0.000544943	-1.78281
215455_at	TIMELESS	timeless homolog (Drosophila)	NM_003920	0.000430015	-1.78242
231199_at	---	---	---	0.0830457	-1.78101
2028_s_at	E2F1	E2F transcription factor 1	NM_005225	2.8456e-05	-1.78092
204948_s_at	FST	follistatin	NM_006350 /// NM_013409	0.0011537	-1.78021
209433_s_at	PPAT	phosphoribosyl pyrophosphate amidotransferase	NM_002703	1.95434e-06	-1.78012
217990_at	GMPR2	guanosine monophosphate reductase 2	NM_001002000 /// NM_001002001 /// NM_001002002 /// NM_016576	5.00968e-06	-1.77996
208166_at	MMP16	matrix metallopeptidase 16 (membrane-inserted)	NM_005941 /// NM_022564	0.00179832	-1.77947
230863_at	LRP2	low density lipoprotein receptor-related protein 2	NM_004525	0.00723032	-1.77917
205264_at	CD3EAP	CD3e molecule, epsilon associated protein	NM_012099	0.000670249	-1.77854
230684_at	GTPBP10	GTP-binding protein 10 (putative)	NM_001042717 /// NM_033107	0.00136304	-1.77784
232049_at	---	---	---	0.000699431	-1.77783
205281_s_at	PIGA	phosphatidylinositol glycan anchor biosynthesis, class A	NM_002641 /// NM_020473 /// NR_033835 /// NR_033836	0.00894006	-1.77776
239806_at	---	---	---	0.000535089	-1.77743
232366_at	KIAA0232	KIAA0232	NM_001100590 /// NM_014743	0.00308419	-1.77672
228902_at	NUP214	nucleoporin 214kDa	NM_005085	0.000317179	-1.77631
232385_x_at	---	---	---	0.00284574	-1.77619
228671_at	TMEM201	transmembrane protein 201	NM_001010866 /// NM_001130924	2.54984e-05	-1.77616
205699_at	MAP2K6	mitogen-activated protein kinase kinase 6	NM_002758	0.00996668	-1.77611
1555765_a_at	GNG4	guanine nucleotide binding protein (G protein), gamma 4	NM_001098721 /// NM_001098722 /// NM_004485	0.0190707	-1.77596
232213_at	PELI1	Pellino homolog 1 (Drosophila)	NM_020651	0.0105278	-1.77592
201711_x_at	RANBP2	RAN binding protein 2	NM_006267	0.0478915	-1.77571
238087_at	RTCD1	RNA terminal phosphate cyclase domain 1	NM_001130841 /// NM_003729	0.000212761	-1.77518
235960_at	FXR1	fragile X mental retardation, autosomal homolog 1	NM_001013438 /// NM_001013439 /// NM_005087	0.00444284	-1.77465
228590_at	PTCD3	Pentatricopeptide repeat domain 3	NM_017952	0.00107254	-1.77418
225546_at	EEF2K	eukaryotic elongation factor-2 kinase	NM_013302	2.9492e-05	-1.77417
214554_at	HIST1H2AL	histone cluster 1, H2al	NM_003511	0.000915023	-1.77397
228400_at	SHROOM3	shroom family member 3	NM_020859	0.000126204	-1.77377
220994_s_at	STXBP6	syntaxin binding protein 6 (amisyn)	NM_014178	0.00526551	-1.77238
229426_at	COX5A	cytochrome c oxidase subunit Va	NM_004255	2.63256e-05	-1.7719
222681_at	POGLUT1	protein O-glucosyltransferase 1	NM_152305 /// NR_024265	0.000469432	-1.77127
1569856_at	TPP2	tripeptidyl peptidase II	NM_003291	0.00197505	-1.77095
219363_s_at	MTERFD1	MTERF domain containing 1	NM_015942	2.32901e-05	-1.77054
238156_at	---	---	---	0.000180299	-1.77008
241398_at	---	---	---	0.000180278	-1.76984
228983_at	---	---	---	0.000583411	-1.76982
213640_s_at	LOX	lysyl oxidase	NM_001178102 /// NM_002317	0.00180166	-1.76974
243995_at	PTAR1	protein prenyltransferase alpha subunit repeat containing 1	NM_001099666	0.028663	-1.76961
201686_x_at	API5	apoptosis inhibitor 5	NM_001142930 /// NM_001142931 /// NM_006595 /// NR_024625	0.00138239	-1.76934
202319_at	SENP6	SUMO1/sentrin specific peptidase 6	NM_001100409 /// NM_015571	0.0138873	-1.76926
228548_at	RAP1A	RAP1A, member of RAS oncogene family	NM_001010935 /// NM_002884	4.12268e-07	-1.76915
222552_at	GOLT1B	golgi transport 1B	NM_016072	0.00318679	-1.76756
224250_s_at	SECISBP2	SECIS binding protein 2	NM_024077	0.000481523	-1.76723
217542_at	MDM2	Mdm2 p53 binding protein homolog (mouse)	NM_002392	0.000335794	-1.76718
218286_s_at	RNF7	ring finger protein 7	NM_014245 /// NM_183237	1.38066e-05	-1.76706
236610_at	---	---	---	0.0964593	-1.7669
210243_s_at	B4GALT3	UDP-Gal:betaGlcNAc beta 1,4- galactosyltransferase, polypeptide 3	NM_003779	4.66108e-09	-1.76664
214382_at	UNC93A	unc-93 homolog A (C. elegans)	NM_001143947 /// NM_018974	0.000119164	-1.76641
226175_at	TTC9C	tetratricopeptide repeat domain 9C	NM_173810	0.000184376	-1.76633
226775_at	ENY2	enhancer of yellow 2 homolog (Drosophila)	NM_001193557 /// NM_020189 /// NR_036471 /// NR_036472	9.50695e-05	-1.7661
209773_s_at	RRM2	ribonucleotide reductase M2	NM_001034 /// NM_001165931	7.30743e-07	-1.766
231574_at	---	---	---	0.000211762	-1.76543
218474_s_at	KCTD5	potassium channel tetramerisation domain containing 5	NM_018992	9.48906e-05	-1.76473
223570_at	MCM10	minichromosome maintenance complex component 10	NM_018518 /// NM_182751	6.09759e-06	-1.76461
236202_at	---	---	---	0.00160073	-1.76422
214052_x_at	BAT2L2	HLA-B associated transcript 2-like 2	NM_015172	0.00545893	-1.76374
212118_at	TRIM27	tripartite motif-containing 27	NM_006510	3.14928e-05	-1.76342
213666_at	2013-09-06	septin 6	NM_015129 /// NM_145799 /// NM_145800 /// NM_145802	5.52737e-05	-1.7634
228805_at	C5orf25	chromosome 5 open reading frame 25	NM_198567	0.00107281	-1.76338
204727_at	WDHD1	WD repeat and HMG-box DNA binding protein 1	NM_001008396 /// NM_007086	0.00229345	-1.76304
236196_at	---	---	---	7.81479e-05	-1.7628
228694_at	---	---	---	0.00166641	-1.76274
239729_at	---	---	---	0.0179904	-1.76272
223725_at	C3orf42	chromosome 3 open reading frame 42	NR_026829	0.000543947	-1.76269
212421_at	C22orf9	chromosome 22 open reading frame 9	NM_001009880 /// NM_015264	2.83707e-05	-1.76258
241100_at	---	---	---	0.00320839	-1.76241
204835_at	POLA1	polymerase (DNA directed), alpha 1, catalytic subunit	NM_016937	1.62069e-07	-1.76215
212126_at	CBX5	chromobox homolog 5	NM_001127321 /// NM_001127322 /// NM_012117	1.83726e-05	-1.76185
1554507_at	NAALAD2	N-acetylated alpha-linked acidic dipeptidase 2	NM_005467	0.002074	-1.76162
218678_at	NES	nestin	NM_006617	0.00203033	-1.76132
203858_s_at	COX10	COX10 homolog, cytochrome c oxidase assembly protein, heme A: farnesyltransferase (yeas	NM_001303	3.72087e-05	-1.7612
232338_at	---	---	---	0.0314364	-1.76087
224646_x_at	H19	H19, imprinted maternally expressed transcript (non-protein coding)	NR_002196	0.00149252	-1.76077
235143_at	SLC10A7	solute carrier family 10 (sodium/bile acid cotransporter family), member 7	NM_001029998 /// NM_032128	0.00103732	-1.76054
234032_at	---	---	---	0.00470974	-1.76044
236772_s_at	---	---	---	0.000195041	-1.76034
203550_s_at	FAM189B	family with sequence similarity 189, member B	NM_006589 /// NM_198264	0.00228584	-1.75997
209445_x_at	C7orf44	chromosome 7 open reading frame 44	NM_018224	5.91535e-05	-1.75965
236642_at	FLJ44606	glutaredoxin-like protein YDR286C homolog	NM_001164478 /// NM_001164479	0.00810644	-1.75965
1569439_at	---	---	---	0.0112006	-1.7595
1552673_at	RFX6	regulatory factor X, 6	NM_173560	0.000161512	-1.75889
1558682_at	HMGA2	high mobility group AT-hook 2	NM_003483 /// NM_003484	0.00223642	-1.75851
1561030_at	TMC7	transmembrane channel-like 7	NM_001160364 /// NM_024847	0.00621617	-1.75838
217738_at	NAMPT	nicotinamide phosphoribosyltransferase	NM_005746	0.00110163	-1.75815
235742_at	RHOC	Ras homolog gene family, member C	NM_001042678 /// NM_001042679 /// NM_175744	0.00131825	-1.7577
225064_at	RABEP1	rabaptin, RAB GTPase binding effector protein 1	NM_001083585 /// NM_004703	4.37889e-06	-1.75726
217598_at	---	---	---	0.0109998	-1.7571
1561486_at	---	---	---	0.00587326	-1.75706
214369_s_at	RASGRP2	RAS guanyl releasing protein 2 (calcium and DAG-regulated)	NM_001098670 /// NM_001098671 /// NM_153819	0.000729404	-1.75658
208744_x_at	HSPH1	heat shock 105kDa/110kDa protein 1	NM_006644	0.00188277	-1.75649
238467_at	---	---	---	7.55243e-05	-1.75636
225655_at	UHRF1	ubiquitin-like with PHD and ring finger domains 1	NM_001048201 /// NM_013282	0.000919872	-1.75618
201514_s_at	G3BP1	GTPase activating protein (SH3 domain) binding protein 1	NM_005754 /// NM_198395	0.00412731	-1.75511
222576_s_at	EIF2C1	eukaryotic translation initiation factor 2C, 1	NM_012199	4.77591e-05	-1.75505
243304_at	LOC286109	hypothetical protein LOC286109	---	0.00517865	-1.75502
1563796_s_at	EARS2	glutamyl-tRNA synthetase 2, mitochondrial (putative)	NM_001083614 /// NR_003501	0.000561805	-1.75494
213637_at	DDX52	DEAD (Asp-Glu-Ala-Asp) box polypeptide 52	NM_007010 /// NM_152300	0.000211618	-1.75436
1555952_at	SLC19A1	solute carrier family 19 (folate transporter), member 1	NM_194255	0.00206821	-1.75433
244656_at	RASL10B	RAS-like, family 10, member B	NM_033315	0.000418667	-1.75411
225348_at	SRSF10	serine/arginine-rich splicing factor 10	NM_001191005 /// NM_001191006 /// NM_001191007 /// NM_001191009 /// NM_006625 /// NM_05	3.87594e-06	-1.75393
244066_at	---	---	---	0.000697097	-1.7538
209723_at	SERPINB9	serpin peptidase inhibitor, clade B (ovalbumin), member 9	NM_004155	0.00187663	-1.75371
1560402_at	GAS5	growth arrest-specific 5 (non-protein coding)	NR_002578	0.00951195	-1.75361
210061_at	ZNF589	zinc finger protein 589	NM_016089	0.000528532	-1.75318
224961_at	SCYL2	SCY1-like 2 (S. cerevisiae)	NM_017988	0.00274023	-1.75316
202075_s_at	PLTP	phospholipid transfer protein	NM_006227 /// NM_182676	0.000245687	-1.7527
38158_at	ESPL1	extra spindle pole bodies homolog 1 (S. cerevisiae)	NM_012291	0.000332118	-1.7527
235113_at	PPIL5	peptidylprolyl isomerase (cyclophilin)-like 5	NM_152329 /// NM_203467	0.000175659	-1.75256
1559716_at	INO80C	INO80 complex subunit C	NM_001098817 /// NM_194281	0.00230254	-1.75252
214896_at	---	---	---	0.000186364	-1.7524
244497_at	LOC100129907	Hypothetical LOC100129907	---	0.000492455	-1.75219
233002_at	PPP4R4	protein phosphatase 4, regulatory subunit 4	NM_020958 /// NM_058237	0.0493713	-1.75207
241404_at	---	---	---	4.38831e-06	-1.75177
238441_at	PRKAA2	protein kinase, AMP-activated, alpha 2 catalytic subunit	NM_006252	0.0043115	-1.75167
213500_at	---	---	---	9.64679e-05	-1.75101
230927_at	---	---	---	0.00635367	-1.75101
229763_at	FOXP4	forkhead box P4	NM_001012426 /// NM_001012427 /// NM_138457	0.000312499	-1.75077
242719_at	---	---	---	0.000591927	-1.75065
217657_at	BCAP29	B-cell receptor-associated protein 29	NM_001008405 /// NM_018844 /// NR_027830	9.79577e-05	-1.75063
240000_at	---	---	---	0.0094168	-1.75061
219745_at	TMEM180	transmembrane protein 180	NM_024789	0.000158866	-1.74973
222755_s_at	CHD7	chromodomain helicase DNA binding protein 7	NM_017780	0.00278726	-1.74965
231037_at	---	---	---	0.000716409	-1.74951
236775_s_at	---	---	---	0.000521398	-1.74926
230689_at	---	---	---	0.00131199	-1.74898
232475_at	C15orf42	chromosome 15 open reading frame 42	NM_152259	0.00344165	-1.74825
235025_at	WDR89	WD repeat domain 89	NM_001008726 /// NM_080666	0.00299618	-1.74783
236380_at	---	---	---	0.000967251	-1.74782
225836_s_at	C12orf32	chromosome 12 open reading frame 32	NR_027363 /// NR_027364 /// NR_027365	0.000631619	-1.74758
235926_at	---	---	---	0.0510219	-1.74719
234194_at	---	---	---	0.00287641	-1.74663
228650_at	---	---	---	7.7323e-06	-1.74657
218096_at	AGPAT5	1-acylglycerol-3-phosphate O-acyltransferase 5 (lysophosphatidic acid acyltransferase,	NM_018361	0.000632828	-1.74655
235947_at	---	---	---	0.0329124	-1.74622
230097_at	---	---	---	0.00431382	-1.7461
242476_at	---	---	---	0.131109	-1.74551
214507_s_at	EXOSC2	exosome component 2	NM_014285	0.000141816	-1.74515
1560359_at	PELO	Pelota homolog (Drosophila)	NM_015946	0.00593145	-1.74486
239637_at	---	---	---	4.62754e-05	-1.74483
239912_at	---	---	---	7.84916e-05	-1.74435
212009_s_at	STIP1	stress-induced-phosphoprotein 1	NM_006819	0.00185267	-1.74411
1561625_at	---	---	---	0.000994095	-1.74401
213043_s_at	MED24	mediator complex subunit 24	NM_001079518 /// NM_014815	3.60441e-05	-1.74383
208914_at	GGA2	golgi-associated, gamma adaptin ear containing, ARF binding protein 2	NM_015044	2.51943e-05	-1.74366
206233_at	B4GALT6	UDP-Gal:betaGlcNAc beta 1,4- galactosyltransferase, polypeptide 6	NM_004775	0.00208108	-1.74334
217073_x_at	APOA1	apolipoprotein A-I	NM_000039	2.3533e-05	-1.74318
228882_at	TUB	tubby homolog (mouse)	NM_003320 /// NM_177972	0.00133555	-1.74315
225234_at	CBL	Cas-Br-M (murine) ecotropic retroviral transforming sequence	NM_005188	0.00479211	-1.74299
238474_at	NUP43	nucleoporin 43kDa	NM_198887	0.00222734	-1.74248
225888_at	NAA25	N(alpha)-acetyltransferase 25, NatB auxiliary subunit	NM_024953	4.34997e-06	-1.74225
203777_s_at	RPS6KB2	ribosomal protein S6 kinase, 70kDa, polypeptide 2	NM_003952	1.77678e-05	-1.74137
208717_at	OXA1L	oxidase (cytochrome c) assembly 1-like	NM_005015	1.1048e-05	-1.74077
213319_s_at	CSDA	Cold shock domain protein A	NM_001145426 /// NM_003651	0.000277084	-1.7406
211358_s_at	CIZ1	CDKN1A interacting zinc finger protein 1	NM_001131015 /// NM_001131016 /// NM_001131017 /// NM_001131018 /// NM_012127	0.000292475	-1.74053
215306_at	---	---	---	0.00252076	-1.73991
202723_s_at	FOXO1	forkhead box O1	NM_002015	0.00180668	-1.73988
200069_at	SART3	squamous cell carcinoma antigen recognized by T cells 3	NM_014706	3.00856e-06	-1.73968
233196_at	---	---	---	0.00405629	-1.73966
236134_at	DCAF7	DDB1 and CUL4 associated factor 7	NM_005828	0.0944924	-1.73955
218641_at	C11orf95	chromosome 11 open reading frame 95	NM_001144936	9.28474e-07	-1.73948
218056_at	BFAR	bifunctional apoptosis regulator	NM_016561	1.17869e-06	-1.73924
235551_at	WDR4	WD repeat domain 4	NM_018669 /// NM_033661	0.0035832	-1.73921
240231_at	---	---	---	0.0279346	-1.73921
236560_at	LOC100129884	Hypothetical protein LOC100129884	XM_001718836 /// XM_001722013 /// XM_001723940	0.00347724	-1.73899
241716_at	HSPD1	heat shock 60kDa protein 1 (chaperonin)	NM_002156 /// NM_199440	0.0433362	-1.73888
1554574_a_at	CYB5R3	cytochrome b5 reductase 3	NM_000398 /// NM_001129819 /// NM_001171660 /// NM_001171661 /// NM_007326	0.00278332	-1.73861
208769_at	EIF4EBP2	eukaryotic translation initiation factor 4E binding protein 2	NM_004096	6.1878e-05	-1.73859
1556148_s_at	LOC100287426	Hypothetical protein LOC100287426	---	0.0251291	-1.73846
1560787_at	QDPR	Quinoid dihydropteridine reductase	NM_000320	0.000186073	-1.73828
235050_at	SLC2A12	solute carrier family 2 (facilitated glucose transporter), member 12	NM_145176	0.000888744	-1.73828
243136_at	GINS2	GINS complex subunit 2 (Psf2 homolog)	NM_016095	0.000597935	-1.73816
223289_s_at	USP38	ubiquitin specific peptidase 38	NM_032557	0.00479629	-1.73782
226734_at	EIF4E2	eukaryotic translation initiation factor 4E family member 2	NM_004846	0.000821625	-1.73781
233346_at	---	---	---	0.00229879	-1.73763
226652_at	USP3	ubiquitin specific peptidase 3	NM_006537	4.18187e-05	-1.7373
225330_at	IGF1R	insulin-like growth factor 1 receptor	NM_000875	0.000345151	-1.7367
212881_at	PIAS4	protein inhibitor of activated STAT, 4	NM_015897	2.92334e-06	-1.73661
229081_at	SLC25A13	Solute carrier family 25, member 13 (citrin)	NM_001160210 /// NM_014251 /// NR_027662	0.0028126	-1.73623
210008_s_at	MRPS12	mitochondrial ribosomal protein S12	NM_021107 /// NM_033362 /// NM_033363	8.64004e-05	-1.73608
227491_at	ELOVL6	ELOVL family member 6, elongation of long chain fatty acids (FEN1/Elo2, SUR4/Elo3-like,	NM_001130721 /// NM_024090	1.25124e-05	-1.73602
235363_at	---	---	---	2.38094e-05	-1.73584
218653_at	SLC25A15	solute carrier family 25 (mitochondrial carrier; ornithine transporter) member 15	NM_014252	0.000124306	-1.73581
236897_at	---	---	---	0.000874896	-1.73548
234975_at	GSPT1	G1 to S phase transition 1	NM_001130006 /// NM_001130007 /// NM_002094	0.00262006	-1.7353
202118_s_at	CPNE3	copine III	NM_003909	0.010094	-1.73522
220807_at	HBQ1	hemoglobin, theta 1	NM_005331	0.000255764	-1.73485
232689_at	LOC284561	hypothetical LOC284561	XR_110828 /// XR_112106 /// XR_114286	0.000215813	-1.73465
1564378_a_at	---	---	---	0.220981	-1.73458
242009_at	SLC6A4	solute carrier family 6 (neurotransmitter transporter, serotonin), member 4	NM_001045	4.27252e-05	-1.73448
228101_at	APBA1	amyloid beta (A4) precursor protein-binding, family A, member 1	NM_001163	0.000844379	-1.73404
1560738_at	---	---	---	0.00369862	-1.73404
237936_at	---	---	---	0.0080279	-1.73392
242186_x_at	LPHN3	latrophilin 3	NM_015236	0.00257261	-1.73391
239278_at	---	---	---	0.000198912	-1.73386
226462_at	STXBP6	syntaxin binding protein 6 (amisyn)	NM_014178	0.000937993	-1.73378
211707_s_at	IQCB1	IQ motif containing B1	NM_001023570 /// NM_001023571	0.0041815	-1.73357
225697_at	CDK12	cyclin-dependent kinase 12	NM_015083 /// NM_016507	1.70613e-05	-1.73332
1563614_at	MTBP	Mdm2, transformed 3T3 cell double minute 2, p53 binding protein (mouse) binding protein	NM_022045	0.0084153	-1.73324
212449_s_at	LYPLA1	lysophospholipase I	NM_006330	0.00042708	-1.7332
1568876_a_at	---	---	---	8.26403e-06	-1.73317
242161_at	---	---	---	0.0157197	-1.73257
222924_at	SLMAP	sarcolemma associated protein	NM_007159	0.0159122	-1.73242
242498_x_at	---	---	---	0.0233301	-1.73234
207229_at	KLRAP1	killer cell lectin-like receptor subfamily A pseudogene 1	NR_028045	0.0157462	-1.73165
226651_at	HOMER1	homer homolog 1 (Drosophila)	NM_004272	3.40909e-06	-1.73157
202642_s_at	TRRAP	transformation/transcription domain-associated protein	NM_003496	7.66933e-05	-1.73151
236146_at	SYNCRIP	synaptotagmin binding, cytoplasmic RNA interacting protein	NM_001159673 /// NM_001159674 /// NM_001159675 /// NM_001159676 /// NM_001159677 /// NM	0.00145308	-1.73123
1554478_a_at	HEATR3	HEAT repeat containing 3	NM_182922	0.00349255	-1.73087
214122_at	PDLIM7	PDZ and LIM domain 7 (enigma)	NM_005451 /// NM_203352 /// NM_213636	0.000324133	-1.73068
227144_at	C22orf9	chromosome 22 open reading frame 9	NM_001009880 /// NM_015264	0.000112175	-1.73044
227892_at	PRKAA2	protein kinase, AMP-activated, alpha 2 catalytic subunit	NM_006252	0.000530262	-1.7304
242480_at	---	---	---	0.0454797	-1.73017
1558842_at	---	---	---	0.0105307	-1.7301
235324_at	SRSF3	serine/arginine-rich splicing factor 3	NM_003017 /// NR_036610	1.76862e-06	-1.72974
231202_at	ALDH1L2	aldehyde dehydrogenase 1 family, member L2	NM_001034173 /// NR_027752	0.00252946	-1.72919
206291_at	NTS	neurotensin	NM_006183	0.00811946	-1.72895
240698_s_at	---	---	---	0.000127714	-1.72848
203176_s_at	TFAM	transcription factor A, mitochondrial	NM_003201	0.00142163	-1.72846
215747_s_at	RCC1	regulator of chromosome condensation 1	NM_001048194 /// NM_001048195 /// NM_001048199 /// NM_001269 /// NR_030725 /// NR_03072	3.09191e-05	-1.72836
234095_at	---	---	---	0.0624445	-1.72822
236922_at	---	---	---	0.0053229	-1.72814
1557047_at	YEATS2	YEATS domain containing 2	NM_018023	0.000618524	-1.72812
1557385_at	FAM161A	family with sequence similarity 161, member A	NM_032180	0.0171857	-1.72812
236305_at	RFESD	Rieske (Fe-S) domain containing	NM_001131065 /// NM_001131066 /// NM_173362	0.0125916	-1.72804
1553111_a_at	KBTBD6	kelch repeat and BTB (POZ) domain containing 6	NM_152903	0.00509975	-1.72736
203422_at	POLD1	polymerase (DNA directed), delta 1, catalytic subunit 125kDa	NM_002691	0.00200092	-1.72713
242140_at	---	---	---	0.000396353	-1.72709
227920_at	BEND3	BEN domain containing 3	NM_001080450	1.21754e-05	-1.72695
212152_x_at	ARID1A	AT rich interactive domain 1A (SWI-like)	NM_006015 /// NM_139135	0.000206237	-1.72679
231560_at	---	---	---	0.00748213	-1.72644
224412_s_at	TRPM6	transient receptor potential cation channel, subfamily M, member 6	NM_001177310 /// NM_001177311 /// NM_017662	0.00075577	-1.72636
243781_at	---	---	---	0.000142067	-1.72595
1560433_at	---	---	---	0.00123926	-1.72571
242838_at	MAP6D1	MAP6 domain containing 1	NM_024871	0.00925822	-1.72553
233506_at	---	---	---	3.28188e-05	-1.72548
239486_at	---	---	---	0.00129231	-1.72525
238885_at	KIAA1549	KIAA1549	NM_001164665 /// NM_020910	4.9192e-05	-1.72518
201121_s_at	PGRMC1	progesterone receptor membrane component 1	NM_006667	0.000186399	-1.72482
222426_at	MAPKAP1	mitogen-activated protein kinase associated protein 1	NM_001006617 /// NM_001006618 /// NM_001006619 /// NM_001006620 /// NM_001006621 /// NM	0.000288108	-1.72477
212060_at	SR140	U2-associated SR140 protein	NM_001080415	0.000830483	-1.72469
204027_s_at	METTL1	methyltransferase like 1	NM_005371 /// NM_023033	3.82426e-06	-1.7241
210976_s_at	PFKM	phosphofructokinase, muscle	NM_000289 /// NM_001166686 /// NM_001166687 /// NM_001166688	8.75855e-05	-1.72374
235288_at	---	---	---	0.00292151	-1.72373
232197_x_at	ARSB	arylsulfatase B	NM_000046 /// NM_198709	0.0139683	-1.72327
41858_at	PGAP2	post-GPI attachment to proteins 2	NM_001145438 /// NM_014489 /// NR_027014 /// NR_027015 /// NR_027016 /// NR_027017 ///	3.76444e-05	-1.72326
239794_at	---	---	---	0.0670947	-1.72326
91816_f_at	MEX3D	mex-3 homolog D (C. elegans)	NM_001174118 /// NM_203304	0.196047	-1.72261
229080_at	EMID2	EMI domain containing 2	NM_133457	0.00305177	-1.72253
236917_at	LRRC34	leucine rich repeat containing 34	NM_001172779 /// NM_001172780 /// NM_153353	0.00513312	-1.72251
212921_at	SMYD2	SET and MYND domain containing 2	NM_020197	9.63937e-05	-1.72233
211708_s_at	SCD	stearoyl-CoA desaturase (delta-9-desaturase)	NM_005063	3.73554e-06	-1.72215
225481_at	FRMD6	FERM domain containing 6	NM_001042481 /// NM_152330	0.000686769	-1.72171
231502_at	---	---	---	0.0431125	-1.72125
235786_at	---	---	---	0.134348	-1.72092
237530_at	---	---	---	0.000207657	-1.72085
240511_at	---	---	---	0.000785343	-1.72062
212743_at	RCHY1	ring finger and CHY zinc finger domain containing 1	NM_001008925 /// NM_001009922 /// NM_015436	0.0057338	-1.72051
235159_at	---	---	---	0.00179835	-1.72028
217884_at	NAT10	N-acetyltransferase 10 (GCN5-related)	NM_001144030 /// NM_024662	1.82148e-05	-1.7202
223963_s_at	IGF2BP2	insulin-like growth factor 2 mRNA binding protein 2	NM_001007225 /// NM_006548	0.000309098	-1.72017
239243_at	ZNF638	zinc finger protein 638	NM_001014972 /// NM_014497	0.0624405	-1.7201
224902_at	PDPR	pyruvate dehydrogenase phosphatase regulatory subunit	NM_017990	0.0121262	-1.72006
244704_at	NFYB	nuclear transcription factor Y, beta	NM_006166	0.00203577	-1.7196
203653_s_at	COIL	coilin	NM_004645	0.00355434	-1.71922
235441_at	---	---	---	0.00130602	-1.71897
236703_at	NT5C2	5'-nucleotidase, cytosolic II	NM_001134373 /// NM_012229	0.000936265	-1.71893
223556_at	HELLS	helicase, lymphoid-specific	NM_018063	1.63977e-05	-1.71873
238977_at	MCM6	minichromosome maintenance complex component 6	NM_005915	0.000274351	-1.71859
242928_at	---	---	---	0.00122164	-1.71836
218922_s_at	LASS4	LAG1 homolog, ceramide synthase 4	NM_024552	8.19748e-07	-1.71819
1557418_at	ACSL4	Acyl-CoA synthetase long-chain family member 4	NM_004458 /// NM_022977	0.00231205	-1.7181
225691_at	CDK12	cyclin-dependent kinase 12	NM_015083 /// NM_016507	5.19286e-05	-1.71798
215269_at	TRAPPC10	trafficking protein particle complex 10	NM_003274	0.00537264	-1.71786
228567_at	---	---	---	0.000783158	-1.71772
225439_at	NUDCD1	NudC domain containing 1	NM_001128211 /// NM_032869	0.000148254	-1.7177
234394_at	ZNF124	zinc finger protein 124	NM_003431	0.000460734	-1.71702
239788_at	---	---	---	0.0076304	-1.71664
217466_x_at	RPS2	ribosomal protein S2	NM_002952	5.12273e-05	-1.71641
222451_s_at	ZDHHC9	zinc finger, DHHC-type containing 9	NM_001008222 /// NM_016032	0.000483109	-1.71631
1555515_a_at	FAM189B	family with sequence similarity 189, member B	NM_006589 /// NM_198264	0.000234363	-1.71615
231621_at	MPZL1	myelin protein zero-like 1	NM_001146191 /// NM_003953 /// NM_024569	0.000910485	-1.71611
64488_at	IRGQ	immunity-related GTPase family, Q	NM_001007561	0.000430446	-1.71609
219438_at	NKAIN1	Na+/K+ transporting ATPase interacting 1	NM_024522	2.60218e-06	-1.71604
229454_at	BCLAF1	BCL2-associated transcription factor 1	NM_001077440 /// NM_001077441 /// NM_014739	2.34022e-05	-1.71549
1569871_at	LMF1	lipase maturation factor 1	NM_022773 /// NR_033645 /// NR_033646 /// NR_036442	0.000412359	-1.71539
228119_at	LRCH3	leucine-rich repeats and calponin homology (CH) domain containing 3	NM_032773	0.00514804	-1.71538
243303_at	---	---	---	0.0582528	-1.71534
235476_at	TRIM59	tripartite motif-containing 59	NM_173084	1.78439e-07	-1.71489
217905_at	C10orf119	chromosome 10 open reading frame 119	NM_024834	5.80883e-06	-1.7147
225326_at	RBM27	RNA binding motif protein 27	NM_018989	0.000423734	-1.71449
217623_at	MYLK3	myosin light chain kinase 3	NM_182493	0.00183085	-1.71436
203545_at	ALG8	asparagine-linked glycosylation 8, alpha-1,3-glucosyltransferase homolog (S. cerevisiae	NM_001007027 /// NM_024079	2.80508e-05	-1.71424
236016_at	SMARCE1	SWI/SNF related, matrix associated, actin dependent regulator of chromatin, subfamily e	NM_003079	1.67839e-05	-1.71405
238913_at	---	---	---	2.03359e-05	-1.71404
210793_s_at	NUP98	nucleoporin 98kDa	NM_005387 /// NM_016320 /// NM_139131 /// NM_139132	0.000713543	-1.71351
239750_x_at	VAPA	VAMP (vesicle-associated membrane protein)-associated protein A, 33kDa	NM_003574 /// NM_194434	0.000196562	-1.71317
221749_at	YTHDF3	YTH domain family, member 3	NM_152758	0.00182334	-1.71306
235677_at	SRR	Serine racemase	NM_021947	3.30934e-06	-1.71293
225976_at	BTF3L4	basic transcription factor 3-like 4	NM_001136497 /// NM_152265 /// NR_024350	0.000351416	-1.71262
37117_at	ARHGAP8 /// PRR5-ARHGAP8	Rho GTPase activating protein 8 /// PRR5-ARHGAP8 readthrough	NM_001017526 /// NM_001198726 /// NM_181334 /// NM_181335	2.50141e-05	-1.71258
230727_at	CISD3	CDGSH iron sulfur domain 3	NM_001136498	3.47724e-05	-1.71222
221649_s_at	PPAN	peter pan homolog (Drosophila)	NM_020230	1.27593e-06	-1.71209
211571_s_at	VCAN	versican	NM_001126336 /// NM_001164097 /// NM_001164098 /// NM_004385	0.000435621	-1.71209
204619_s_at	VCAN	versican	NM_001126336 /// NM_001164097 /// NM_001164098 /// NM_004385	0.00036402	-1.71186
227884_at	TAF15	TAF15 RNA polymerase II, TATA box binding protein (TBP)-associated factor, 68kDa	NM_003487 /// NM_139215	0.0167802	-1.71163
236507_at	ZDHHC3	zinc finger, DHHC-type containing 3	NM_001135179 /// NM_016598	1.03881e-05	-1.71122
230241_at	---	---	---	0.000285753	-1.71109
210745_at	ONECUT1	one cut homeobox 1	NM_004498	0.00125579	-1.71053
238744_at	---	---	---	0.0483987	-1.71002
214238_at	---	---	---	0.000132453	-1.70984
221520_s_at	CDCA8	cell division cycle associated 8	NM_018101	7.22378e-07	-1.70983
228699_at	NRP2	Neuropilin 2	NM_003872 /// NM_018534 /// NM_201264 /// NM_201266 /// NM_201267 /// NM_201279	0.00148075	-1.70963
203170_at	RRP8	ribosomal RNA processing 8, methyltransferase, homolog (yeast)	NM_015324	0.002705	-1.70945
219862_s_at	NARF	nuclear prelamin A recognition factor	NM_001038618 /// NM_001083608 /// NM_012336 /// NM_031968	0.000236269	-1.70887
233543_s_at	FAM175A	family with sequence similarity 175, member A	NM_139076	0.00123258	-1.70869
235436_at	DDX31	DEAD (Asp-Glu-Ala-Asp) box polypeptide 31	NM_022779 /// NM_138620	0.000504981	-1.70862
207891_s_at	HAUS7 /// TREX2	HAUS augmin-like complex, subunit 7 /// three prime repair exonuclease 2	NM_017518 /// NM_080701	0.00282745	-1.70858
201436_at	EIF4E	eukaryotic translation initiation factor 4E	NM_001130678 /// NM_001130679 /// NM_001968	0.00166556	-1.70818
238797_at	TRIM11	tripartite motif-containing 11	NM_145214	0.0198934	-1.70816
218948_at	QRSL1	glutaminyl-tRNA synthase (glutamine-hydrolyzing)-like 1	NM_018292	0.00101049	-1.70806
242348_at	FAM19A4	family with sequence similarity 19 (chemokine (C-C motif)-like), member A4	NM_001005527 /// NM_182522	0.00196407	-1.70778
224837_at	FOXP1	forkhead box P1	NM_001012505 /// NM_032682	6.00282e-05	-1.70764
238554_at	CYB5B	cytochrome b5 type B (outer mitochondrial membrane)	NM_030579	0.000543495	-1.70726
1557029_at	---	---	---	0.00019989	-1.70726
227517_s_at	GAS5	growth arrest-specific 5 (non-protein coding)	NR_002578	0.000870573	-1.70724
218818_at	FHL3	four and a half LIM domains 3	NM_004468	0.000337135	-1.70721
204521_at	C12orf24	chromosome 12 open reading frame 24	NM_013300	0.00074145	-1.7072
229846_s_at	MAPKAP1	mitogen-activated protein kinase associated protein 1	NM_001006617 /// NM_001006618 /// NM_001006619 /// NM_001006620 /// NM_001006621 /// NM	0.000169944	-1.70684
219472_at	CENPO	centromere protein O	NM_024322	0.000296162	-1.70658
1558021_at	RABEPK	Rab9 effector protein with kelch motifs	NM_001174152 /// NM_001174153 /// NM_005833	0.0119028	-1.70657
228408_s_at	SDAD1	SDA1 domain containing 1	NM_018115	0.00793898	-1.70617
225855_at	EPB41L5	erythrocyte membrane protein band 4.1 like 5	NM_001184937 /// NM_001184938 /// NM_001184939 /// NM_020909	0.00212702	-1.70603
238495_at	---	---	---	0.0429928	-1.70583
1553749_at	FAM76B	family with sequence similarity 76, member B	NM_144664	0.00304931	-1.70582
236509_at	---	---	---	0.0108441	-1.70581
226974_at	NEDD4L	neural precursor cell expressed, developmentally down-regulated 4-like	NM_001144964 /// NM_001144965 /// NM_001144966 /// NM_001144967 /// NM_001144968 /// NM	4.39355e-05	-1.70576
244845_at	---	---	---	0.12557	-1.70565
217647_at	---	---	---	2.79194e-05	-1.70514
215145_s_at	CNTNAP2	contactin associated protein-like 2	NM_014141	0.01251	-1.70472
231423_s_at	ANKRD16	ankyrin repeat domain 16	NM_001009941 /// NM_001009943 /// NM_019046	0.0022596	-1.70467
233177_s_at	PNKD	paroxysmal nonkinesigenic dyskinesia	NM_001077399 /// NM_015488 /// NM_022572	1.35836e-05	-1.70391
210447_at	GLUD2	glutamate dehydrogenase 2	NM_012084	0.000515693	-1.70345
235268_at	---	---	---	0.000143692	-1.70308
209567_at	RRS1	RRS1 ribosome biogenesis regulator homolog (S. cerevisiae)	NM_015169	0.000225652	-1.7028
1561739_at	---	---	---	0.00603843	-1.70244
209473_at	ENTPD1	ectonucleoside triphosphate diphosphohydrolase 1	NM_001098175 /// NM_001164178 /// NM_001164179 /// NM_001164181 /// NM_001164182 /// NM	2.48007e-05	-1.70233
239513_at	C22orf45	chromosome 22 open reading frame 45	NR_028483 /// NR_028484	0.000204129	-1.70222
239793_at	---	---	---	0.0745564	-1.70192
227120_at	FOXP4	forkhead box P4	NM_001012426 /// NM_001012427 /// NM_138457	0.00173359	-1.70175
235394_at	PLAA	phospholipase A2-activating protein	NM_001031689	0.0129914	-1.70173
235473_at	MED6	Mediator complex subunit 6	NM_005466	0.00916594	-1.70111
229581_at	ELFN1	extracellular leucine-rich repeat and fibronectin type III domain containing 1	NM_001128636	0.00386358	-1.70089
205710_at	LRP2	low density lipoprotein receptor-related protein 2	NM_004525	0.0140997	-1.70021
205774_at	F12	coagulation factor XII (Hageman factor)	NM_000505	0.000596831	-1.70019
213899_at	METAP2	methionyl aminopeptidase 2	NM_006838	5.48107e-05	-1.70005
208076_at	HIST1H4D	histone cluster 1, H4d	NM_003539	0.00421846	-1.69984
219574_at	2013-03-01	membrane-associated ring finger (C3HC4) 1	NM_001166373 /// NM_017923	0.0114655	-1.6998
213720_s_at	SMARCA4	SWI/SNF related, matrix associated, actin dependent regulator of chromatin, subfamily a	NM_001128844 /// NM_001128845 /// NM_001128846 /// NM_001128847 /// NM_001128848 /// NM	0.00205199	-1.6997
212583_at	AQR	aquarius homolog (mouse)	NM_014691	0.00197098	-1.69923
226572_at	SOCS7	suppressor of cytokine signaling 7	NM_014598	0.00416845	-1.69903
238075_at	---	---	---	0.00246693	-1.69859
1553639_a_at	PPARGC1B	peroxisome proliferator-activated receptor gamma, coactivator 1 beta	NM_001172698 /// NM_001172699 /// NM_133263	9.2153e-05	-1.69848
209519_at	NCBP1	nuclear cap binding protein subunit 1, 80kDa	NM_002486	0.00185259	-1.69832
204549_at	IKBKE	inhibitor of kappa light polypeptide gene enhancer in B-cells, kinase epsilon	NM_001193321 /// NM_001193322 /// NM_014002	0.00289949	-1.69826
57516_at	ZNF764	zinc finger protein 764	NM_001172679 /// NM_033410	9.89207e-05	-1.69821
1560638_a_at	---	---	---	0.0213396	-1.69812
236363_at	LSM3	LSM3 homolog, U6 small nuclear RNA associated (S. cerevisiae)	NM_014463	0.000131761	-1.69793
202107_s_at	MCM2	minichromosome maintenance complex component 2	NM_004526	3.81172e-05	-1.69786
205085_at	ORC1	origin recognition complex, subunit 1	NM_001190818 /// NM_001190819 /// NM_004153	7.64163e-05	-1.69783
203439_s_at	STC2	stanniocalcin 2	NM_003714	0.000487079	-1.69737
227520_at	TXLNG	taxilin gamma	NM_001168683 /// NM_018360	2.28967e-08	-1.69718
238597_at	ANKRD13C	ankyrin repeat domain 13C	NM_030816	0.00172286	-1.69697
217426_at	---	---	---	0.00017566	-1.69687
224210_s_at	PXMP4	peroxisomal membrane protein 4, 24kDa	NM_007238 /// NM_183397	0.00240712	-1.6968
228480_at	VAPA	VAMP (vesicle-associated membrane protein)-associated protein A, 33kDa	NM_003574 /// NM_194434	0.000243807	-1.69678
213083_at	SLC35D2	solute carrier family 35, member D2	NM_007001	8.37373e-07	-1.69673
203848_at	AKAP8	A kinase (PRKA) anchor protein 8	NM_005858	4.58827e-05	-1.69656
217455_s_at	SSTR2	somatostatin receptor 2	NM_001050	0.000517421	-1.69641
239935_at	MDGA2	MAM domain containing glycosylphosphatidylinositol anchor 2	NM_001113498 /// NM_182830	6.70297e-06	-1.69612
229558_at	---	---	---	0.000133382	-1.69608
232486_at	LRFN1	leucine rich repeat and fibronectin type III domain containing 1	NM_020862	0.0226313	-1.69607
1568777_at	EML5	echinoderm microtubule associated protein like 5	NM_183387	0.00241304	-1.69575
216493_s_at	IGF2BP3	insulin-like growth factor 2 mRNA binding protein 3	NM_006547	0.0122685	-1.69551
210457_x_at	HMGA1	high mobility group AT-hook 1	NM_002131 /// NM_145899 /// NM_145901 /// NM_145902 /// NM_145903 /// NM_145905	0.000287081	-1.69534
229334_at	RUFY3	RUN and FYVE domain containing 3	NM_001037442 /// NM_001130709 /// NM_014961	0.000730403	-1.69525
229165_at	MRPL12	Mitochondrial ribosomal protein L12	NM_002949	2.93709e-05	-1.69497
232254_at	---	---	---	9.0919e-05	-1.69492
228454_at	LCOR	ligand dependent nuclear receptor corepressor	NM_001170765 /// NM_001170766 /// NM_032440	3.61231e-05	-1.6946
201797_s_at	VARS	valyl-tRNA synthetase	NM_006295	0.000760165	-1.69453
221629_x_at	C8orf30A	chromosome 8 open reading frame 30A	NM_016458	1.18243e-05	-1.69452
225108_at	AGPS	alkylglycerone phosphate synthase	NM_003659	5.00362e-06	-1.69443
202884_s_at	PPP2R1B	protein phosphatase 2, regulatory subunit A, beta	NM_001177562 /// NM_001177563 /// NM_002716 /// NM_181699 /// NM_181700	0.000120967	-1.69418
203061_s_at	MDC1	mediator of DNA-damage checkpoint 1	NM_014641	0.00463334	-1.6941
202892_at	CDC23	cell division cycle 23 homolog (S. cerevisiae)	NM_004661	9.99936e-05	-1.69385
220064_at	TTC21B	tetratricopeptide repeat domain 21B	NM_024753	0.00471658	-1.69366
223826_s_at	KIAA1432	KIAA1432	NM_001135920 /// NM_020829	0.00114482	-1.69357
203796_s_at	BCL7A	B-cell CLL/lymphoma 7A	NM_001024808 /// NM_020993	0.000810047	-1.69344
204795_at	PRR3	proline rich 3	NM_001077497 /// NM_025263	0.0012196	-1.6934
227722_at	RPS23	ribosomal protein S23	NM_001025	0.000122534	-1.69333
203793_x_at	PCGF2	polycomb group ring finger 2	NM_007144	6.31766e-05	-1.69327
230100_x_at	PAK1	p21 protein (Cdc42/Rac)-activated kinase 1	NM_001128620 /// NM_002576	0.00574068	-1.69308
212804_s_at	GAPVD1	GTPase activating protein and VPS9 domains 1	NM_015635	1.81681e-05	-1.69301
201026_at	EIF5B	eukaryotic translation initiation factor 5B	NM_015904	0.000314167	-1.69286
208167_s_at	MMP16	matrix metallopeptidase 16 (membrane-inserted)	NM_005941 /// NM_022564	0.00243534	-1.69284
239563_at	---	---	---	0.000639497	-1.69276
206789_s_at	POU2F1	POU class 2 homeobox 1	NM_001198783 /// NM_001198786 /// NM_002697 /// NR_037163	0.0198765	-1.69272
221642_at	---	---	---	0.000905091	-1.69221
218423_x_at	VPS54	vacuolar protein sorting 54 homolog (S. cerevisiae)	NM_001005739 /// NM_016516	7.82215e-06	-1.69205
210378_s_at	SSNA1	Sjogren syndrome nuclear autoantigen 1	NM_003731	8.80267e-05	-1.69199
226225_at	MCC	mutated in colorectal cancers	NM_001085377 /// NM_002387	0.000473196	-1.69194
201478_s_at	DKC1	dyskeratosis congenita 1, dyskerin	NM_001142463 /// NM_001363	0.00127003	-1.69185
230201_at	FXR1	fragile X mental retardation, autosomal homolog 1	NM_001013438 /// NM_001013439 /// NM_005087	0.00300899	-1.69169
204412_s_at	NEFH	neurofilament, heavy polypeptide	NM_021076	0.00313345	-1.69151
235502_at	PPP2CA	protein phosphatase 2, catalytic subunit, alpha isozyme	NM_002715	0.000682421	-1.69142
202519_at	MLXIP	MLX interacting protein	NM_014938	0.018473	-1.69139
218369_s_at	EXOSC1	exosome component 1	NM_016046	0.0017082	-1.69126
205661_s_at	FLAD1	FAD1 flavin adenine dinucleotide synthetase homolog (S. cerevisiae)	NM_001184891 /// NM_001184892 /// NM_025207 /// NM_201398	0.000196972	-1.69082
231844_at	MGC27345	hypothetical protein MGC27345	XR_108807 /// XR_110742 /// XR_113057 /// XR_114087	0.000853933	-1.69082
225360_at	TRABD	TraB domain containing	NM_025204	0.000233622	-1.69081
233289_at	---	---	---	0.00196648	-1.69074
227746_at	ELAVL1	ELAV (embryonic lethal, abnormal vision, Drosophila)-like 1 (Hu antigen R)	NM_001419	0.000545068	-1.69073
218069_at	DCTPP1	dCTP pyrophosphatase 1	NM_024096	2.47179e-05	-1.69066
244514_at	---	---	---	7.21576e-05	-1.69061
226980_at	DEPDC1B	DEP domain containing 1B	NM_001145208 /// NM_018369	0.00546058	-1.69055
221193_s_at	ZCCHC10	zinc finger, CCHC domain containing 10	NM_017665	9.29705e-05	-1.69049
200894_s_at	FKBP4	FK506 binding protein 4, 59kDa	NM_002014	0.000114098	-1.69037
226436_at	RASSF4	Ras association (RalGDS/AF-6) domain family member 4	NM_032023	0.000531068	-1.69033
219031_s_at	NIP7	nuclear import 7 homolog (S. cerevisiae)	NM_016101	0.000116443	-1.69024
209323_at	PRKRIR	protein-kinase, interferon-inducible double stranded RNA dependent inhibitor, repressor	NM_004705	2.34808e-05	-1.68989
238769_at	---	---	---	0.208005	-1.68989
239228_at	---	---	---	0.090493	-1.68977
208770_s_at	EIF4EBP2	eukaryotic translation initiation factor 4E binding protein 2	NM_004096	5.20785e-06	-1.68974
203579_s_at	SLC7A6	solute carrier family 7 (cationic amino acid transporter, y+ system), member 6	NM_001076785 /// NM_003983	8.6888e-05	-1.6897
205881_at	ZNF74	zinc finger protein 74	NM_003426 /// NR_003253	0.000925895	-1.68962
221507_at	TNPO2	transportin 2	NM_001136195 /// NM_001136196 /// NM_013433	0.00616043	-1.68947
232861_at	PDP2	pyruvate dehyrogenase phosphatase catalytic subunit 2	NM_020786	0.00131105	-1.68938
225960_at	ZNRF1	zinc and ring finger 1	NM_032268	0.00175025	-1.68909
230467_at	TMEM52	transmembrane protein 52	NM_178545	0.00018693	-1.68892
229956_at	NR2C1	nuclear receptor subfamily 2, group C, member 1	NM_001032287 /// NM_001127362 /// NM_003297	0.000932305	-1.6889
208152_s_at	DDX21	DEAD (Asp-Glu-Ala-Asp) box polypeptide 21	NM_004728	1.30248e-07	-1.68886
203147_s_at	TRIM14	tripartite motif-containing 14	NM_014788 /// NM_033219 /// NM_033220	0.00335292	-1.68882
235493_at	---	---	---	0.0537105	-1.68848
228776_at	GJC1	gap junction protein, gamma 1, 45kDa	NM_001080383 /// NM_005497	0.000373173	-1.68808
242983_at	---	---	---	0.0486113	-1.68794
236686_at	---	---	---	0.00100925	-1.68757
204629_at	PARVB	parvin, beta	NM_001003828 /// NM_013327	0.000196914	-1.68742
244461_at	SPECC1	sperm antigen with calponin homology and coiled-coil domains 1	NM_001033553 /// NM_001033554 /// NM_001033555 /// NM_152904	0.000569631	-1.68739
204817_at	ESPL1	extra spindle pole bodies homolog 1 (S. cerevisiae)	NM_012291	0.000195595	-1.68733
230118_at	---	---	---	0.00135118	-1.68721
215534_at	---	---	---	0.00435172	-1.68707
213076_at	ITPKC	inositol 1,4,5-trisphosphate 3-kinase C	NM_025194	0.000600893	-1.68685
240263_at	---	---	---	0.0493545	-1.68682
202056_at	KPNA1	karyopherin alpha 1 (importin alpha 5)	NM_002264 /// NR_026698	2.84625e-07	-1.68681
213226_at	CCNA2	cyclin A2	NM_001237	0.000111111	-1.68675
239752_at	---	---	---	7.70093e-05	-1.68652
238829_at	---	---	---	0.000273475	-1.68621
211162_x_at	SCD	stearoyl-CoA desaturase (delta-9-desaturase)	NM_005063	7.15829e-05	-1.68602
226170_at	EYA3	eyes absent homolog 3 (Drosophila)	NM_001990	4.18896e-05	-1.68597
202234_s_at	SLC16A1	solute carrier family 16, member 1 (monocarboxylic acid transporter 1)	NM_001166496 /// NM_003051	1.54915e-07	-1.6859
201014_s_at	PAICS	phosphoribosylaminoimidazole carboxylase, phosphoribosylaminoimidazole succinocarboxami	NM_001079524 /// NM_001079525 /// NM_006452	2.65995e-06	-1.68558
238676_at	---	---	---	0.00017398	-1.68549
1553244_at	FANCB	Fanconi anemia, complementation group B	NM_001018113 /// NM_152633	0.00447672	-1.68543
218753_at	XKR8	XK, Kell blood group complex subunit-related family, member 8	NM_018053	1.43164e-05	-1.68526
241887_at	---	---	---	0.00581302	-1.68513
236648_at	GMPS	guanine monphosphate synthetase	NM_003875	0.000278255	-1.68488
236104_at	HNRPLL	heterogeneous nuclear ribonucleoprotein L-like	NM_001142650 /// NM_138394	7.19545e-05	-1.68478
226360_at	ZNRF3	zinc and ring finger 3	NM_032173	0.000507004	-1.68442
229050_s_at	SNHG7	small nucleolar RNA host gene 7 (non-protein coding)	NR_003672 /// NR_024542 /// NR_024543	1.53197e-05	-1.68434
212385_at	TCF4	transcription factor 4	NM_001083962 /// NM_003199	0.0159444	-1.68421
232007_at	AGPAT5	1-acylglycerol-3-phosphate O-acyltransferase 5 (lysophosphatidic acid acyltransferase,	NM_018361	0.00544293	-1.68416
237435_at	---	---	---	0.000792169	-1.68408
242289_at	---	---	---	0.000429735	-1.68408
206499_s_at	RCC1	regulator of chromosome condensation 1	NM_001048194 /// NM_001048195 /// NM_001048199 /// NM_001269 /// NR_030725 /// NR_03072	1.62249e-06	-1.68389
1560884_at	SLC17A1	Solute carrier family 17 (sodium phosphate), member 1	NM_005074	0.00326833	-1.68379
226429_at	KIAA1704 /// LOC100507773	KIAA1704 /// hypothetical LOC100507773	NM_018559 /// XR_111382	0.00595107	-1.68355
227637_at	TFCP2	transcription factor CP2	NM_001173452 /// NM_001173453 /// NM_005653	0.00054957	-1.68351
228262_at	MAP7D2	MAP7 domain containing 2	NM_001168465 /// NM_001168466 /// NM_001168467 /// NM_152780	0.00012558	-1.68346
214266_s_at	PDLIM7	PDZ and LIM domain 7 (enigma)	NM_005451 /// NM_203352 /// NM_213636	0.000220206	-1.68332
236885_at	MEX3A	mex-3 homolog A (C. elegans)	NM_001093725	0.00630395	-1.68322
210251_s_at	RUFY3	RUN and FYVE domain containing 3	NM_001037442 /// NM_001130709 /// NM_014961	0.00825054	-1.68321
232453_at	---	---	---	0.191791	-1.68316
215780_s_at	LOC642869 /// SET	SET translocation (myeloid leukemia-associated) pseudogene /// SET nuclear oncogene	NM_001122821 /// NM_003011	0.00447621	-1.68296
221919_at	LOC100506653	hypothetical LOC100506653	XR_110355 /// XR_111294 /// XR_114638	0.00761694	-1.68286
229515_at	PAWR	PRKC, apoptosis, WT1, regulator	NM_002583	0.000222379	-1.68281
212388_at	USP24	ubiquitin specific peptidase 24	NM_015306	0.000755449	-1.68279
240606_at	---	---	---	0.00535482	-1.68272
205040_at	ORM1	orosomucoid 1	NM_000607	8.04273e-06	-1.6822
207165_at	HMMR	hyaluronan-mediated motility receptor (RHAMM)	NM_001142556 /// NM_001142557 /// NM_012484 /// NM_012485	0.000718034	-1.68211
223413_s_at	LYAR	Ly1 antibody reactive homolog (mouse)	NM_001145725 /// NM_017816	0.00178884	-1.6821
1560148_at	---	---	---	0.0111388	-1.68201
230078_at	RAPGEF6	Rap guanine nucleotide exchange factor (GEF) 6	NM_001164386 /// NM_001164387 /// NM_001164388 /// NM_001164389 /// NM_001164390 /// NM	0.000645007	-1.68147
226431_at	FAM117B	family with sequence similarity 117, member B	NM_173511	0.00417577	-1.68136
235650_at	CDHR3	cadherin-related family member 3	NM_152750	0.00353181	-1.68129
1556389_at	CNPY3	canopy 3 homolog (zebrafish)	NM_006586	0.05671	-1.68114
244220_at	---	---	---	0.0100257	-1.6803
228308_at	FKBP11	FK506 binding protein 11, 19 kDa	NM_001143781 /// NM_001143782 /// NM_016594	0.000107752	-1.68028
201730_s_at	TPR	translocated promoter region (to activated MET oncogene)	NM_003292	0.0579534	-1.68016
209709_s_at	HMMR	hyaluronan-mediated motility receptor (RHAMM)	NM_001142556 /// NM_001142557 /// NM_012484 /// NM_012485	0.0119182	-1.67999
229496_at	CLP1	CLP1, cleavage and polyadenylation factor I subunit, homolog (S. cerevisiae)	NM_001142597 /// NM_006831	0.00166766	-1.67968
242711_x_at	FANCM	Fanconi anemia, complementation group M	NM_020937	7.5299e-05	-1.67955
214214_s_at	C1QBP	complement component 1, q subcomponent binding protein	NM_001212	0.000549996	-1.67951
1562546_at	---	---	---	0.00140363	-1.67949
225438_at	NUDCD1	NudC domain containing 1	NM_001128211 /// NM_032869	0.0216874	-1.67921
221177_at	MIA2	melanoma inhibitory activity 2	NM_054024	0.0482359	-1.67919
228990_at	SNHG12	small nucleolar RNA host gene 12 (non-protein coding)	NR_024127	0.00783013	-1.67839
235211_at	---	---	---	0.0116601	-1.67833
241825_at	C2orf60	chromosome 2 open reading frame 60	NM_001039693 /// NR_004862	0.000479601	-1.67791
222276_at	METTL2B	methyltransferase like 2B	NM_018396	0.00342624	-1.67789
205209_at	ACVR1B	activin A receptor, type IB	NM_004302 /// NM_020327 /// NM_020328	0.00163761	-1.6778
227382_at	CYB5B	cytochrome b5 type B (outer mitochondrial membrane)	NM_030579	0.0052735	-1.67761
226968_at	KIF1B	kinesin family member 1B	NM_015074 /// NM_183416	0.016252	-1.6775
226539_s_at	CCDC42B	coiled-coil domain containing 42B	NM_001144872	0.000163812	-1.67747
230628_at	EP400	E1A binding protein p400	NM_015409	0.0128612	-1.67725
202169_s_at	AASDHPPT	aminoadipate-semialdehyde dehydrogenase-phosphopantetheinyl transferase	NM_015423	0.00173722	-1.67694
231297_at	DOT1L	DOT1-like, histone H3 methyltransferase (S. cerevisiae)	NM_032482	0.00029471	-1.67679
242900_at	ALG10B	asparagine-linked glycosylation 10, alpha-1,2-glucosyltransferase homolog B (yeast)	NM_001013620	0.00523807	-1.67664
229135_at	FASTKD2	FAST kinase domains 2	NM_001136193 /// NM_001136194 /// NM_014929	0.000249085	-1.67661
237194_at	---	---	---	0.281363	-1.67648
1555560_at	UGGT2	UDP-glucose glycoprotein glucosyltransferase 2	NM_020121	0.0809243	-1.67639
227118_s_at	MRPS26	Mitochondrial ribosomal protein S26	NM_030811	2.22745e-05	-1.6762
220206_at	ZMYM1	zinc finger, MYM-type 1	NM_024772	0.000644194	-1.67595
237157_at	---	---	---	0.0151952	-1.67586
230970_at	---	---	---	0.015608	-1.67566
223588_at	THAP2	THAP domain containing, apoptosis associated protein 2	NM_031435	0.0240516	-1.67565
208910_s_at	C1QBP	complement component 1, q subcomponent binding protein	NM_001212	0.000153551	-1.67507
210335_at	RASSF9	Ras association (RalGDS/AF-6) domain family (N-terminal) member 9	NM_005447	0.00399271	-1.67505
236330_at	---	---	---	0.000339044	-1.67502
210047_at	SLC11A2	solute carrier family 11 (proton-coupled divalent metal ion transporters), member 2	NM_000617 /// NM_001174125 /// NM_001174126 /// NM_001174127 /// NM_001174128 /// NM_00	2.98543e-05	-1.67487
225597_at	SLC45A4	solute carrier family 45, member 4	NM_001080431	0.000121109	-1.67416
226881_at	GRPEL2	GrpE-like 2, mitochondrial (E. coli)	NM_152407	0.00202526	-1.67377
203410_at	AP3M2	adaptor-related protein complex 3, mu 2 subunit	NM_001134296 /// NM_006803	0.00177993	-1.67325
238651_at	---	---	---	0.0102774	-1.67299
1557918_s_at	SLC16A1	solute carrier family 16, member 1 (monocarboxylic acid transporter 1)	NM_001166496 /// NM_003051	0.00067943	-1.67272
224490_s_at	KIAA1267 /// LOC100294337	KIAA1267 /// hypothetical LOC100294337	NM_001193465 /// NM_001193466 /// NM_015443 /// XR_111028	0.0103441	-1.67267
242604_at	---	---	---	0.00859096	-1.67264
1555439_at	GTF3C3	general transcription factor IIIC, polypeptide 3, 102kDa	NM_012086	0.000927796	-1.6725
242787_at	---	---	---	5.8285e-05	-1.67214
203150_at	RABEPK	Rab9 effector protein with kelch motifs	NM_001174152 /// NM_001174153 /// NM_005833	7.08766e-07	-1.67197
216860_s_at	GDF11	growth differentiation factor 11	NM_005811	0.00355804	-1.67184
222649_at	XPO4	exportin 4	NM_022459	6.93043e-06	-1.67183
1555973_at	---	---	---	0.00797516	-1.67182
204740_at	CNKSR1	connector enhancer of kinase suppressor of Ras 1	NM_006314 /// NR_023345	0.00271809	-1.67181
223898_at	ZNF670	zinc finger protein 670	NM_033213	0.00553132	-1.67103
238637_at	---	---	---	8.14197e-05	-1.67101
1569857_s_at	TPP2	tripeptidyl peptidase II	NM_003291	0.00628871	-1.67088
235203_at	---	---	---	0.000348872	-1.67081
238053_at	DHRSX	dehydrogenase/reductase (SDR family) X-linked	NM_145177	0.000749726	-1.67058
212386_at	TCF4	transcription factor 4	NM_001083962 /// NM_003199	0.000184685	-1.6703
218383_at	HAUS4	HAUS augmin-like complex, subunit 4	NM_001166269 /// NM_001166270 /// NM_017815	4.56628e-07	-1.66938
225543_at	GTF3C4	general transcription factor IIIC, polypeptide 4, 90kDa	NM_012204	0.000687255	-1.66915
213633_at	SH3BP1	SH3-domain binding protein 1	NM_018957	7.47956e-07	-1.66907
222705_s_at	SLC25A15	solute carrier family 25 (mitochondrial carrier; ornithine transporter) member 15	NM_014252	0.000735487	-1.66824
244873_s_at	---	---	---	0.107388	-1.66776
238480_at	TTC39C	tetratricopeptide repeat domain 39C	NM_001135993 /// NM_153211 /// NR_024232	1.84304e-05	-1.66766
223441_at	SLC17A5	solute carrier family 17 (anion/sugar transporter), member 5	NM_012434	0.000138972	-1.66765
212991_at	FBXO9	F-box protein 9	NM_012347 /// NM_033480 /// NM_033481	1.15686e-05	-1.66742
201420_s_at	WDR77	WD repeat domain 77	NM_024102	5.67405e-06	-1.66738
237895_at	---	---	---	0.111578	-1.66729
231895_at	SASS6	spindle assembly 6 homolog (C. elegans)	NM_194292	0.00350949	-1.6672
232709_at	---	---	---	0.00178055	-1.6669
223178_s_at	NT5DC1	5'-nucleotidase domain containing 1	NM_152729	1.71306e-06	-1.66683
210203_at	CNOT4	CCR4-NOT transcription complex, subunit 4	NM_001008225 /// NM_001190847 /// NM_001190848 /// NM_001190849 /// NM_001190850 /// NM	0.00477197	-1.66655
209527_at	EXOSC2	exosome component 2	NM_014285	2.98113e-05	-1.66621
201074_at	SMARCC1	SWI/SNF related, matrix associated, actin dependent regulator of chromatin, subfamily c	NM_003074	1.5146e-06	-1.66616
227921_at	---	---	---	0.000309515	-1.66592
232569_at	---	---	---	0.00638466	-1.66573
213031_s_at	WDR73	WD repeat domain 73	NM_032856	1.32704e-05	-1.66506
214389_at	SLC5A12	solute carrier family 5 (sodium/glucose cotransporter), member 12	NM_178498	0.000134732	-1.66505
240642_at	ZMYM2	zinc finger, MYM-type 2	NM_001190964 /// NM_001190965 /// NM_003453 /// NM_197968	0.0141051	-1.66495
244147_at	---	---	---	0.00425779	-1.66489
237768_x_at	---	---	---	0.0358235	-1.6644
209238_at	STX3	syntaxin 3	NM_001178040 /// NM_004177	2.1452e-05	-1.66413
239651_at	ANAPC5	anaphase promoting complex subunit 5	NM_001137559 /// NM_016237	0.049632	-1.66401
215695_s_at	GYG2	glycogenin 2	NM_001079855 /// NM_001184702 /// NM_001184703 /// NM_001184704 /// NM_003918	2.44416e-06	-1.66396
228168_at	ATP5G3	ATP synthase, H+ transporting, mitochondrial Fo complex, subunit C3 (subunit 9)	NM_001002258 /// NM_001190329 /// NM_001689	8.59738e-05	-1.66396
220028_at	ACVR2B	activin A receptor, type IIB	NM_001106	0.000680102	-1.66381
212731_at	ANKRD46	ankyrin repeat domain 46	NM_198401	0.00018415	-1.66379
206268_at	LEFTY1	left-right determination factor 1	NM_020997	0.0050405	-1.66346
214313_s_at	EIF5B	Eukaryotic translation initiation factor 5B	NM_015904	0.00370208	-1.66329
241320_at	---	---	---	0.130624	-1.66305
204274_at	EBAG9	estrogen receptor binding site associated, antigen, 9	NM_004215 /// NM_198120	2.76649e-05	-1.663
235470_at	NAA38	N(alpha)-acetyltransferase 38, NatC auxiliary subunit	NM_016200	0.000103738	-1.66285
237750_at	XPNPEP3	X-prolyl aminopeptidase (aminopeptidase P) 3, putative	NM_022098	0.00563131	-1.66283
244177_at	---	---	---	0.000683918	-1.66279
208450_at	LGALS2	lectin, galactoside-binding, soluble, 2	NM_006498	0.0124983	-1.66276
233866_at	KLHL5	kelch-like 5 (Drosophila)	NM_001007075 /// NM_001171654 /// NM_015990 /// NM_199039	0.00322442	-1.6626
217595_at	GSPT1	G1 to S phase transition 1	NM_001130006 /// NM_001130007 /// NM_002094	0.0175884	-1.66252
230786_at	LOC100507874	hypothetical LOC100507874	XR_111357	2.7251e-06	-1.6617
235850_at	FAM162A	family with sequence similarity 162, member A	NM_014367	0.00557082	-1.66163
212865_s_at	COL14A1	collagen, type XIV, alpha 1	NM_021110	0.000527979	-1.66126
241374_at	TMEM39A	transmembrane protein 39A	NM_018266	0.000840721	-1.66098
1559723_s_at	---	---	---	0.211297	-1.66096
211721_s_at	ZNF551	zinc finger protein 551	NM_138347	0.00589229	-1.66051
203126_at	IMPA2	inositol(myo)-1(or 4)-monophosphatase 2	NM_014214	3.43395e-05	-1.6605
241750_x_at	---	---	---	0.042014	-1.66039
201342_at	SNRPC	small nuclear ribonucleoprotein polypeptide C	NM_003093 /// NR_029472	2.7172e-05	-1.6597
216212_s_at	DKC1	dyskeratosis congenita 1, dyskerin	NM_001142463 /// NM_001363	0.00407777	-1.65952
203452_at	B3GAT3	beta-1,3-glucuronyltransferase 3 (glucuronosyltransferase I)	NM_012200	1.30472e-05	-1.65945
209834_at	CHST3	carbohydrate (chondroitin 6) sulfotransferase 3	NM_004273	1.13505e-05	-1.65929
201064_s_at	PABPC4	poly(A) binding protein, cytoplasmic 4 (inducible form)	NM_001135653 /// NM_001135654 /// NM_003819	0.000654023	-1.65926
239181_at	---	---	---	0.000175027	-1.65925
219194_at	SEMA4G	sema domain, immunoglobulin domain (Ig), transmembrane domain (TM) and short cytoplasmi	NM_017893	0.00409889	-1.65916
209518_at	SMARCD1	SWI/SNF related, matrix associated, actin dependent regulator of chromatin, subfamily d	NM_003076 /// NM_139071	0.000485912	-1.65892
231907_at	ABL2	v-abl Abelson murine leukemia viral oncogene homolog 2	NM_001136000 /// NM_001136001 /// NM_001168236 /// NM_001168237 /// NM_001168238 /// NM	0.00138892	-1.65882
1555412_at	FBXL21	F-box and leucine-rich repeat protein 21 (gene/pseudogene)	NM_012159	0.00695629	-1.65859
227852_at	RP9	retinitis pigmentosa 9 (autosomal dominant)	NM_203288	0.000381869	-1.65839
205128_x_at	PTGS1	prostaglandin-endoperoxide synthase 1 (prostaglandin G/H synthase and cyclooxygenase)	NM_000962 /// NM_080591	0.000403357	-1.65836
232057_at	SLC7A6OS	solute carrier family 7, member 6 opposite strand	NM_032178	0.000139293	-1.65822
207183_at	GPR19	G protein-coupled receptor 19	NM_006143	0.0016653	-1.65812
1558794_at	LOC728190	Hypothetical LOC728190	NR_024397	0.00624214	-1.65808
225592_at	NRM	nurim (nuclear envelope membrane protein)	NM_007243	0.00150017	-1.65757
207348_s_at	LIG3	ligase III, DNA, ATP-dependent	NM_002311 /// NM_013975	3.53071e-05	-1.65756
227909_at	NCRNA00086 /// NCRNA00087	non-protein coding RNA 86 /// non-protein coding RNA 87	NR_024359 /// NR_024493	0.00362828	-1.65756
223137_at	ZDHHC4	zinc finger, DHHC-type containing 4	NM_001134387 /// NM_001134388 /// NM_001134389 /// NM_018106	0.000290185	-1.65727
236090_at	---	---	---	8.7033e-05	-1.65714
205304_s_at	KCNJ8	potassium inwardly-rectifying channel, subfamily J, member 8	NM_004982	0.000265449	-1.65678
225255_at	MRPL35	mitochondrial ribosomal protein L35	NM_016622 /// NM_145644	1.39915e-09	-1.65677
215813_s_at	PTGS1	prostaglandin-endoperoxide synthase 1 (prostaglandin G/H synthase and cyclooxygenase)	NM_000962 /// NM_080591	0.00423502	-1.65673
228002_at	GTPBP4 /// IDI2	GTP binding protein 4 /// isopentenyl-diphosphate delta isomerase 2	NM_012341 /// NM_033261	4.14183e-05	-1.65668
238659_at	KIAA0141	KIAA0141	NM_001142603 /// NM_014773	0.00955537	-1.65665
201355_s_at	BAZ2A	bromodomain adjacent to zinc finger domain, 2A	NM_013449	0.000462645	-1.65603
221041_s_at	SLC17A5	solute carrier family 17 (anion/sugar transporter), member 5	NM_012434	0.00535955	-1.65594
202975_s_at	RHOBTB3	Rho-related BTB domain containing 3	NM_014899	0.000948697	-1.65571
224489_at	KIAA1267 /// LOC100294337	KIAA1267 /// hypothetical LOC100294337	NM_001193465 /// NM_001193466 /// NM_015443 /// XR_111028	0.0014037	-1.65569
1569136_at	MGAT4A	Mannosyl (alpha-1,3-)-glycoprotein beta-1,4-N-acetylglucosaminyltransferase, isozyme A	NM_001160154 /// NM_012214	0.00713964	-1.65543
240943_at	---	---	---	0.014399	-1.65497
209262_s_at	NR2F6	nuclear receptor subfamily 2, group F, member 6	NM_005234	7.40194e-05	-1.65486
230630_at	AK4	adenylate kinase 4	NM_001005353 /// NM_013410 /// NM_203464	0.00602232	-1.65467
227042_at	YDJC	YdjC homolog (bacterial)	NM_001017964	0.000143166	-1.65463
243972_at	---	---	---	0.00279062	-1.65451
240627_x_at	---	---	---	0.125975	-1.65437
205538_at	CORO2A	coronin, actin binding protein, 2A	NM_003389 /// NM_052820	0.00181064	-1.65428
220546_at	MLL	myeloid/lymphoid or mixed-lineage leukemia (trithorax homolog, Drosophila)	NM_001197104 /// NM_005933	0.0745587	-1.6541
1563467_at	---	---	---	0.101003	-1.65408
213598_at	---	---	---	1.11287e-05	-1.65364
205527_s_at	GEMIN4	gem (nuclear organelle) associated protein 4	NM_015721	0.000362398	-1.65313
233310_at	---	---	---	0.000527864	-1.65305
230535_s_at	ATP5E	ATP synthase, H+ transporting, mitochondrial F1 complex, epsilon subunit	NM_001001977 /// NM_006886	6.86398e-05	-1.65304
238802_at	TYSND1	trypsin domain containing 1	NM_001040273 /// NM_173555	0.0125333	-1.6528
225598_at	SLC45A4	solute carrier family 45, member 4	NM_001080431	0.00377655	-1.65263
237627_at	LOC100506318	hypothetical LOC100506318	XR_109989 /// XR_112325 /// XR_115545	0.00108807	-1.65258
1569577_x_at	---	---	---	0.00112181	-1.65229
1569794_at	---	---	---	0.24525	-1.65205
236477_at	PRPF40A	PRP40 pre-mRNA processing factor 40 homolog A (S. cerevisiae)	NM_017892	0.00379368	-1.65196
201370_s_at	CUL3	cullin 3	NM_003590	0.00422737	-1.65174
218897_at	TMEM177	transmembrane protein 177	NM_001105198 /// NM_001105199 /// NM_030577	3.85443e-05	-1.65161
234025_at	LOC100129890	similar to hCG1750329	XM_001722818 /// XM_001726288 /// XM_003119834	0.0348513	-1.65144
232154_at	C19orf76	chromosome 19 open reading frame 76	NM_001101340	0.00658107	-1.65132
201969_at	NASP	nuclear autoantigenic sperm protein (histone-binding)	NM_001195193 /// NM_002482 /// NM_152298	5.54609e-06	-1.65127
244787_at	---	---	---	0.00021828	-1.65119
229568_at	MOBKL2B	MOB1, Mps One Binder kinase activator-like 2B (yeast)	NM_024761	0.0573256	-1.65096
226925_at	ACPL2	acid phosphatase-like 2	NM_001037172 /// NM_152282	0.000375701	-1.65086
237037_at	---	---	---	0.0961386	-1.6508
1565936_a_at	LMO3	LIM domain only 3 (rhombotin-like 2)	NM_001001395 /// NM_018640	0.0251797	-1.65073
214805_at	EIF4A1	Eukaryotic translation initiation factor 4A1	NM_001416	0.000266071	-1.65063
212720_at	PAPOLA	poly(A) polymerase alpha	NM_032632	0.00608022	-1.65039
206593_s_at	MED22	mediator complex subunit 22	NM_133640 /// NM_181491	0.000581987	-1.65031
227448_at	ARGLU1	arginine and glutamate rich 1	NM_018011	0.0203558	-1.65001
209042_s_at	UBE2G2	ubiquitin-conjugating enzyme E2G 2 (UBC7 homolog, yeast)	NM_003343 /// NM_182688	1.7307e-05	-1.64973
228512_at	PTCD3	Pentatricopeptide repeat domain 3	NM_017952	0.000894504	-1.64957
202235_at	SLC16A1	solute carrier family 16, member 1 (monocarboxylic acid transporter 1)	NM_001166496 /// NM_003051	1.46864e-05	-1.64923
217808_s_at	MAPKAP1	mitogen-activated protein kinase associated protein 1	NM_001006617 /// NM_001006618 /// NM_001006619 /// NM_001006620 /// NM_001006621 /// NM	0.000690998	-1.6492
228096_at	C1orf151	chromosome 1 open reading frame 151	NM_001032363 /// NR_033757 /// NR_033758	0.000231908	-1.64919
226719_at	DERL2	Der1-like domain family, member 2	NM_016041	0.000430338	-1.64884
59705_at	SCLY	selenocysteine lyase	NM_016510	0.000110491	-1.64857
215064_at	SC5DL	sterol-C5-desaturase (ERG3 delta-5-desaturase homolog, S. cerevisiae)-like	NM_001024956 /// NM_006918	0.0193841	-1.64809
239165_at	---	---	---	0.000634846	-1.64808
226998_at	NAA15	N(alpha)-acetyltransferase 15, NatA auxiliary subunit	NM_057175	0.000120724	-1.648
227777_at	C10orf18	chromosome 10 open reading frame 18	NM_017782	0.00013433	-1.64778
219808_at	SCLY	selenocysteine lyase	NM_016510	1.28628e-07	-1.64775
242473_at	TRAF4	TNF receptor-associated factor 4	NM_004295	0.000551122	-1.64775
1562216_at	---	---	---	1.23043e-05	-1.64771
244053_at	---	---	---	0.0916327	-1.64738
228437_at	CNIH4	cornichon homolog 4 (Drosophila)	NM_014184	1.94132e-05	-1.64683
227418_at	KIAA1826	KIAA1826	NM_032424	0.00358766	-1.64606
201902_s_at	YY1	YY1 transcription factor	NM_003403	0.00087766	-1.64594
215092_s_at	NFAT5	nuclear factor of activated T-cells 5, tonicity-responsive	NM_001113178 /// NM_006599 /// NM_138713 /// NM_138714 /// NM_173214	0.0432648	-1.64593
1561591_at	---	---	---	0.0138098	-1.64568
209155_s_at	NT5C2	5'-nucleotidase, cytosolic II	NM_001134373 /// NM_012229	4.16106e-06	-1.64557
[truncated: 1,223 more rows]

## Sheet: miR130a vs Ctrl_down
Probeset ID	Gene Symbol	Gene Title	RefSeq Transcript ID	p-value(miR-130a vs. min-ctl)	Fold-Change(miR-130a vs. min-ctl)
230397_at	SAR1B	SAR1 homolog B (S. cerevisiae)	NM_001033503 /// NM_016103	5.82386e-05	-3.52856
239357_at	ATP2B2	ATPase, Ca++ transporting, plasma membrane 2	NM_001001331 /// NM_001683	4.4686e-05	-3.44941
202854_at	HPRT1	hypoxanthine phosphoribosyltransferase 1	NM_000194	7.62256e-06	-3.37768
206386_at	SERPINA7	serpin peptidase inhibitor, clade A (alpha-1 antiproteinase, antitrypsin), member 7	NM_000354	6.33426e-06	-3.2788
223037_at	PDZD11	PDZ domain containing 11	NM_016484	1.6194e-06	-3.25212
204965_at	GC	group-specific component (vitamin D binding protein)	NM_000583	0.000161157	-3.24327
204685_s_at	ATP2B2	ATPase, Ca++ transporting, plasma membrane 2	NM_001001331 /// NM_001683	1.4838e-06	-3.03399
226831_at	---	---	---	0.00146551	-2.97117
212899_at	CDK19	cyclin-dependent kinase 19	NM_015076	1.68396e-06	-2.9144
218494_s_at	SLC2A4RG	SLC2A4 regulator	NM_020062	2.06984e-06	-2.87461
239156_at	---	---	---	7.27056e-05	-2.84508
228149_at	C7orf60	chromosome 7 open reading frame 60	NM_152556	1.67633e-06	-2.7293
214069_at	ACSM2A /// ACSM2B	acyl-CoA synthetase medium-chain family member 2A /// acyl-CoA synthetase medium-chain	NM_001010845 /// NM_001105069 /// NM_182617	3.86305e-05	-2.71594
225665_at	ZAK	sterile alpha motif and leucine zipper containing kinase AZK	NM_016653 /// NM_133646	1.99645e-05	-2.68817
226742_at	SAR1B	SAR1 homolog B (S. cerevisiae)	NM_001033503 /// NM_016103	8.69846e-07	-2.62515
241925_x_at	---	---	---	0.00331725	-2.61498
204846_at	CP	ceruloplasmin (ferroxidase)	NM_000096	6.72468e-06	-2.61165
227486_at	NT5E	5'-nucleotidase, ecto (CD73)	NM_002526	0.000890413	-2.56537
230554_at	ACSM2A	acyl-CoA synthetase medium-chain family member 2A	NM_001010845	6.65025e-05	-2.56536
241369_at	---	---	---	0.0005771	-2.55712
225182_at	TMEM50B	transmembrane protein 50B	NM_006134	0.000129361	-2.54281
1559265_at	C10orf140	chromosome 10 open reading frame 140	NM_207371	2.84895e-05	-2.53716
226621_at	OSMR	oncostatin M receptor	NM_001168355 /// NM_003999	3.03855e-06	-2.52975
65472_at	C2orf68	chromosome 2 open reading frame 68	NM_001013649	8.4813e-06	-2.52474
227362_at	SLC2A4RG	SLC2A4 regulator	NM_020062	4.39475e-06	-2.5056
200794_x_at	DAZAP2	DAZ associated protein 2	NM_001136264 /// NM_001136266 /// NM_001136267 /// NM_001136268 /// NM_001136269 /// NM	0.00024058	-2.50226
1563745_a_at	LOC283050	hypothetical LOC283050	NR_015429 /// NR_024429 /// NR_024431	0.000514275	-2.48682
225855_at	EPB41L5	erythrocyte membrane protein band 4.1 like 5	NM_001184937 /// NM_001184938 /// NM_001184939 /// NM_020909	6.91852e-05	-2.45856
225725_at	ZMAT3	zinc finger, matrin-type 3	NM_022470 /// NM_152240	0.000101313	-2.45567
227221_at	ZMAT3	zinc finger, matrin-type 3	NM_022470 /// NM_152240	3.78595e-07	-2.44434
212897_at	CDK19	cyclin-dependent kinase 19	NM_015076	4.44346e-05	-2.44241
206643_at	HAL	histidine ammonia-lyase	NM_002108	0.00272427	-2.4279
1558034_s_at	CP	ceruloplasmin (ferroxidase)	NM_000096	0.0018009	-2.40947
241914_s_at	ACSM2A /// ACSM2B	acyl-CoA synthetase medium-chain family member 2A /// acyl-CoA synthetase medium-chain	NM_001010845 /// NM_001105069 /// NM_182617	0.000556419	-2.40643
221878_at	C2orf68	chromosome 2 open reading frame 68	NM_001013649	1.48976e-05	-2.39615
226331_at	BBX	bobby sox homolog (Drosophila)	NM_001142568 /// NM_020235	5.78091e-05	-2.38953
212800_at	STX6	syntaxin 6	NM_005819	0.000491842	-2.36999
239135_at	CPPED1	calcineurin-like phosphoesterase domain containing 1	NM_001099455 /// NM_018340	6.36707e-06	-2.35292
235178_x_at	ESCO2	establishment of cohesion 1 homolog 2 (S. cerevisiae)	NM_001017420	0.00249922	-2.34218
226169_at	SBF2	SET binding factor 2	NM_030962	6.76704e-06	-2.33213
221061_at	PKD2L1	polycystic kidney disease 2-like 1	NM_016112	1.87579e-05	-2.32585
203450_at	CBY1	chibby homolog 1 (Drosophila)	NM_001002880 /// NM_015373	1.25131e-06	-2.31895
229247_at	FBLN7	fibulin 7	NM_001128165 /// NM_153214	1.54881e-05	-2.31536
228257_at	ANKRD52	ankyrin repeat domain 52	NM_173595	3.05827e-06	-2.31132
1553297_a_at	CSF3R	colony stimulating factor 3 receptor (granulocyte)	NM_000760 /// NM_156039 /// NM_172313	0.000100423	-2.29802
213308_at	SHANK2	SH3 and multiple ankyrin repeat domains 2	NM_012309 /// NM_133266	5.70555e-05	-2.29473
233456_at	---	---	---	0.0131144	-2.28504
229819_at	A1BG	alpha-1-B glycoprotein	NM_130786	7.01076e-06	-2.28467
207256_at	MBL2	mannose-binding lectin (protein C) 2, soluble (opsonic defect)	NM_000242	0.000178061	-2.2747
219648_at	MREG	melanoregulin	NM_018000	0.000224051	-2.27247
206743_s_at	ASGR1	asialoglycoprotein receptor 1	NM_001197216 /// NM_001671	5.27083e-05	-2.27229
228315_at	ZMAT3	zinc finger, matrin-type 3	NM_022470 /// NM_152240	1.5239e-05	-2.27105
228075_x_at	TFB1M	transcription factor B1, mitochondrial	NM_016020	6.87824e-07	-2.2698
204111_at	HNMT	histamine N-methyltransferase	NM_001024074 /// NM_001024075 /// NM_006895	0.00187021	-2.26953
1562836_at	---	---	---	0.00217457	-2.26895
202422_s_at	ACSL4	acyl-CoA synthetase long-chain family member 4	NM_004458 /// NM_022977	0.000466098	-2.26673
219169_s_at	TFB1M	transcription factor B1, mitochondrial	NM_016020	7.19568e-07	-2.26303
201962_s_at	RNF41	ring finger protein 41	NM_005785 /// NM_194358 /// NM_194359	4.00715e-07	-2.26203
239696_at	---	---	---	0.000549648	-2.26
1561759_at	LOC645513	Hypothetical LOC645513	XR_109828 /// XR_112678 /// XR_113688	0.0218723	-2.25542
222686_s_at	CPPED1	calcineurin-like phosphoesterase domain containing 1	NM_001099455 /// NM_018340	0.000440929	-2.23991
205158_at	RNASE4	ribonuclease, RNase A family, 4	NM_002937 /// NM_194431	0.0034636	-2.23805
235545_at	DEPDC1	DEP domain containing 1	NM_001114120 /// NM_017779	1.35461e-05	-2.23262
225742_at	MDM4	Mdm4 p53 binding protein homolog (mouse)	NM_002393 /// NR_024171	0.00193177	-2.22755
1560739_a_at	---	---	---	4.04034e-05	-2.22586
222364_at	SLC44A1	solute carrier family 44, member 1	NM_080546	1.10806e-06	-2.21198
223732_at	SLC23A1	solute carrier family 23 (nucleobase transporters), member 1	NM_005847 /// NM_152685	2.04276e-05	-2.21063
227207_x_at	ZNF213	zinc finger protein 213	NM_001134655 /// NM_004220	7.69993e-06	-2.1946
206177_s_at	ARG1	arginase, liver	NM_000045	0.000164385	-2.19387
224595_at	SLC44A1	solute carrier family 44, member 1	NM_080546	0.000758231	-2.18559
222783_s_at	SMOC1	SPARC related modular calcium binding 1	NM_001034852 /// NM_022137	4.07716e-06	-2.18425
241793_at	ZMYND17	zinc finger, MYND-type containing 17	NM_001024593	0.000584341	-2.17842
229287_at	PCNX	pecanex homolog (Drosophila)	NM_014982	0.00105385	-2.17695
1555973_at	---	---	---	0.000733301	-2.17154
1553994_at	NT5E	5'-nucleotidase, ecto (CD73)	NM_002526	0.000958152	-2.16501
210521_s_at	FETUB	fetuin B	NM_014375	0.000109077	-2.15733
223214_s_at	ZHX1	zinc fingers and homeoboxes 1	NM_001017926 /// NM_007222	0.0552065	-2.15678
230830_at	OSTBETA	organic solute transporter beta	NM_178859	0.000991251	-2.15426
1553970_s_at	CEL /// LOC100508206	carboxyl ester lipase (bile salt-stimulated lipase) /// bile salt-activated lipase-like	NM_001807 /// XM_003120106 /// XM_003120107 /// XM_003120108 /// XM_003120109 /// XM_00	0.0176792	-2.15204
208316_s_at	OCRL	oculocerebrorenal syndrome of Lowe	NM_000276 /// NM_001587	9.88402e-05	-2.15073
1554793_at	UBE3C	ubiquitin protein ligase E3C	NM_014671	0.00353859	-2.14485
218195_at	C6orf211	chromosome 6 open reading frame 211	NM_024573	0.00838213	-2.14131
1559266_s_at	C10orf140	chromosome 10 open reading frame 140	NM_207371	4.89025e-05	-2.13947
213016_at	BBX	bobby sox homolog (Drosophila)	NM_001142568 /// NM_020235	0.000172736	-2.13497
203446_s_at	OCRL	oculocerebrorenal syndrome of Lowe	NM_000276 /// NM_001587	1.90923e-07	-2.13295
241035_s_at	---	---	---	0.00760963	-2.12708
218610_s_at	CPPED1	calcineurin-like phosphoesterase domain containing 1	NM_001099455 /// NM_018340	9.21856e-05	-2.12698
232576_at	---	---	---	0.004128	-2.12655
214545_s_at	PROSC	proline synthetase co-transcribed homolog (bacterial)	NM_007198	0.000201296	-2.12205
226406_at	C18orf25	chromosome 18 open reading frame 25	NM_001008239 /// NM_145055	0.000211498	-2.12156
236566_at	---	---	---	0.00547503	-2.12052
214064_at	TF	transferrin	NM_001063	0.00280162	-2.11907
1562275_at	---	---	---	0.00343856	-2.11775
219950_s_at	TIAM2	T-cell lymphoma invasion and metastasis 2	NM_001010927 /// NM_012454	9.27321e-07	-2.11633
231662_at	ARG1	Arginase, liver	NM_000045	0.00012789	-2.09655
201817_at	UBE3C	ubiquitin protein ligase E3C	NM_014671	2.36418e-06	-2.09566
204034_at	ETHE1	ethylmalonic encephalopathy 1	NM_014297	2.1489e-05	-2.09017
204713_s_at	F5	coagulation factor V (proaccelerin, labile factor)	NM_000130	0.00268792	-2.08804
236652_at	LOC149703	hypothetical protein LOC149703	---	0.000223579	-2.08791
239651_at	ANAPC5	anaphase promoting complex subunit 5	NM_001137559 /// NM_016237	0.010323	-2.08492
204714_s_at	F5	coagulation factor V (proaccelerin, labile factor)	NM_000130	0.000820909	-2.07995
1567080_s_at	CLN6	ceroid-lipofuscinosis, neuronal 6, late infantile, variant	NM_017882	0.000382501	-2.06912
213959_s_at	RPGRIP1L	RPGRIP1-like	NM_001127897 /// NM_015272	0.00223596	-2.06233
213307_at	SHANK2	SH3 and multiple ankyrin repeat domains 2	NM_012309 /// NM_133266	0.000201675	-2.0582
206410_at	NR0B2	nuclear receptor subfamily 0, group B, member 2	NM_021969	2.18223e-08	-2.05698
1554794_a_at	UBE3C	ubiquitin protein ligase E3C	NM_014671	0.000105398	-2.05488
243681_at	SHANK2	SH3 and multiple ankyrin repeat domains 2	NM_012309 /// NM_133266	0.002974	-2.04519
220109_at	TF	transferrin	NM_001063	0.00810925	-2.04461
230248_x_at	---	---	---	0.0203852	-2.04214
238000_at	---	---	---	0.0997012	-2.04139
241710_at	LOC728819	hCG1645220	NM_001101330	6.80395e-05	-2.03583
1555385_at	B4GALNT1	beta-1,4-N-acetyl-galactosaminyl transferase 1	NM_001478	0.00348779	-2.03376
234025_at	LOC100129890	similar to hCG1750329	XM_001722818 /// XM_001726288 /// XM_003119834	0.00711088	-2.03245
221159_at	---	---	---	4.04928e-06	-2.03109
238946_at	---	---	---	0.00101874	-2.02456
227045_at	ZNF614	zinc finger protein 614	NM_025040	0.00539415	-2.0242
225356_at	---	---	---	0.000605661	-2.02323
202357_s_at	CFB	complement factor B	NM_001710	1.00387e-06	-2.023
1556938_a_at	---	---	---	0.0194058	-2.02276
206183_s_at	HERC3	hect domain and RLD 3	NM_014606	0.0051938	-2.01477
1554240_a_at	ITGAL	integrin, alpha L (antigen CD11A (p180), lymphocyte function-associated antigen 1; alph	NM_001114380 /// NM_002209	0.00518058	-2.01457
1561625_at	---	---	---	0.000223257	-2.01111
215617_at	SPATS2L	spermatogenesis associated, serine-rich 2-like	NM_001100422 /// NM_001100423 /// NM_001100424 /// NM_015535	7.94433e-05	-2.00987
234299_s_at	NIN	ninein (GSK3B interacting protein)	NM_016350 /// NM_020921 /// NM_182944 /// NM_182946	0.000223764	-2.00201
238744_at	---	---	---	0.0169299	-1.99966
235498_at	LRRIQ3	leucine-rich repeats and IQ motif containing 3	NM_001105659	0.00589287	-1.99949
1557359_at	LOC285758	hypothetical LOC285758	---	0.000516045	-1.9991
203745_at	HCCS	holocytochrome c synthase	NM_001122608 /// NM_001171991 /// NM_005333	0.00906367	-1.99515
225105_at	C12orf75	chromosome 12 open reading frame 75	NM_001145199	0.000603063	-1.99306
243319_at	---	---	---	0.000163259	-1.99157
1558606_s_at	---	---	---	0.0327559	-1.98582
1555878_at	RPS24	Ribosomal protein S24	NM_001026 /// NM_001142282 /// NM_001142283 /// NM_001142284 /// NM_001142285 /// NM_03	0.0244517	-1.97499
219628_at	ZMAT3	zinc finger, matrin-type 3	NM_022470 /// NM_152240	2.38672e-06	-1.97444
212298_at	NRP1	neuropilin 1	NM_001024628 /// NM_001024629 /// NM_003873	0.00126792	-1.97363
241741_at	CRLS1	cardiolipin synthase 1	NM_001127458 /// NM_019095	7.99526e-05	-1.97119
213397_x_at	RNASE4	ribonuclease, RNase A family, 4	NM_002937 /// NM_194431	1.04839e-05	-1.9648
220977_x_at	EPB41L5	erythrocyte membrane protein band 4.1 like 5	NM_001184937 /// NM_001184938 /// NM_001184939 /// NM_020909	0.00245178	-1.96377
1561761_x_at	LOC645513	Hypothetical LOC645513	XR_109828 /// XR_112678 /// XR_113688	0.0145438	-1.96205
231029_at	F5	coagulation factor V (proaccelerin, labile factor)	NM_000130	0.00120486	-1.96119
209422_at	PHF20	PHD finger protein 20	NM_016436	0.000167347	-1.96049
200661_at	CTSA	cathepsin A	NM_000308 /// NM_001127695 /// NM_001167594	4.56392e-06	-1.96007
224596_at	SLC44A1	solute carrier family 44, member 1	NM_080546	2.46983e-05	-1.95882
1562386_s_at	ZNF501	zinc finger protein 501	NM_145044	0.0420483	-1.95765
228772_at	HNMT	histamine N-methyltransferase	NM_001024074 /// NM_001024075 /// NM_006895	3.1191e-05	-1.956
1560637_at	---	---	---	0.0183916	-1.95326
239102_s_at	---	---	---	0.000643185	-1.95291
243023_at	---	---	---	0.00156186	-1.95263
242089_at	---	---	---	0.00064239	-1.9509
202770_s_at	CCNG2	cyclin G2	NM_004354	0.0207675	-1.9492
221142_s_at	PECR	peroxisomal trans-2-enoyl-CoA reductase	NM_018441	0.0155678	-1.94771
221185_s_at	IQCG	IQ motif containing G	NM_001134435 /// NM_032263	0.00447522	-1.94564
235898_at	---	---	---	9.99569e-06	-1.94418
1562053_at	---	---	---	0.0029738	-1.93476
225569_at	EIF2C2	Eukaryotic translation initiation factor 2C, 2	NM_001164623 /// NM_012154	2.73346e-05	-1.93359
235125_x_at	FAM73A	family with sequence similarity 73, member A	NM_198549	0.000457701	-1.93241
239976_at	ACAD9	Acyl-Coenzyme A dehydrogenase family, member 9	NM_014049 /// NR_033426	0.00227742	-1.92865
218173_s_at	WHSC1L1	Wolf-Hirschhorn syndrome candidate 1-like 1	NM_017778 /// NM_023034	7.625e-05	-1.92672
242603_x_at	---	---	---	0.00589803	-1.92459
220891_at	C4orf23	chromosome 4 open reading frame 23	NM_152544	0.000490389	-1.92402
207802_at	CRISP3	cysteine-rich secretory protein 3	NM_001190986 /// NM_006061	0.00973853	-1.922
242481_at	---	---	---	0.0052432	-1.91897
1559363_at	LOC283587	hypothetical protein LOC283587	---	0.00193972	-1.91834
229160_at	MUM1L1	melanoma associated antigen (mutated) 1-like 1	NM_001171020 /// NM_152423	0.000163394	-1.91788
240569_at	---	---	---	0.00013322	-1.9156
202271_at	FBXO28	F-box protein 28	NM_001136115 /// NM_015176	1.42518e-07	-1.90965
231777_at	CSNK2B /// LY6G5B	casein kinase 2, beta polypeptide /// lymphocyte antigen 6 complex, locus G5B	NM_001320 /// NM_021221	0.000922648	-1.90685
223725_at	C3orf42	chromosome 3 open reading frame 42	NR_026829	0.000229492	-1.90662
1558028_x_at	LOC647979	hypothetical LOC647979	NR_027451	0.00215767	-1.9063
219574_at	2013-03-01	membrane-associated ring finger (C3HC4) 1	NM_001166373 /// NM_017923	0.00427181	-1.89859
241915_at	ACSM2A /// ACSM2B	acyl-CoA synthetase medium-chain family member 2A /// acyl-CoA synthetase medium-chain	NM_001010845 /// NM_001105069 /// NM_182617	0.000774878	-1.89783
222476_at	CNOT6	CCR4-NOT transcription complex, subunit 6	NM_015455	1.14588e-05	-1.89744
223588_at	THAP2	THAP domain containing, apoptosis associated protein 2	NM_031435	0.00889491	-1.8937
242834_at	---	---	---	0.000367812	-1.89203
1557418_at	ACSL4	Acyl-CoA synthetase long-chain family member 4	NM_004458 /// NM_022977	0.000850295	-1.89167
238768_at	C2orf68	chromosome 2 open reading frame 68	NM_001013649	2.4845e-05	-1.89146
201733_at	CLCN3	chloride channel 3	NM_001829 /// NM_173872	0.000854012	-1.89049
243042_at	FAM73A	family with sequence similarity 73, member A	NM_198549	0.00646144	-1.89021
221428_s_at	TBL1XR1	transducin (beta)-like 1 X-linked receptor 1	NM_024665	0.0887904	-1.88769
1558101_at	NFIA	nuclear factor I/A	NM_001134673 /// NM_001145511 /// NM_001145512 /// NM_005595	0.00361712	-1.88761
223978_s_at	CRLS1	cardiolipin synthase 1	NM_001127458 /// NM_019095	5.7235e-05	-1.88186
212002_at	C1orf144	chromosome 1 open reading frame 144	NM_001114600 /// NM_015609	0.00916886	-1.88106
236976_at	FANCA	Fanconi anemia, complementation group A	NM_000135 /// NM_001018112	0.0537522	-1.88068
1555960_at	HINT1	histidine triad nucleotide binding protein 1	NM_005340 /// NR_024610 /// NR_024611	0.0010242	-1.87965
1556088_at	RPAIN	RPA interacting protein	NM_001033002 /// NM_001160243 /// NM_001160244 /// NM_001160246 /// NM_001160266 /// NM	0.00604998	-1.87833
208154_at	---	---	---	0.0234515	-1.87832
224605_at	C4orf3	chromosome 4 open reading frame 3	NM_001001701 /// NM_001170330	0.000631985	-1.8783
238613_at	ZAK	sterile alpha motif and leucine zipper containing kinase AZK	NM_016653 /// NM_133646	0.000595313	-1.87819
226338_at	TMEM55A	transmembrane protein 55A	NM_018710	0.0207093	-1.8733
223519_at	ZAK	sterile alpha motif and leucine zipper containing kinase AZK	NM_016653 /// NM_133646	0.000276925	-1.87227
203339_at	SLC25A12	solute carrier family 25 (mitochondrial carrier, Aralar), member 12	NM_003705	0.00340595	-1.8714
206505_at	UGT2B4	UDP glucuronosyltransferase 2 family, polypeptide B4	NM_021139	0.000548037	-1.8701
225603_s_at	C8orf83	chromosome 8 open reading frame 83	NM_001171795 /// NM_001171796 /// NM_001171797 /// NM_001171798 /// NM_001171799 /// NM	0.00060028	-1.86887
226937_at	CRLS1	Cardiolipin synthase 1	NM_001127458 /// NM_019095	0.0215559	-1.86886
207057_at	SLC16A7	solute carrier family 16, member 7 (monocarboxylic acid transporter 2)	NM_004731	0.000144262	-1.86828
222925_at	DCDC2	doublecortin domain containing 2	NM_001195610 /// NM_016356	0.00042437	-1.86515
232378_at	SLC5A9	solute carrier family 5 (sodium/glucose cotransporter), member 9	NM_001011547 /// NM_001135181	0.00162638	-1.86301
231167_at	---	---	---	0.00164605	-1.85937
238745_at	---	---	---	0.00715803	-1.85894
221177_at	MIA2	melanoma inhibitory activity 2	NM_054024	0.0237336	-1.85862
218177_at	CHMP1B	chromatin modifying protein 1B	NM_020412	0.000753985	-1.85527
1560738_at	---	---	---	0.00189184	-1.85499
227461_at	STON2	stonin 2	NM_033104	0.000458792	-1.85391
223176_at	KCTD20	potassium channel tetramerisation domain containing 20	NM_173562	1.35886e-06	-1.8533
1565936_a_at	LMO3	LIM domain only 3 (rhombotin-like 2)	NM_001001395 /// NM_018640	0.00972352	-1.85094
205281_s_at	PIGA	phosphatidylinositol glycan anchor biosynthesis, class A	NM_002641 /// NM_020473 /// NR_033835 /// NR_033836	0.00629699	-1.85085
228323_at	CASC5	cancer susceptibility candidate 5	NM_144508 /// NM_170589	2.76345e-05	-1.84693
237208_at	WDR61	WD repeat domain 61	NM_025234	0.000709163	-1.84685
214837_at	---	---	---	0.0399159	-1.84513
231958_at	C3orf31	Chromosome 3 open reading frame 31	NM_138807	0.0986426	-1.84192
1554640_at	PALM2	paralemmin 2	NM_001037293 /// NM_053016	0.00425526	-1.84186
243804_at	MTMR7	myotubularin related protein 7	NM_004686	1.50073e-05	-1.84181
241395_at	NIT1	nitrilase 1	NM_001185092 /// NM_001185093 /// NM_001185094 /// NM_005600	0.000368979	-1.84046
229733_s_at	---	---	---	0.00692109	-1.84019
238160_at	ACOT12	acyl-CoA thioesterase 12	NM_130767	0.000438478	-1.83531
239683_at	CLYBL	citrate lyase beta like	NM_206808	0.000241246	-1.83518
243664_at	TXNL1	Thioredoxin-like 1	NM_004786 /// NR_024546	0.00326086	-1.83413
1558605_at	---	---	---	0.030461	-1.83388
212913_at	C6orf26 /// MSH5	chromosome 6 open reading frame 26 /// mutS homolog 5 (E. coli)	NM_001039651 /// NM_002441 /// NM_025259 /// NM_172165 /// NM_172166	0.00593885	-1.83225
1560220_a_at	CBY1	chibby homolog 1 (Drosophila)	NM_001002880 /// NM_015373	0.000687545	-1.83206
1552375_at	ZNF333	zinc finger protein 333	NM_032433	0.010253	-1.83169
236622_at	PIGM	phosphatidylinositol glycan anchor biosynthesis, class M	NM_145167	0.0277307	-1.83033
235701_at	---	---	---	0.0328279	-1.82934
1553111_a_at	KBTBD6	kelch repeat and BTB (POZ) domain containing 6	NM_152903	0.00292898	-1.82864
201700_at	CCND3	cyclin D3	NM_001136017 /// NM_001136125 /// NM_001136126 /// NM_001760	5.52247e-05	-1.82734
223644_s_at	CRYGS	crystallin, gamma S	NM_017541	0.00513781	-1.82721
235926_at	---	---	---	0.0385992	-1.82489
239652_at	---	---	---	0.000236315	-1.82321
225619_at	SLAIN1	SLAIN motif family, member 1	NM_001040153 /// NM_144595	0.00239072	-1.82186
221139_s_at	CSAD	cysteine sulfinic acid decarboxylase	NM_015989	0.0166127	-1.82124
227253_at	CP	ceruloplasmin (ferroxidase)	NM_000096	0.00318278	-1.82015
213278_at	MTMR9	myotubularin related protein 9	NM_015458	0.000873513	-1.81901
212003_at	C1orf144	chromosome 1 open reading frame 144	NM_001114600 /// NM_015609	0.000149462	-1.81839
1555974_a_at	---	---	---	0.000328082	-1.8154
1554375_a_at	NR1H4	nuclear receptor subfamily 1, group H, member 4	NM_005123	0.000163744	-1.81523
1559467_at	---	---	---	0.00396265	-1.81479
235798_at	TMEM170B	transmembrane protein 170B	NM_001100829	0.00231883	-1.81433
204110_at	HNMT	histamine N-methyltransferase	NM_001024074 /// NM_001024075 /// NM_006895	0.017131	-1.81392
227476_at	LPGAT1	lysophosphatidylglycerol acyltransferase 1	NM_014873	1.80765e-07	-1.8132
206340_at	NR1H4	nuclear receptor subfamily 1, group H, member 4	NM_005123	5.33767e-06	-1.81262
213475_s_at	ITGAL	integrin, alpha L (antigen CD11A (p180), lymphocyte function-associated antigen 1; alph	NM_001114380 /// NM_002209	0.00790905	-1.81235
236518_at	KIAA1984	KIAA1984	NM_001039374	0.000708647	-1.81194
1570285_at	---	---	---	0.00336055	-1.81035
238098_at	---	---	---	0.0358025	-1.8101
244883_at	---	---	---	0.0264477	-1.80975
205910_s_at	CEL /// LOC100508206	carboxyl ester lipase (bile salt-stimulated lipase) /// bile salt-activated lipase-like	NM_001807 /// XM_003120106 /// XM_003120107 /// XM_003120108 /// XM_003120109 /// XM_00	0.0515173	-1.80944
235675_at	DHFRL1	dihydrofolate reductase-like 1	NM_001195643 /// NM_176815	0.000970265	-1.8084
1562777_at	---	---	---	0.00478257	-1.8066
235536_at	SNORD89	small nucleolar RNA, C/D box 89	NR_003070	0.000583241	-1.80649
227620_at	SLC44A1	solute carrier family 44, member 1	NM_080546	0.000139109	-1.8061
233996_x_at	EYS	eyes shut homolog (Drosophila)	NM_001142800 /// NM_001142801 /// NM_198283	0.0037051	-1.80463
218584_at	TCTN1	tectonic family member 1	NM_001082537 /// NM_001082538 /// NM_001173975 /// NM_001173976 /// NM_024549	9.28699e-05	-1.80384
235224_s_at	---	---	---	0.00146984	-1.80138
214102_at	ARAP2	ArfGAP with RhoGAP domain, ankyrin repeat and PH domain 2	NM_015230	0.00146257	-1.80063
238078_at	SEC22A	SEC22 vesicle trafficking protein homolog A (S. cerevisiae)	NM_012430	0.000623488	-1.8002
218161_s_at	CLN6	ceroid-lipofuscinosis, neuronal 6, late infantile, variant	NM_017882	9.23364e-05	-1.79803
232715_at	---	---	---	0.000144757	-1.7976
230573_at	SGK2	Serum/glucocorticoid regulated kinase 2	NM_016276 /// NM_170693	0.00669064	-1.79651
237702_at	RBM45	RNA binding motif protein 45	NM_152945	0.00164914	-1.79431
223384_s_at	TRIM4	tripartite motif-containing 4	NM_033017 /// NM_033091	0.000299886	-1.79377
236165_at	---	---	---	0.00285355	-1.79332
219003_s_at	MANEA	mannosidase, endo-alpha	NM_024641	0.00515415	-1.79276
236366_at	LOC440149	hypothetical LOC440149	---	0.000101724	-1.79245
229841_at	---	---	---	0.00091915	-1.79234
212799_at	STX6	syntaxin 6	NM_005819	6.09909e-05	-1.79145
242056_at	TRIM45	tripartite motif-containing 45	NM_001145635 /// NM_025188	0.000383308	-1.78814
203235_at	THOP1	thimet oligopeptidase 1	NM_003249	5.90529e-05	-1.78772
238452_at	FCRLB	Fc receptor-like B	NM_001002901	6.3888e-05	-1.78493
239313_at	LOC401320	Hypothetical LOC401320	XR_108765 /// XR_110667 /// XR_113001 /// XR_114017	0.00788072	-1.7841
206354_at	SLCO1B3	solute carrier organic anion transporter family, member 1B3	NM_019844	0.00139935	-1.7796
243992_at	---	---	---	0.0111795	-1.77835
225203_at	PPP1R16A	protein phosphatase 1, regulatory (inhibitor) subunit 16A	NM_032902	8.48441e-07	-1.77736
209160_at	AKR1C3	aldo-keto reductase family 1, member C3 (3-alpha hydroxysteroid dehydrogenase, type II)	NM_003739	0.000996397	-1.77701
223184_s_at	AGPAT3	1-acylglycerol-3-phosphate O-acyltransferase 3	NM_001037553 /// NM_020132	2.38748e-07	-1.77594
231394_at	---	---	---	0.000690084	-1.7746
228566_at	RPRD1A	Regulation of nuclear pre-mRNA domain containing 1A	NM_018170	0.00818748	-1.7739
1557689_at	---	---	---	0.158108	-1.77279
225740_x_at	MDM4	Mdm4 p53 binding protein homolog (mouse)	NM_002393 /// NR_024171	0.00022991	-1.77152
226734_at	EIF4E2	eukaryotic translation initiation factor 4E family member 2	NM_004846	0.00066596	-1.77019
225812_at	C6orf225	chromosome 6 open reading frame 225	NM_001033564	0.000282822	-1.76911
1560622_at	---	---	---	0.00787413	-1.76707
205088_at	MAMLD1	mastermind-like domain containing 1	NM_001177465 /// NM_001177466 /// NM_005491	8.66532e-05	-1.76596
243338_at	---	---	---	0.000615751	-1.76593
230857_s_at	ZNF497	zinc finger protein 497	NM_198458	0.000776704	-1.76559
214785_at	VPS13A	vacuolar protein sorting 13 homolog A (S. cerevisiae)	NM_001018037 /// NM_001018038 /// NM_015186 /// NM_033305	0.0325434	-1.76443
1560553_at	TIAF1	TGFB1-induced anti-apoptotic factor 1	NM_004740	1.43965e-05	-1.76264
224209_s_at	GDA	guanine deaminase	NM_004293	2.72553e-05	-1.76256
1565911_at	---	---	---	0.0166486	-1.76127
236287_at	---	---	---	0.00599674	-1.75969
236915_at	C4orf47	chromosome 4 open reading frame 47	NM_001114357	0.0109049	-1.75935
1555363_s_at	LOC284440	hypothetical LOC284440	NR_026956	0.062503	-1.75742
220357_s_at	SGK2	serum/glucocorticoid regulated kinase 2	NM_016276 /// NM_170693	1.38887e-07	-1.75677
1559151_at	---	---	---	0.0487637	-1.75637
212174_at	AK2	adenylate kinase 2	NM_001625 /// NM_013411	0.000211923	-1.75601
224076_s_at	WHSC1L1	Wolf-Hirschhorn syndrome candidate 1-like 1	NM_017778 /// NM_023034	8.97549e-06	-1.75523
212005_at	C1orf144	chromosome 1 open reading frame 144	NM_001114600 /// NM_015609	6.15048e-06	-1.75471
205282_at	LRP8	low density lipoprotein receptor-related protein 8, apolipoprotein e receptor	NM_001018054 /// NM_004631 /// NM_017522 /// NM_033300	4.37826e-05	-1.7538
1559509_at	---	---	---	0.0250169	-1.75367
210716_s_at	CLIP1	CAP-GLY domain containing linker protein 1	NM_002956 /// NM_198240	0.00825566	-1.75352
229444_at	LOC100131607	hypothetical LOC100131607	XR_108636 /// XR_108637 /// XR_112864 /// XR_112865 /// XR_113881 /// XR_113882	0.00125316	-1.75201
204508_s_at	CA12	carbonic anhydrase XII	NM_001218 /// NM_206925	2.40826e-05	-1.75186
235850_at	FAM162A	family with sequence similarity 162, member A	NM_014367	0.0032227	-1.75163
1560271_at	---	---	---	0.06059	-1.75061
228955_at	---	---	---	0.000410493	-1.75048
202370_s_at	CBFB	core-binding factor, beta subunit	NM_001755 /// NM_022845	0.000320125	-1.75036
207426_s_at	TNFSF4	tumor necrosis factor (ligand) superfamily, member 4	NM_003326	0.0115949	-1.75016
239562_at	MTHFD2L	methylenetetrahydrofolate dehydrogenase (NADP+ dependent) 2-like	NM_001144978	0.000623833	-1.74941
241716_at	HSPD1	heat shock 60kDa protein 1 (chaperonin)	NM_002156 /// NM_199440	0.0416715	-1.74898
230567_at	KIAA1430	KIAA1430	NM_020827	0.00910037	-1.74775
242726_at	---	---	---	0.0115749	-1.74764
203252_at	CDK2AP2	cyclin-dependent kinase 2 associated protein 2	NM_005851	1.1161e-05	-1.74728
1562163_at	---	---	---	0.00418258	-1.74715
221703_at	BRIP1	BRCA1 interacting protein C-terminal helicase 1	NM_032043	0.0266775	-1.74656
224875_at	C5orf24	chromosome 5 open reading frame 24	NM_001135586 /// NM_152409	0.0296353	-1.74543
1557690_x_at	---	---	---	0.111997	-1.74459
213679_at	TTC30A	tetratricopeptide repeat domain 30A	NM_152275	1.51211e-05	-1.7436
240921_at	---	---	---	0.00149981	-1.74285
222805_at	MANEA	mannosidase, endo-alpha	NM_024641	0.00628746	-1.74252
239228_at	---	---	---	0.0761032	-1.74211
228143_at	CP	ceruloplasmin (ferroxidase)	NM_000096	0.00548501	-1.74128
230752_at	---	---	---	6.48178e-05	-1.74119
214132_at	ATP5C1	ATP synthase, H+ transporting, mitochondrial F1 complex, gamma polypeptide 1	NM_001001973 /// NM_005174	0.00260647	-1.74042
242059_at	---	---	---	2.61541e-05	-1.73783
218236_s_at	PRKD3	protein kinase D3	NM_005813	0.00618527	-1.73682
210807_s_at	SLC16A7	solute carrier family 16, member 7 (monocarboxylic acid transporter 2)	NM_004731	0.00217535	-1.73621
1559059_s_at	ZNF611	zinc finger protein 611	NM_001161499 /// NM_001161500 /// NM_001161501 /// NM_030972	0.00394556	-1.73404
235915_at	---	---	---	0.00705197	-1.73368
230056_at	BPTF	bromodomain PHD finger transcription factor	NM_004459 /// NM_182641	0.0051252	-1.73304
203156_at	AKAP11	A kinase (PRKA) anchor protein 11	NM_016248	0.015343	-1.73275
242815_x_at	---	---	---	0.0138548	-1.73201
216120_s_at	ATP2B2	ATPase, Ca++ transporting, plasma membrane 2	NM_001001331 /// NM_001683	0.000245046	-1.73194
1555865_at	LOC255512	hypothetical LOC255512	NR_029409	0.000283639	-1.73176
214670_at	ZKSCAN1	zinc finger with KRAB and SCAN domains 1	NM_003439	0.0015273	-1.73155
236168_at	---	---	---	0.0258255	-1.7305
212595_s_at	DAZAP2	DAZ associated protein 2	NM_001136264 /// NM_001136266 /// NM_001136267 /// NM_001136268 /// NM_001136269 /// NM	0.010242	-1.73027
242001_at	IDH1	Isocitrate dehydrogenase 1 (NADP+), soluble	NM_005896	0.00890986	-1.73021
37547_at	BBS9	Bardet-Biedl syndrome 9	NM_001033604 /// NM_001033605 /// NM_014451 /// NM_198428	0.0153935	-1.72967
227368_at	---	---	---	0.00284613	-1.7291
215191_at	---	---	---	0.126651	-1.72777
224047_at	---	---	---	0.0253098	-1.72693
219580_s_at	TMC5	transmembrane channel-like 5	NM_001105248 /// NM_001105249 /// NM_024780	0.00523457	-1.7266
1553402_a_at	HFE	hemochromatosis	NM_000410 /// NM_139003 /// NM_139004 /// NM_139006 /// NM_139007 /// NM_139008 /// NM_	0.0107742	-1.72597
242594_at	BOD1L	biorientation of chromosomes in cell division 1-like	NM_148894	0.00531293	-1.72272
241017_at	RPL31 /// TBC1D8	ribosomal protein L31 /// TBC1 domain family, member 8 (with GRAM domain)	NM_000993 /// NM_001098577 /// NM_001099693 /// NM_001102426	0.00166198	-1.72236
242606_at	---	---	---	0.000322135	-1.72143
212738_at	ARHGAP19	Rho GTPase activating protein 19	NM_032900	0.000156181	-1.72109
203594_at	RTCD1	RNA terminal phosphate cyclase domain 1	NM_001130841 /// NM_003729	2.15995e-06	-1.72085
242729_at	---	---	---	0.00443918	-1.72042
217837_s_at	VPS24	vacuolar protein sorting 24 homolog (S. cerevisiae)	NM_001005753 /// NM_001193517 /// NM_016079 /// NR_036454	3.14692e-06	-1.71987
222656_at	UBE2W	ubiquitin-conjugating enzyme E2W (putative)	NM_001001481 /// NM_018299	0.0245172	-1.71914
1553106_at	C5orf24	chromosome 5 open reading frame 24	NM_001135586 /// NM_152409	0.0259072	-1.71869
239899_at	RNF145	Ring finger protein 145	NM_144726	0.124112	-1.7186
232094_at	C15orf29	chromosome 15 open reading frame 29	NM_024713	0.00289265	-1.71748
229466_at	TRIM66	tripartite motif-containing 66	NM_014818	0.0113586	-1.71729
216121_at	---	---	---	0.0030585	-1.71532
226324_s_at	IFT172	intraflagellar transport 172 homolog (Chlamydomonas)	NM_015662	0.000319345	-1.71377
205921_s_at	SLC6A6	solute carrier family 6 (neurotransmitter transporter, taurine), member 6	NM_001134367 /// NM_001134368 /// NM_003043	0.0142641	-1.71305
229620_at	---	---	---	0.0040034	-1.71292
37577_at	ARHGAP19	Rho GTPase activating protein 19	NM_032900	9.20801e-05	-1.71283
203340_s_at	SLC25A12	solute carrier family 25 (mitochondrial carrier, Aralar), member 12	NM_003705	6.23131e-05	-1.71249
224604_at	C4orf3	chromosome 4 open reading frame 3	NM_001001701 /// NM_001170330	0.000470285	-1.71203
238453_at	FGFBP3	fibroblast growth factor binding protein 3	NM_152429	0.000834419	-1.71188
1555948_s_at	FAM120A	family with sequence similarity 120A	NM_014612	0.000323525	-1.71154
1557012_a_at	---	---	---	0.0397308	-1.71093
210968_s_at	RTN4	reticulon 4	NM_007008 /// NM_020532 /// NM_153828 /// NM_207520 /// NM_207521	2.30973e-07	-1.7106
1558875_at	SREBF1	sterol regulatory element binding transcription factor 1	NM_001005291 /// NM_004176	0.0011757	-1.70917
243996_at	---	---	---	0.035365	-1.70847
1555749_at	SF1	splicing factor 1	NM_001178030 /// NM_001178031 /// NM_004630 /// NM_201995 /// NM_201997 /// NM_201998 /	0.0153935	-1.70816
237291_at	PRORSD1P	prolyl-tRNA synthetase associated domain containing 1, pseudogene	NR_027258	7.45727e-05	-1.70799
238758_at	---	---	---	0.00265372	-1.70641
223134_at	BBX	bobby sox homolog (Drosophila)	NM_001142568 /// NM_020235	0.000518132	-1.70634
226350_at	CHML	choroideremia-like (Rab escort protein 2)	NM_001821	2.07367e-05	-1.70566
213882_at	TM2D1	TM2 domain containing 1	NM_032027	0.051907	-1.70484
226557_at	TTC5	tetratricopeptide repeat domain 5	NM_138376	0.00554753	-1.7041
225197_at	---	---	---	0.00452675	-1.70318
237048_at	---	---	---	0.0184209	-1.70274
212403_at	UBE3B	ubiquitin protein ligase E3B	NM_130466 /// NM_183415	0.000103216	-1.70183
235655_at	---	---	---	0.00675073	-1.70168
1565912_at	---	---	---	0.00863762	-1.70162
228454_at	LCOR	ligand dependent nuclear receptor corepressor	NM_001170765 /// NM_001170766 /// NM_032440	3.41864e-05	-1.70144
231235_at	NKTR	natural killer-tumor recognition sequence	NM_005385	0.000417174	-1.7012
210049_at	SERPINC1	serpin peptidase inhibitor, clade C (antithrombin), member 1	NM_000488	0.00921212	-1.70115
232278_s_at	DEPDC1	DEP domain containing 1	NM_001114120 /// NM_017779	0.00393718	-1.69998
201583_s_at	SEC23B	Sec23 homolog B (S. cerevisiae)	NM_001172745 /// NM_001172746 /// NM_006363 /// NM_032985 /// NM_032986	3.72926e-05	-1.69987
200962_at	RPL31	ribosomal protein L31	NM_000993 /// NM_001098577 /// NM_001099693	9.51799e-05	-1.69968
239001_at	MGST1	Microsomal glutathione S-transferase 1	NM_020300 /// NM_145764 /// NM_145791 /// NM_145792	0.0138859	-1.69966
225921_at	NIN	ninein (GSK3B interacting protein)	NM_016350 /// NM_020921 /// NM_182944 /// NM_182946	0.000328469	-1.69933
1556821_x_at	DLEU2	deleted in lymphocytic leukemia 2 (non-protein coding)	NR_002612	0.0552744	-1.69868
1554491_a_at	SERPINC1	serpin peptidase inhibitor, clade C (antithrombin), member 1	NM_000488	0.00630962	-1.69853
230078_at	RAPGEF6	Rap guanine nucleotide exchange factor (GEF) 6	NM_001164386 /// NM_001164387 /// NM_001164388 /// NM_001164389 /// NM_001164390 /// NM	0.000576566	-1.69684
236700_at	EIF3C	eukaryotic translation initiation factor 3, subunit C	NM_001037808 /// NM_003752	0.00178392	-1.69591
1558322_a_at	PAQR9	progestin and adipoQ receptor family member IX	NM_198504	0.0136627	-1.69587
229107_at	---	---	---	0.00218667	-1.69547
230461_s_at	---	---	---	0.00847656	-1.69531
1566513_a_at	GNG4	guanine nucleotide binding protein (G protein), gamma 4	NM_001098721 /// NM_001098722 /// NM_004485	0.0376604	-1.69408
230738_at	LOC730631	Hypothetical LOC730631	---	0.00751045	-1.69401
203599_s_at	WBP4	WW domain binding protein 4 (formin binding protein 21)	NM_007187	0.0283571	-1.69393
1558052_at	TMED4	transmembrane emp24 protein transport domain containing 4	NM_182547	0.00422999	-1.69392
215006_at	---	---	---	0.0503995	-1.6936
227315_x_at	PROSC	Proline synthetase co-transcribed homolog (bacterial)	NM_007198	0.00317034	-1.69273
204894_s_at	AOC3	amine oxidase, copper containing 3 (vascular adhesion protein 1)	NM_003734	0.00717049	-1.69219
206205_at	MPHOSPH9	M-phase phosphoprotein 9	NM_022782	0.000656152	-1.69193
202543_s_at	GMFB	glia maturation factor, beta	NM_004124	0.00493316	-1.69128
239054_at	SFMBT1	Scm-like with four mbt domains 1	NM_001005158 /// NM_001005159 /// NM_016329	0.0125608	-1.69112
1560698_a_at	LOC283392	hypothetical LOC283392	NR_026836 /// NR_026837	0.0221583	-1.68925
225364_at	STK4	serine/threonine kinase 4	NM_006282	0.000589691	-1.68911
211028_s_at	KHK	ketohexokinase (fructokinase)	NM_000221 /// NM_006488	0.000753326	-1.68832
38918_at	SOX13	SRY (sex determining region Y)-box 13	NM_005686	2.42151e-06	-1.68818
225662_at	ZAK	sterile alpha motif and leucine zipper containing kinase AZK	NM_016653 /// NM_133646	0.00168859	-1.68777
226185_at	CDS1	CDP-diacylglycerol synthase (phosphatidate cytidylyltransferase) 1	NM_001263	0.000973836	-1.68619
229663_at	LONP2	lon peptidase 2, peroxisomal	NM_031490	0.000243543	-1.6857
40273_at	SPHK2	sphingosine kinase 2	NM_020126	0.000614854	-1.68411
219329_s_at	C2orf28	chromosome 2 open reading frame 28	NM_001170795 /// NM_016085 /// NM_080592	2.20346e-06	-1.68213
227446_s_at	C14orf167	chromosome 14 open reading frame 167	NR_023921 /// NR_023922 /// NR_023923 /// NR_023924	0.0417228	-1.68212
202386_s_at	KIAA0430	KIAA0430	NM_001184998 /// NM_001184999 /// NM_014647	0.00550498	-1.68194
232118_at	---	---	---	0.000319953	-1.68166
216115_at	NF1	neurofibromin 1	NM_000267 /// NM_001042492 /// NM_001128147	0.0155129	-1.68131
242564_at	---	---	---	0.00094738	-1.68122
229052_at	ANKRD23 /// ANKRD39	ankyrin repeat domain 23 /// ankyrin repeat domain 39	NM_016466 /// NM_144994	0.0271888	-1.68108
209384_at	PROSC	proline synthetase co-transcribed homolog (bacterial)	NM_007198	0.000163887	-1.68105
230562_at	LOC100131112	hypothetical LOC100131112	XM_001720176	0.00201691	-1.67984
239758_at	---	---	---	0.131728	-1.6796
206815_at	SPAG8	sperm associated antigen 8	NM_001039592 /// NM_172312	0.0202965	-1.67925
201582_at	SEC23B	Sec23 homolog B (S. cerevisiae)	NM_001172745 /// NM_001172746 /// NM_006363 /// NM_032985 /// NM_032986	0.000145846	-1.67863
229243_at	---	---	---	0.0366036	-1.67797
219148_at	PBK	PDZ binding kinase	NM_018492	0.00359116	-1.67754
222784_at	SMOC1	SPARC related modular calcium binding 1	NM_001034852 /// NM_022137	0.00029809	-1.6773
219553_at	NME7	non-metastatic cells 7, protein expressed in (nucleoside-diphosphate kinase)	NM_013330 /// NM_197972	0.000189783	-1.67673
238854_at	---	---	---	0.000193565	-1.67661
230052_s_at	NFKBID	nuclear factor of kappa light polypeptide gene enhancer in B-cells inhibitor, delta	NM_139239	0.0011916	-1.67547
210656_at	EED	embryonic ectoderm development	NM_003797 /// NM_152991	0.0747593	-1.67544
240793_at	TTN	Titin	NM_003319 /// NM_133378 /// NM_133379 /// NM_133432 /// NM_133437	0.0220898	-1.67388
213054_at	HAUS5	HAUS augmin-like complex, subunit 5	NM_015302	0.000252127	-1.67364
239824_s_at	TMEM107	transmembrane protein 107	NM_032354 /// NM_183065	3.01419e-05	-1.67287
240231_at	---	---	---	0.0374382	-1.67285
215975_x_at	---	---	---	0.00655895	-1.67263
242313_at	LOC728730	Hypothetical LOC728730	XR_109973 /// XR_112311 /// XR_115530	0.00638371	-1.67221
230003_at	---	---	---	0.000243479	-1.67217
204909_at	DDX6	DEAD (Asp-Glu-Ala-Asp) box polypeptide 6	NM_004397	0.00239286	-1.67164
230596_at	---	---	---	0.00144977	-1.67142
235960_at	FXR1	fragile X mental retardation, autosomal homolog 1	NM_001013438 /// NM_001013439 /// NM_005087	0.00800904	-1.67118
222507_s_at	TMEM9B	TMEM9 domain family, member B	NM_020644	0.0606894	-1.67104
223797_at	PRO2852	hypothetical protein PRO2852	XR_108936 /// XR_113196 /// XR_114252	0.0417441	-1.67067
202008_s_at	NID1	nidogen 1	NM_002508	0.000906847	-1.67058
207616_s_at	TANK	TRAF family member-associated NFKB activator	NM_004180 /// NM_133484	0.0507149	-1.66928
213227_at	PGRMC2	progesterone receptor membrane component 2	NM_006320	0.00148661	-1.6691
226902_at	USP13	ubiquitin specific peptidase 13 (isopeptidase T-3)	NM_003940	0.000326438	-1.66901
225378_at	VPS37A	vacuolar protein sorting 37 homolog A (S. cerevisiae)	NM_001145152 /// NM_152415	0.00294677	-1.66848
227063_at	C17orf61	chromosome 17 open reading frame 61	NM_152766	0.0628767	-1.66837
1555227_a_at	MANEA	mannosidase, endo-alpha	NM_024641	0.00870469	-1.66773
1565951_s_at	CHML	choroideremia-like (Rab escort protein 2)	NM_001821	0.00692289	-1.66772
208944_at	TGFBR2	transforming growth factor, beta receptor II (70/80kDa)	NM_001024847 /// NM_003242	0.00143085	-1.66764
234276_at	---	---	---	0.0831402	-1.66742
210106_at	RDH5	retinol dehydrogenase 5 (11-cis/9-cis)	NM_002905	7.34063e-06	-1.66739
230882_at	DLX6-AS	DLX6 antisense RNA (non-protein coding)	NR_015448	0.00588499	-1.66719
1559094_at	FBXO9	F-box protein 9	NM_012347 /// NM_033480 /// NM_033481	0.0158844	-1.66679
40472_at	LPCAT4	lysophosphatidylcholine acyltransferase 4	NM_153613	0.0401035	-1.66553
207738_s_at	NCKAP1	NCK-associated protein 1	NM_013436 /// NM_205842	0.000832258	-1.66535
239724_at	---	---	---	0.00488446	-1.66517
1556732_at	EML4	Echinoderm microtubule associated protein like 4	NM_001145076 /// NM_019063	0.0669253	-1.66513
223072_s_at	INO80B /// WBP1	INO80 complex subunit B /// WW domain binding protein 1	NM_012477 /// NM_031288	8.51995e-05	-1.66501
222192_s_at	C2orf43	chromosome 2 open reading frame 43	NM_021925	3.84136e-05	-1.66495
205996_s_at	AK2	adenylate kinase 2	NM_001625 /// NM_013411	0.00828421	-1.66495
208433_s_at	LRP8	low density lipoprotein receptor-related protein 8, apolipoprotein e receptor	NM_001018054 /// NM_004631 /// NM_017522 /// NM_033300	0.000590221	-1.6649
210061_at	ZNF589	zinc finger protein 589	NM_016089	0.000985391	-1.66421
238515_at	NUDT16	nudix (nucleoside diphosphate linked moiety X)-type motif 16	NM_001171905 /// NM_001171906 /// NM_152395 /// NR_033268	0.000124298	-1.66388
224931_at	SLC41A3	solute carrier family 41, member 3	NM_001008485 /// NM_001008486 /// NM_001008487 /// NM_001164475 /// NM_017836	0.000636888	-1.66314
236094_at	TCF7L2	Transcription factor 7-like 2 (T-cell specific, HMG-box)	NM_001146274 /// NM_001146283 /// NM_001146284 /// NM_001146285 /// NM_001146286 /// NM	0.0204449	-1.66309
36888_at	HAUS5	HAUS augmin-like complex, subunit 5	NM_015302	0.000172435	-1.66306
217959_s_at	TRAPPC4	trafficking protein particle complex 4	NM_016146	3.3252e-05	-1.66305
214130_s_at	PDE4DIP	phosphodiesterase 4D interacting protein	NM_001002810 /// NM_001002811 /// NM_001002812 /// NM_001195260 /// NM_001195261 /// NM	0.000582185	-1.66267
226962_at	ZBTB41	zinc finger and BTB domain containing 41	NM_194314	0.00314033	-1.6624
206822_s_at	L3MBTL1	l(3)mbt-like 1 (Drosophila)	NM_015478 /// NM_032107	0.0173151	-1.6622
224503_s_at	ZCCHC2	zinc finger, CCHC domain containing 2	NM_017742	0.000822831	-1.66131
205920_at	SLC6A6	solute carrier family 6 (neurotransmitter transporter, taurine), member 6	NM_001134367 /// NM_001134368 /// NM_003043	0.000747552	-1.66031
1558459_s_at	LOC401320	Hypothetical LOC401320	XR_108765 /// XR_110667 /// XR_113001 /// XR_114017	0.0120581	-1.66014
236905_at	---	---	---	0.000173167	-1.65997
226717_at	LRTOMT	leucine rich transmembrane and 0-methyltransferase domain containing	NM_001145307 /// NM_001145308 /// NM_001145309 /// NM_001145310 /// NM_145309 /// NR_02	6.03366e-05	-1.65975
243529_at	MARS2	methionyl-tRNA synthetase 2, mitochondrial	NM_138395	0.0743261	-1.65955
213540_at	HSD17B8	hydroxysteroid (17-beta) dehydrogenase 8	NM_014234	3.18032e-05	-1.65893
214225_at	PIN4	protein (peptidylprolyl cis/trans isomerase) NIMA-interacting, 4 (parvulin)	NM_001170747 /// NM_006223 /// NR_033187	0.00333588	-1.65891
1559663_at	---	---	---	0.19121	-1.65835
237476_at	---	---	---	0.0197013	-1.65813
211586_s_at	ATP2B2	ATPase, Ca++ transporting, plasma membrane 2	NM_001001331 /// NM_001683	0.00273875	-1.65687
220041_at	PIGZ	phosphatidylinositol glycan anchor biosynthesis, class Z	NM_025163	0.00973429	-1.65685
235168_at	PIGM	phosphatidylinositol glycan anchor biosynthesis, class M	NM_145167	0.0357876	-1.6566
231569_at	TMEM31	transmembrane protein 31	NM_182541	0.0319256	-1.65589
244407_at	CYP39A1	cytochrome P450, family 39, subfamily A, polypeptide 1	NM_016593	0.00503323	-1.65501
202068_s_at	LDLR	low density lipoprotein receptor	NM_000527 /// NM_001195798 /// NM_001195799 /// NM_001195800 /// NM_001195802 /// NM_00	0.000690958	-1.6549
206098_at	ZBTB6	zinc finger and BTB domain containing 6	NM_006626	0.0827299	-1.65372
229467_at	PCBP2	Poly(rC) binding protein 2	NM_001098620 /// NM_001128911 /// NM_001128912 /// NM_001128913 /// NM_001128914 /// NM	0.0223895	-1.65259
228235_at	MGC16121	hypothetical protein MGC16121	NR_024607	0.0145286	-1.65239
1559096_x_at	FBXO9	F-box protein 9	NM_012347 /// NM_033480 /// NM_033481	0.00500613	-1.65234
209711_at	SLC35D1	solute carrier family 35 (UDP-glucuronic acid/UDP-N-acetylgalactosamine dual transporte	NM_015139	0.00718581	-1.65229
226136_at	GLIPR1	GLI pathogenesis-related 1	NM_006851	0.0117495	-1.6518
214971_s_at	ST6GAL1	ST6 beta-galactosamide alpha-2,6-sialyltranferase 1	NM_003032 /// NM_173216 /// NM_173217	0.00573026	-1.65123
227240_at	NGEF	neuronal guanine nucleotide exchange factor	NM_001114090 /// NM_019850	0.000871202	-1.65032
243308_at	---	---	---	0.0115923	-1.64989
217767_at	C3	complement component 3	NM_000064	0.00148555	-1.64948
224495_at	TMEM107	transmembrane protein 107	NM_032354 /// NM_183065	0.00850571	-1.6493
204252_at	CDK2	cyclin-dependent kinase 2	NM_001798 /// NM_052827	0.0165519	-1.64813
237304_at	SYCE2	synaptonemal complex central element protein 2	NM_001105578	0.0243465	-1.64787
243839_s_at	---	---	---	0.121127	-1.64735
1556078_at	LOC100289632	Hypothetical protein LOC100289632	---	0.0127838	-1.64724
202007_at	NID1	nidogen 1	NM_002508	0.000116931	-1.64714
206910_x_at	CFHR2	complement factor H-related 2	NM_005666	0.0134191	-1.64658
228024_at	VPS37A	vacuolar protein sorting 37 homolog A (S. cerevisiae)	NM_001145152 /// NM_152415	0.00762244	-1.64628
230060_at	CDCA7	cell division cycle associated 7	NM_031942 /// NM_145810	0.00454598	-1.64499
204547_at	RAB40B	RAB40B, member RAS oncogene family	NM_006822	0.00236399	-1.64415
214129_at	PDE4DIP	phosphodiesterase 4D interacting protein	NM_001002810 /// NM_001002811 /// NM_001002812 /// NM_001195260 /// NM_001195261 /// NM	3.39973e-07	-1.64396
229633_at	INTS10	integrator complex subunit 10	NM_018142	0.0324671	-1.643
203482_at	FAM178A	family with sequence similarity 178, member A	NM_001136123 /// NM_018121 /// NR_024245	0.0283528	-1.64282
213912_at	TBC1D30	TBC1 domain family, member 30	NM_015279 /// XM_001716833 /// XM_003118948 /// XM_003118949 /// XM_003118950 /// XM_00	0.00120388	-1.64281
215064_at	SC5DL	sterol-C5-desaturase (ERG3 delta-5-desaturase homolog, S. cerevisiae)-like	NM_001024956 /// NM_006918	0.0200083	-1.64226
217521_at	---	---	---	0.00204189	-1.64187
213015_at	BBX	bobby sox homolog (Drosophila)	NM_001142568 /// NM_020235	0.000555434	-1.64176
229302_at	TMEM178	transmembrane protein 178	NM_001167959 /// NM_152390	0.01441	-1.64156
240409_at	SUGT1P3	suppressor of G2 allele of SKP1 (S. cerevisiae) pseudogene 3	NR_003365	0.007947	-1.64054
204807_at	TMEM5	transmembrane protein 5	NM_014254	3.11798e-05	-1.64039
240317_at	PCDHB4	protocadherin beta 4	NM_018938	0.00618578	-1.64039
243304_at	LOC286109	hypothetical protein LOC286109	---	0.0100797	-1.64026
1556148_s_at	LOC100287426	Hypothetical protein LOC100287426	---	0.0395242	-1.63941
242956_at	IDH1	Isocitrate dehydrogenase 1 (NADP+), soluble	NM_005896	0.00624035	-1.63936
213534_s_at	PASK	PAS domain containing serine/threonine kinase	NM_015148	3.1685e-05	-1.63935
210543_s_at	PRKDC	protein kinase, DNA-activated, catalytic polypeptide	NM_001081640 /// NM_006904	0.00401391	-1.63928
231663_s_at	ARG1	Arginase, liver	NM_000045	0.00135843	-1.63914
242618_at	HCG18	HLA complex group 18	NR_024052 /// NR_024053	0.00515562	-1.63877
1559042_at	NDUFB6	NADH dehydrogenase (ubiquinone) 1 beta subcomplex, 6, 17kDa	NM_002493 /// NM_182739	0.000318696	-1.63845
224691_at	UHMK1	U2AF homology motif (UHM) kinase 1	NM_001184763 /// NM_144624 /// NM_175866	6.74662e-05	-1.63733
221015_s_at	CDADC1	cytidine and dCMP deaminase domain containing 1	NM_001193478 /// NM_030911 /// NR_036439	0.00090086	-1.63731
219858_s_at	MFSD6	major facilitator superfamily domain containing 6	NM_017694	0.000186912	-1.63653
212976_at	LRRC8B	leucine rich repeat containing 8 family, member B	NM_001134476 /// NM_015350	0.00179373	-1.63619
243779_at	GALNT13	UDP-N-acetyl-alpha-D-galactosamine:polypeptide N-acetylgalactosaminyltransferase 13 (Ga	NM_052917	0.0452644	-1.6359
1558199_at	FN1	fibronectin 1	NM_002026 /// NM_054034 /// NM_212474 /// NM_212476 /// NM_212478 /// NM_212482	0.0262915	-1.63579
221965_at	MPHOSPH9	M-phase phosphoprotein 9	NM_022782	0.000516293	-1.63518
243456_at	ZNF214	zinc finger protein 214	NM_013249	0.0433987	-1.63459
204662_at	CP110	CP110 protein	NM_014711	0.00333962	-1.63385
210942_s_at	ST3GAL6	ST3 beta-galactoside alpha-2,3-sialyltransferase 6	NM_006100	0.000936163	-1.6336
242965_at	---	---	---	0.00976005	-1.63298
227673_at	ZNRD1	zinc ribbon domain containing 1	NM_014596 /// NM_170783	0.00142473	-1.63241
210687_at	CPT1A	carnitine palmitoyltransferase 1A (liver)	NM_001031847 /// NM_001876	9.60297e-06	-1.63227
240030_at	COMMD6	COMM domain containing 6	NM_203495 /// NM_203497	0.0406919	-1.63182
231283_at	MGAT4A	mannosyl (alpha-1,3-)-glycoprotein beta-1,4-N-acetylglucosaminyltransferase, isozyme A	NM_001160154 /// NM_012214	0.000130257	-1.63171
1561868_at	---	---	---	0.00720782	-1.63158
1554768_a_at	MAD2L1	MAD2 mitotic arrest deficient-like 1 (yeast)	NM_002358	0.102608	-1.63117
1569194_at	ZNF789	zinc finger protein 789	NM_001013258 /// NM_213603	0.0470638	-1.63086
1557066_at	LUC7L	LUC7-like (S. cerevisiae)	NM_018032 /// NM_201412	0.0150898	-1.63074
1557167_at	HCG11	HLA complex group 11	NR_026790	0.00412475	-1.62955
241858_at	---	---	---	0.0237851	-1.62898
205231_s_at	EPM2A	epilepsy, progressive myoclonus type 2A, Lafora disease (laforin)	NM_001018041 /// NM_005670	2.41723e-05	-1.62871
209736_at	SOX13	SRY (sex determining region Y)-box 13	NM_005686	5.44042e-06	-1.62865
209482_at	POP7	processing of precursor 7, ribonuclease P/MRP subunit (S. cerevisiae)	NM_005837	3.43897e-05	-1.62852
236865_at	---	---	---	0.00286383	-1.62764
1557580_at	---	---	---	0.0126719	-1.62742
216696_s_at	PRODH2	proline dehydrogenase (oxidase) 2	NM_021232	1.0934e-05	-1.62726
240069_at	---	---	---	0.00753372	-1.6268
218791_s_at	C15orf29	chromosome 15 open reading frame 29	NM_024713	0.0116646	-1.62572
226759_at	IKZF4	IKAROS family zinc finger 4 (Eos)	NM_022465	0.00179261	-1.62571
202785_at	NDUFA7	NADH dehydrogenase (ubiquinone) 1 alpha subcomplex, 7, 14.5kDa	NM_005001	2.9056e-05	-1.6255
236170_x_at	---	---	---	0.0191033	-1.62464
215224_at	SNORA21	small nucleolar RNA, H/ACA box 21	NR_002576	0.00888959	-1.62444
217986_s_at	BAZ1A	bromodomain adjacent to zinc finger domain, 1A	NM_013448 /// NM_182648	0.021215	-1.62439
227255_at	PDIK1L	PDLIM1 interacting kinase 1 like	NM_152835 /// NR_026685 /// NR_026686	0.00647862	-1.62436
1557562_at	GRIPAP1	GRIP1 associated protein 1	NM_020137 /// NM_207672	0.0981561	-1.62436
1555004_a_at	RBL1	retinoblastoma-like 1 (p107)	NM_002895 /// NM_183404	0.000987798	-1.62428
[truncated: 531 more rows]
